# Supplementary material for: Analysis of long intergenic non-coding RNAs transcriptomic profiling in skeletal muscle growth during porcine embryonic development
Source: Sci Rep. 2021 Jul 27;11:15240. doi: 10.1038/s41598-021-94014-w (PMC8316452; doi:10.1038/s41598-021-94014-w)
Supplement: Supplementary file 1 — Supplementary Table 1. [file 41598_2021_94014_MOESM1_ESM.xlsx]

## Sheet: Sheet1
Table S1: Identified lincRNAs using RNA-seq
Putative lincRNA transcript	Known lincRNA transcript	Novel lincRNA transcript
MSTRG.2.1	MSTRG.2.1	MSTRG.2084.1
MSTRG.27.1	MSTRG.27.1	MSTRG.2550.1
MSTRG.27.2	MSTRG.27.2	MSTRG.4439.1
MSTRG.98.1	MSTRG.98.1	MSTRG.4593.1
MSTRG.98.2	MSTRG.98.2	MSTRG.4602.1
MSTRG.168.1	MSTRG.168.1	MSTRG.4603.1
MSTRG.222.2	MSTRG.222.2	MSTRG.4624.1
MSTRG.243.2	MSTRG.243.2	MSTRG.5698.1
MSTRG.282.1	MSTRG.282.1	MSTRG.5737.2
MSTRG.286.1	MSTRG.286.1	MSTRG.5891.1
MSTRG.388.1	MSTRG.388.1	MSTRG.5977.1
MSTRG.438.1	MSTRG.438.1	MSTRG.6732.1
MSTRG.497.1	MSTRG.497.1	MSTRG.6773.1
MSTRG.540.1	MSTRG.540.1	MSTRG.7388.1
MSTRG.540.2	MSTRG.540.2	MSTRG.7420.1
MSTRG.629.1	MSTRG.629.1	MSTRG.7420.2
MSTRG.710.1	MSTRG.710.1	MSTRG.7420.3
MSTRG.757.1	MSTRG.757.1	MSTRG.7420.4
MSTRG.1505.1	MSTRG.1505.1	MSTRG.7420.5
MSTRG.1595.1	MSTRG.1595.1	MSTRG.7420.6
MSTRG.1597.1	MSTRG.1597.1	MSTRG.7438.1
MSTRG.1597.2	MSTRG.1597.2	MSTRG.9482.1
MSTRG.1643.1	MSTRG.1643.1	MSTRG.9488.1
MSTRG.1835.1	MSTRG.1835.1	MSTRG.10491.1
MSTRG.1900.1	MSTRG.1900.1	MSTRG.10785.1
MSTRG.1905.1	MSTRG.1905.1	MSTRG.11756.1
MSTRG.1964.1	MSTRG.1964.1	MSTRG.12692.1
MSTRG.1964.2	MSTRG.1964.2	MSTRG.13328.1
MSTRG.2061.1	MSTRG.2061.1	MSTRG.14393.1
MSTRG.2063.1	MSTRG.2063.1	MSTRG.14643.1
MSTRG.2084.1	MSTRG.2149.1	MSTRG.15750.1
MSTRG.2149.1	MSTRG.2337.1	MSTRG.17490.1
MSTRG.2337.1	MSTRG.2606.1	MSTRG.17490.2
MSTRG.2550.1	MSTRG.2696.1	MSTRG.17490.3
MSTRG.2606.1	MSTRG.2699.1	MSTRG.17502.2
MSTRG.2696.1	MSTRG.2896.1	MSTRG.17502.3
MSTRG.2699.1	MSTRG.2922.1	MSTRG.17527.1
MSTRG.2896.1	MSTRG.3315.1
MSTRG.2922.1	MSTRG.3315.3
MSTRG.3315.1	MSTRG.3387.1
MSTRG.3315.3	MSTRG.3387.2
MSTRG.3387.1	MSTRG.3485.1
MSTRG.3387.2	MSTRG.3488.2
MSTRG.3485.1	MSTRG.3996.1
MSTRG.3488.2	MSTRG.4034.1
MSTRG.3996.1	MSTRG.4034.2
MSTRG.4034.1	MSTRG.4109.1
MSTRG.4034.2	MSTRG.4109.2
MSTRG.4109.1	MSTRG.4123.1
MSTRG.4109.2	MSTRG.4127.1
MSTRG.4123.1	MSTRG.4349.1
MSTRG.4127.1	MSTRG.4512.1
MSTRG.4349.1	MSTRG.4598.1
MSTRG.4439.1	MSTRG.4642.1
MSTRG.4512.1	MSTRG.4642.2
MSTRG.4593.1	MSTRG.4842.12
MSTRG.4598.1	MSTRG.4892.1
MSTRG.4602.1	MSTRG.4892.2
MSTRG.4603.1	MSTRG.4937.1
MSTRG.4624.1	MSTRG.5167.1
MSTRG.4642.1	MSTRG.5199.2
MSTRG.4642.2	MSTRG.5220.1
MSTRG.4842.12	MSTRG.5306.1
MSTRG.4892.1	MSTRG.5306.2
MSTRG.4892.2	MSTRG.5377.1
MSTRG.4937.1	MSTRG.5387.2
MSTRG.5167.1	MSTRG.5620.1
MSTRG.5199.2	MSTRG.5701.1
MSTRG.5220.1	MSTRG.5732.1
MSTRG.5306.1	MSTRG.5959.1
MSTRG.5306.2	MSTRG.6107.1
MSTRG.5377.1	MSTRG.6279.1
MSTRG.5387.2	MSTRG.6419.1
MSTRG.5620.1	MSTRG.6420.1
MSTRG.5698.1	MSTRG.6515.1
MSTRG.5701.1	MSTRG.6515.2
MSTRG.5732.1	MSTRG.6515.3
MSTRG.5737.2	MSTRG.6533.1
MSTRG.5891.1	MSTRG.6836.1
MSTRG.5959.1	MSTRG.6849.1
MSTRG.5977.1	MSTRG.6931.1
MSTRG.6107.1	MSTRG.6958.1
MSTRG.6279.1	MSTRG.6958.2
MSTRG.6419.1	MSTRG.6958.3
MSTRG.6420.1	MSTRG.7020.1
MSTRG.6515.1	MSTRG.7077.1
MSTRG.6515.2	MSTRG.7084.1
MSTRG.6515.3	MSTRG.7098.1
MSTRG.6533.1	MSTRG.7253.1
MSTRG.6732.1	MSTRG.7542.3
MSTRG.6773.1	MSTRG.7542.6
MSTRG.6836.1	MSTRG.7577.1
MSTRG.6849.1	MSTRG.7717.1
MSTRG.6931.1	MSTRG.8208.1
MSTRG.6958.1	MSTRG.8588.1
MSTRG.6958.2	MSTRG.8987.1
MSTRG.6958.3	MSTRG.9072.1
MSTRG.7020.1	MSTRG.9177.1
MSTRG.7077.1	MSTRG.9190.1
MSTRG.7084.1	MSTRG.9491.1
MSTRG.7098.1	MSTRG.9546.3
MSTRG.7253.1	MSTRG.9566.1
MSTRG.7388.1	MSTRG.9597.1
MSTRG.7420.1	MSTRG.9624.1
MSTRG.7420.2	MSTRG.9740.1
MSTRG.7420.3	MSTRG.10274.1
MSTRG.7420.4	MSTRG.10470.4
MSTRG.7420.5	MSTRG.10703.1
MSTRG.7420.6	MSTRG.10703.2
MSTRG.7438.1	MSTRG.10703.3
MSTRG.7542.3	MSTRG.10732.2
MSTRG.7542.6	MSTRG.10886.1
MSTRG.7577.1	MSTRG.10886.2
MSTRG.7717.1	MSTRG.10938.1
MSTRG.8208.1	MSTRG.11046.1
MSTRG.8588.1	MSTRG.11149.1
MSTRG.8987.1	MSTRG.11155.1
MSTRG.9072.1	MSTRG.11155.2
MSTRG.9177.1	MSTRG.11157.1
MSTRG.9190.1	MSTRG.11177.1
MSTRG.9482.1	MSTRG.11185.1
MSTRG.9488.1	MSTRG.11185.2
MSTRG.9491.1	MSTRG.11210.1
MSTRG.9546.3	MSTRG.11482.1
MSTRG.9566.1	MSTRG.11482.2
MSTRG.9597.1	MSTRG.11534.1
MSTRG.9624.1	MSTRG.11534.2
MSTRG.9740.1	MSTRG.11640.1
MSTRG.10274.1	MSTRG.11688.1
MSTRG.10470.4	MSTRG.11719.1
MSTRG.10491.1	MSTRG.11764.1
MSTRG.10703.1	MSTRG.12033.1
MSTRG.10703.2	MSTRG.12034.1
MSTRG.10703.3	MSTRG.12034.2
MSTRG.10732.2	MSTRG.12034.3
MSTRG.10785.1	MSTRG.12042.1
MSTRG.10886.1	MSTRG.12414.1
MSTRG.10886.2	MSTRG.12421.1
MSTRG.10938.1	MSTRG.12458.1
MSTRG.11046.1	MSTRG.12458.2
MSTRG.11149.1	MSTRG.12499.1
MSTRG.11155.1	MSTRG.12647.1
MSTRG.11155.2	MSTRG.12729.2
MSTRG.11157.1	MSTRG.12752.1
MSTRG.11177.1	MSTRG.12760.3
MSTRG.11185.1	MSTRG.12812.1
MSTRG.11185.2	MSTRG.12995.1
MSTRG.11210.1	MSTRG.13274.1
MSTRG.11482.1	MSTRG.13720.1
MSTRG.11482.2	MSTRG.13914.1
MSTRG.11534.1	MSTRG.13970.1
MSTRG.11534.2	MSTRG.14169.1
MSTRG.11640.1	MSTRG.14169.2
MSTRG.11688.1	MSTRG.14169.3
MSTRG.11719.1	MSTRG.14178.1
MSTRG.11756.1	MSTRG.14178.2
MSTRG.11764.1	MSTRG.14354.1
MSTRG.12033.1	MSTRG.14354.2
MSTRG.12034.1	MSTRG.14579.1
MSTRG.12034.2	MSTRG.14624.1
MSTRG.12034.3	MSTRG.14936.1
MSTRG.12042.1	MSTRG.15273.1
MSTRG.12414.1	MSTRG.15496.2
MSTRG.12421.1	MSTRG.15854.1
MSTRG.12458.1	MSTRG.15864.1
MSTRG.12458.2	MSTRG.15931.1
MSTRG.12499.1	MSTRG.15973.1
MSTRG.12647.1	MSTRG.16444.4
MSTRG.12692.1	MSTRG.16451.1
MSTRG.12729.2	MSTRG.16474.1
MSTRG.12752.1	MSTRG.16696.1
MSTRG.12760.3	MSTRG.16720.1
MSTRG.12812.1	MSTRG.16826.1
MSTRG.12995.1	MSTRG.16842.3
MSTRG.13274.1	MSTRG.17065.2
MSTRG.13328.1	MSTRG.17252.1
MSTRG.13720.1	MSTRG.17326.2
MSTRG.13914.1	MSTRG.17326.3
MSTRG.13970.1	MSTRG.17326.4
MSTRG.14169.1	MSTRG.17326.5
MSTRG.14169.2	MSTRG.17326.6
MSTRG.14169.3	MSTRG.17326.7
MSTRG.14178.1	MSTRG.17356.1
MSTRG.14178.2	MSTRG.17374.1
MSTRG.14354.1	MSTRG.17376.1
MSTRG.14354.2	MSTRG.17402.1
MSTRG.14393.1	MSTRG.17803.1
MSTRG.14579.1	MSTRG.17805.4
MSTRG.14624.1	MSTRG.17805.5
MSTRG.14643.1	MSTRG.18426.1
MSTRG.14936.1	MSTRG.18479.1
MSTRG.15273.1
MSTRG.15496.2
MSTRG.15750.1
MSTRG.15854.1
MSTRG.15864.1
MSTRG.15931.1
MSTRG.15973.1
MSTRG.16444.4
MSTRG.16451.1
MSTRG.16474.1
MSTRG.16696.1
MSTRG.16720.1
MSTRG.16826.1
MSTRG.16842.3
MSTRG.17065.2
MSTRG.17252.1
MSTRG.17326.2
MSTRG.17326.3
MSTRG.17326.4
MSTRG.17326.5
MSTRG.17326.6
MSTRG.17326.7
MSTRG.17356.1
MSTRG.17374.1
MSTRG.17376.1
MSTRG.17402.1
MSTRG.17490.1
MSTRG.17490.2
MSTRG.17490.3
MSTRG.17502.2
MSTRG.17502.3
MSTRG.17527.1
MSTRG.17803.1
MSTRG.17805.4
MSTRG.17805.5
MSTRG.18426.1
MSTRG.18479.1
