# Supplementary material for: Analysis of long intergenic non-coding RNAs transcriptomic profiling in skeletal muscle growth during porcine embryonic development
Source: Sci Rep. 2021 Jul 27;11:15240. doi: 10.1038/s41598-021-94014-w (PMC8316452; doi:10.1038/s41598-021-94014-w)
Supplement: Supplementary file 2 — Supplementary Table 2. [file 41598_2021_94014_MOESM2_ESM.xlsx]

## Sheet: Sheet1
Table S2: QTL analysis of differentially expressed lincRNAs
Chromosome	QTL_start	QTL_end	QTL traits	Chromosome	Transcript_start	Transcript_end	DE lincRNAs
1	79138043	79907682	45 min-24 h pH decline QTL (21557)	1	79102803	79277663	MSTRG.388.1
1	127044762	128389964	Average backfat thickness QTL (2904)	1	127937061	127938252	MSTRG.629.1
1	105086765	274130998	Average backfat thickness QTL (3793)	1	127937061	127938252	MSTRG.629.1
1	24647055	52874641	Average backfat thickness QTL (42)	1	30776451	30781397	MSTRG.168.1
1	7964370	257944209	Average backfat thickness QTL (5670)	1	14147823	14151332	MSTRG.98.1
1	16114132	52874641	Average daily gain QTL (16844)	1	30776451	30781397	MSTRG.168.1
1	24647055	52874641	Average daily gain QTL (16885)	1	30776451	30781397	MSTRG.168.1
1	52874641	233806417	Average daily gain QTL (16886)	1	127937061	127938252	MSTRG.629.1
1	87993461	279498596	Average daily gain QTL (22269)	1	127937061	127938252	MSTRG.629.1
1	127044762	128389964	Average daily gain QTL (2886)	1	127937061	127938252	MSTRG.629.1
1	10707403	16114132	Average daily gain QTL (319)	1	14147823	14151332	MSTRG.98.1
1	62261447	162073157	Average daily gain QTL (329)	1	127937061	127938252	MSTRG.629.1
1	20064508	36144885	Average daily gain QTL (338)	1	30776451	30781397	MSTRG.168.1
1	62261447	133275468	Average daily gain QTL (3673)	1	127937061	127938252	MSTRG.629.1
1	7964370	292955427	Average daily gain QTL (5680)	1	14147823	14151332	MSTRG.98.1
1	105086765	154329026	Average daily gain QTL (5928)	1	127937061	127938252	MSTRG.629.1
1	35389848	52874641	Average daily gain QTL (841)	1	37968277	38011277	MSTRG.222.2
1	16114132	292845492	backfat above muscle dorsi QTL (5237)	1	30776451	30781397	MSTRG.168.1
1	106747450	133275468	Backfat at last lumbar QTL (17787)	1	127937061	127938252	MSTRG.629.1
1	35389848	120316411	Backfat at last rib QTL (16831)	1	91114880	91200121	MSTRG.438.1
1	10067182	292041505	Backfat at last rib QTL (21208)	1	14147823	14151332	MSTRG.98.1
1	105086765	274130998	Backfat at last rib QTL (3794)	1	127937061	127938252	MSTRG.629.1
1	16114132	252283830	Backfat at last rib QTL (5674)	1	30776451	30781397	MSTRG.168.1
1	70361295	292707685	backfat at mid-back QTL (5206)	1	127937061	127938252	MSTRG.629.1
1	62261447	133275468	backfat at P2 position QTL (4107)	1	127937061	127938252	MSTRG.629.1
1	62261447	133275468	backfat at P2 position QTL (4108)	1	127937061	127938252	MSTRG.629.1
1	44131186	289788010	Backfat at rump QTL (21206)	1	127937061	127938252	MSTRG.629.1
1	85842604	257944209	Backfat at rump QTL (651)	1	127937061	127938252	MSTRG.629.1
1	105086765	228164160	Backfat at tenth rib QTL (3795)	1	127937061	127938252	MSTRG.629.1
1	43375367	60090096	Backfat at tenth rib QTL (4014)	1	44557923	44761800	MSTRG.243.2
1	22514169	52874641	Backfat at tenth rib QTL (43)	1	30776451	30781397	MSTRG.168.1
1	36144885	154329026	Backfat at tenth rib QTL (5672)	1	127937061	127938252	MSTRG.629.1
1	52874641	169149638	Backfat weight QTL (12725)	1	127937061	127938252	MSTRG.629.1
1	108714563	220801047	Backfat weight QTL (3171)	1	127937061	127938252	MSTRG.629.1
1	16114132	252283830	Belly meat content QTL (5679)	1	30776451	30781397	MSTRG.168.1
1	96293184	247820666	Belly weight QTL (2845)	1	127937061	127938252	MSTRG.629.1
1	20064508	210644363	Body weight (20 weeks) QTL (29689)	1	30776451	30781397	MSTRG.168.1
1	16114132	289571736	Body weight (birth) QTL (5232)	1	30776451	30781397	MSTRG.168.1
1	2701298	16114132	Body weight (birth) QTL (826)	1	14147823	14151332	MSTRG.98.1
1	35389848	52874641	Body weight (slaughter) QTL (843)	1	37968277	38011277	MSTRG.222.2
1	108714563	293277782	Body weight (weaning) QTL (5230)	1	127937061	127938252	MSTRG.629.1
1	24673417	292845492	Body weight (weaning) QTL (5262)	1	30776451	30781397	MSTRG.168.1
1	105086765	154329026	Body weight (weaning) QTL (5931)	1	127937061	127938252	MSTRG.629.1
1	124017056	128274928	Body weight QTL (65010)	1	127937061	127938252	MSTRG.629.1
1	35389848	52874641	Carcass weight (cold) QTL (12710)	1	37968277	38011277	MSTRG.222.2
1	52874641	169149638	Carcass weight (cold) QTL (12711)	1	127937061	127938252	MSTRG.629.1
1	35389848	52874641	Carcass weight (cold) QTL (792)	1	37968277	38011277	MSTRG.222.2
1	35389848	52874641	Carcass weight (cold) QTL (836)	1	37968277	38011277	MSTRG.222.2
1	52874641	130756529	Carcass weight (hot) QTL (16859)	1	127937061	127938252	MSTRG.629.1
1	24647055	52874641	Carcass weight (hot) QTL (16896)	1	30776451	30781397	MSTRG.168.1
1	24647055	119841750	Carcass weight (hot) QTL (16901)	1	30776451	30781397	MSTRG.168.1
1	62261447	133275468	Carcass weight (hot) QTL (3695)	1	127937061	127938252	MSTRG.629.1
1	35389848	228164160	CD2-positive leukocyte number QTL (4260)	1	127937061	127938252	MSTRG.629.1
1	35389848	228164160	CD4-positive leukocyte number QTL (4261)	1	127937061	127938252	MSTRG.629.1
1	105086765	154329026	Cholesterol level QTL (17711)	1	127937061	127938252	MSTRG.629.1
1	79138043	79907682	Conductivity 24 hours postmortem (ham) QTL (21556)	1	79102803	79277663	MSTRG.388.1
1	105086765	274130998	Conductivity 24 hours postmortem (ham) QTL (5669)	1	127937061	127938252	MSTRG.629.1
1	105086765	210644363	Conductivity 24 hours postmortem (loin) QTL (5668)	1	127937061	127938252	MSTRG.629.1
1	37858347	40175194	Conductivity 45 minutes post-mortem QTL (161322)	1	37968277	38011277	MSTRG.222.2
1	63012552	226764071	Creatinine level QTL (6366)	1	127937061	127938252	MSTRG.629.1
1	2701298	16114132	Diameter of angular fibers QTL (2793)	1	14147823	14151332	MSTRG.98.1
1	35389848	169149638	Dressing percentage QTL (3222)	1	127937061	127938252	MSTRG.629.1
1	79138043	79907682	Drip loss QTL (21555)	1	79102803	79277663	MSTRG.388.1
1	11871848	116126341	Drip loss QTL (7751)	1	14147823	14151332	MSTRG.98.1
1	11871848	116126341	Drip loss QTL (7763)	1	14147823	14151332	MSTRG.98.1
1	11871848	116126341	Drip loss QTL (7776)	1	14147823	14151332	MSTRG.98.1
1	36144885	46089931	Drip loss QTL (7791)	1	37968277	38011277	MSTRG.222.2
1	36144885	46089931	Drip loss QTL (7793)	1	37968277	38011277	MSTRG.222.2
1	11871848	116126341	Drip loss QTL (7815)	1	14147823	14151332	MSTRG.98.1
1	36144885	46089931	Drip loss QTL (7821)	1	37968277	38011277	MSTRG.222.2
1	14013581	14153111	Drip loss QTL (7827)	1	14147823	14151332	MSTRG.98.1
1	36144885	46089931	Drip loss QTL (7828)	1	37968277	38011277	MSTRG.222.2
1	14013581	14153111	Drip loss QTL (7829)	1	14147823	14151332	MSTRG.98.1
1	126920321	128265522	Drip loss QTL (7853)	1	127937061	127938252	MSTRG.629.1
1	126920321	128265522	Drip loss QTL (7909)	1	127937061	127938252	MSTRG.629.1
1	106187796	309614845	Drip loss QTL (7936)	1	127937061	127938252	MSTRG.629.1
1	36144885	46089931	Drip loss QTL (7963)	1	37968277	38011277	MSTRG.222.2
1	14013581	14153111	Drip loss QTL (7994)	1	14147823	14151332	MSTRG.98.1
1	11871848	116126341	Drip loss QTL (8012)	1	14147823	14151332	MSTRG.98.1
1	14013581	14153111	Drip loss QTL (8024)	1	14147823	14151332	MSTRG.98.1
1	126920321	128265522	Drip loss QTL (8029)	1	127937061	127938252	MSTRG.629.1
1	14013581	14153111	Drip loss QTL (8034)	1	14147823	14151332	MSTRG.98.1
1	11871848	116126341	Drip loss QTL (8043)	1	14147823	14151332	MSTRG.98.1
1	36144885	46089931	Drip loss QTL (8052)	1	37968277	38011277	MSTRG.222.2
1	106187796	309614845	Drip loss QTL (8063)	1	127937061	127938252	MSTRG.629.1
1	126920321	128265522	Drip loss QTL (8072)	1	127937061	127938252	MSTRG.629.1
1	126920321	128265522	Drip loss QTL (8089)	1	127937061	127938252	MSTRG.629.1
1	11871848	116126341	Drip loss QTL (8110)	1	14147823	14151332	MSTRG.98.1
1	106187796	309614845	Drip loss QTL (8131)	1	127937061	127938252	MSTRG.629.1
1	11871848	116126341	Drip loss QTL (8154)	1	14147823	14151332	MSTRG.98.1
1	126920321	128265522	Drip loss QTL (8200)	1	127937061	127938252	MSTRG.629.1
1	106187796	309614845	Drip loss QTL (8300)	1	127937061	127938252	MSTRG.629.1
1	106187796	309614845	Drip loss QTL (8323)	1	127937061	127938252	MSTRG.629.1
1	36144885	46089931	Drip loss QTL (8324)	1	37968277	38011277	MSTRG.222.2
1	11871848	116126341	Drip loss QTL (8349)	1	14147823	14151332	MSTRG.98.1
1	126920321	128265522	Drip loss QTL (8372)	1	127937061	127938252	MSTRG.629.1
1	106187796	309614845	Drip loss QTL (8382)	1	127937061	127938252	MSTRG.629.1
1	11871848	116126341	Drip loss QTL (8411)	1	14147823	14151332	MSTRG.98.1
1	106187796	309614845	Drip loss QTL (8480)	1	127937061	127938252	MSTRG.629.1
1	11871848	116126341	Drip loss QTL (8562)	1	14147823	14151332	MSTRG.98.1
1	106187796	309614845	Drip loss QTL (8564)	1	127937061	127938252	MSTRG.629.1
1	126920321	128265522	Drip loss QTL (8576)	1	127937061	127938252	MSTRG.629.1
1	36144885	46089931	Drip loss QTL (8597)	1	37968277	38011277	MSTRG.222.2
1	106187796	309614845	Drip loss QTL (8602)	1	127937061	127938252	MSTRG.629.1
1	85842604	162073157	Ear area QTL (8885)	1	127937061	127938252	MSTRG.629.1
1	85842604	162073157	Ear area QTL (8886)	1	127937061	127938252	MSTRG.629.1
1	106747450	233806417	Ear erectness QTL (5646)	1	127937061	127938252	MSTRG.629.1
1	106747450	233806417	Ear erectness QTL (5651)	1	127937061	127938252	MSTRG.629.1
1	106747450	233806417	Ear size QTL (5640)	1	127937061	127938252	MSTRG.629.1
1	85842604	162073157	Ear weight QTL (8853)	1	127937061	127938252	MSTRG.629.1
1	85842604	162073157	Ear weight QTL (8854)	1	127937061	127938252	MSTRG.629.1
1	16114132	252283830	Estimated carcass lean content QTL (5678)	1	30776451	30781397	MSTRG.168.1
1	36144885	105086765	Estimated carcass lean content QTL (5960)	1	91114880	91200121	MSTRG.438.1
1	52874641	233806417	External fat on ham QTL (12715)	1	127937061	127938252	MSTRG.629.1
1	35389848	52874641	External fat on ham QTL (12718)	1	37968277	38011277	MSTRG.222.2
1	52874641	169149638	External fat on ham QTL (12719)	1	127937061	127938252	MSTRG.629.1
1	130284608	135347616	Fat percentage in carcass QTL (65014)	1	132446500	132505592	MSTRG.710.1
1	16114132	252283830	Fat to meat ratio QTL (5677)	1	30776451	30781397	MSTRG.168.1
1	52874641	169149638	Feed intake QTL (871)	1	127937061	127938252	MSTRG.629.1
1	127044762	128389964	Front feet conformation QTL (11849)	1	127937061	127938252	MSTRG.629.1
1	32319237	289379107	Front feet conformation QTL (17635)	1	127937061	127938252	MSTRG.629.1
1	62261447	233806417	Front feet conformation QTL (8908)	1	127937061	127938252	MSTRG.629.1
1	2701298	20064508	Glucose level QTL (15087)	1	14147823	14151332	MSTRG.98.1
1	35389848	52874641	Ham weight QTL (837)	1	37968277	38011277	MSTRG.222.2
1	16114132	52874641	Ham weight QTL (868)	1	30776451	30781397	MSTRG.168.1
1	105086765	154329026	HDL/LDL ratio QTL (17712)	1	127937061	127938252	MSTRG.629.1
1	35389848	52874641	Head weight QTL (831)	1	37968277	38011277	MSTRG.222.2
1	52874641	169149638	Head weight QTL (860)	1	127937061	127938252	MSTRG.629.1
1	63012552	226764071	Hematocrit QTL (5420)	1	127937061	127938252	MSTRG.629.1
1	62261447	233806417	Hind leg conformation QTL (8910)	1	127937061	127938252	MSTRG.629.1
1	79104542	79104582	Intermuscular fat content QTL (135415)	1	79102803	79277663	MSTRG.388.1
1	79123514	79123554	Intermuscular fat content QTL (135416)	1	79102803	79277663	MSTRG.388.1
1	105086765	154329026	LDL cholesterol QTL (17713)	1	127937061	127938252	MSTRG.629.1
1	45762028	290786847	Leaf fat weight QTL (21207)	1	127937061	127938252	MSTRG.629.1
1	15454564	69718238	Leaf fat weight QTL (3863)	1	30776451	30781397	MSTRG.168.1
1	62261447	133275468	Lean meat percentage QTL (4109)	1	127937061	127938252	MSTRG.629.1
1	130351360	135347616	Lean meat percentage QTL (65015)	1	132446500	132505592	MSTRG.710.1
1	126441872	128274928	Lean meat weight QTL (65013)	1	127937061	127938252	MSTRG.629.1
1	52874641	169149638	Liver weight QTL (872)	1	127937061	127938252	MSTRG.629.1
1	35389848	52874641	Loin and neck meat weight QTL (807)	1	37968277	38011277	MSTRG.222.2
1	2701298	292955427	Loin fat percentage QTL (38050)	1	14147823	14151332	MSTRG.98.1
1	2701298	16114132	Loin muscle area QTL (21352)	1	14147823	14151332	MSTRG.98.1
1	10357591	22164712	Loin muscle area QTL (21704)	1	14147823	14151332	MSTRG.98.1
1	2701298	16114132	Loin muscle area QTL (3221)	1	14147823	14151332	MSTRG.98.1
1	105086765	228164160	Loin muscle area QTL (3796)	1	127937061	127938252	MSTRG.629.1
1	2701298	292955427	Loin muscle area QTL (38072)	1	14147823	14151332	MSTRG.98.1
1	26587370	50856261	Loin muscle area QTL (3866)	1	30776451	30781397	MSTRG.168.1
1	43375367	65079451	Loin muscle area QTL (4013)	1	44557923	44761800	MSTRG.243.2
1	24647055	52874641	Loin muscle area QTL (46)	1	30776451	30781397	MSTRG.168.1
1	77611099	234035171	Loin muscle depth QTL (29579)	1	127937061	127938252	MSTRG.629.1
1	35389848	52874641	Loin weight QTL (833)	1	37968277	38011277	MSTRG.222.2
1	63012552	226764071	Lymphocyte number QTL (5468)	1	127937061	127938252	MSTRG.629.1
1	105086765	169149638	Marbling QTL (2930)	1	127937061	127938252	MSTRG.629.1
1	2701298	274130998	Marbling QTL (38049)	1	14147823	14151332	MSTRG.98.1
1	32319237	48054350	Marbling QTL (4018)	1	37968277	38011277	MSTRG.222.2
1	48054350	117332062	Marbling QTL (4019)	1	91114880	91200121	MSTRG.438.1
1	20064508	52874641	Meat color a* QTL (3980)	1	30776451	30781397	MSTRG.168.1
1	30337524	32683141	Meat color b* QTL (28047)	1	30776451	30781397	MSTRG.168.1
1	96293184	142302138	Meat color L* QTL (4326)	1	127937061	127938252	MSTRG.629.1
1	105086765	252283830	Meat color OPTO QTL (5667)	1	127937061	127938252	MSTRG.629.1
1	15380966	242497921	Melanoma susceptibility QTL (7567)	1	30776451	30781397	MSTRG.168.1
1	18004420	242497921	Melanoma susceptibility QTL (7592)	1	30776451	30781397	MSTRG.168.1
1	7964370	16114132	Melting point QTL (3123)	1	14147823	14151332	MSTRG.98.1
1	35389848	230570794	Muscle fat content QTL (79)	1	127937061	127938252	MSTRG.629.1
1	2701298	292955427	Muscle moisture percentage QTL (38073)	1	14147823	14151332	MSTRG.98.1
1	22514169	52874641	muscle protein percentage QTL (3838)	1	30776451	30781397	MSTRG.168.1
1	52520677	84707623	Palmitic acid content QTL (32098)	1	79102803	79277663	MSTRG.388.1
1	7964370	16114132	Palmitoleic acid content QTL (3109)	1	14147823	14151332	MSTRG.98.1
1	7964370	16114132	Palmitoleic acid content QTL (3118)	1	14147823	14151332	MSTRG.98.1
1	16114132	62261447	Percentage type IIa fibers QTL (7015)	1	30776451	30781397	MSTRG.168.1
1	30337524	32683141	pH 24 hr post mortem (ham) QTL (28046)	1	30776451	30781397	MSTRG.168.1
1	16114132	36144885	PH for Longissmus dorsi QTL (2787)	1	30776451	30781397	MSTRG.168.1
1	62261447	133275468	PH for Longissmus dorsi QTL (3693)	1	127937061	127938252	MSTRG.629.1
1	62261447	133275468	PH for Longissmus dorsi QTL (3694)	1	127937061	127938252	MSTRG.629.1
1	62261447	133275468	PH for Longissmus dorsi QTL (4110)	1	127937061	127938252	MSTRG.629.1
1	105086765	210644363	PH for Longissmus dorsi QTL (5664)	1	127937061	127938252	MSTRG.629.1
1	105086765	210644363	PH for Longissmus dorsi QTL (5666)	1	127937061	127938252	MSTRG.629.1
1	105086765	210644363	pH for Semimembranosus QTL (5665)	1	127937061	127938252	MSTRG.629.1
1	63012552	226764071	Potassium level QTL (6380)	1	127937061	127938252	MSTRG.629.1
1	36144885	204653903	PRRSV antibody titer QTL (9658)	1	127937061	127938252	MSTRG.629.1
1	10707403	16114132	Salmonella count in liver QTL (11554)	1	14147823	14151332	MSTRG.98.1
1	106747450	133275468	Shear force QTL (17788)	1	127937061	127938252	MSTRG.629.1
1	35389848	52874641	Shoulder external fat weight QTL (825)	1	37968277	38011277	MSTRG.222.2
1	35389848	52874641	Shoulder meat weight QTL (846)	1	37968277	38011277	MSTRG.222.2
1	8025530	292730648	Shoulder subcutaneous fat thickness QTL (21209)	1	14147823	14151332	MSTRG.98.1
1	16114132	292187438	Shoulder subcutaneous fat thickness QTL (5217)	1	30776451	30781397	MSTRG.168.1
1	7964370	252283830	Shoulder subcutaneous fat thickness QTL (5671)	1	14147823	14151332	MSTRG.98.1
1	36144885	154329026	Side fat thickness QTL (5675)	1	127937061	127938252	MSTRG.629.1
1	42824511	293329173	Skin thickness QTL (31809)	1	127937061	127938252	MSTRG.629.1
1	7964370	16114132	Stearic acid content QTL (3111)	1	14147823	14151332	MSTRG.98.1
1	7964370	16114132	Stearic acid content QTL (3119)	1	14147823	14151332	MSTRG.98.1
1	24647055	257944209	Subcutanous fat area QTL (5676)	1	30776451	30781397	MSTRG.168.1
1	2701298	16114132	Teat number QTL (276)	1	14147823	14151332	MSTRG.98.1
1	45939845	292033322	Teat number QTL (5223)	1	127937061	127938252	MSTRG.629.1
1	105873529	290457491	Teat number QTL (5255)	1	127937061	127938252	MSTRG.629.1
1	85842604	162073157	Teat number QTL (6481)	1	127937061	127938252	MSTRG.629.1
1	81835391	105362894	Top line conformation QTL (126114)	1	91114880	91200121	MSTRG.438.1
1	7964370	22514169	Water holding capacity QTL (3848)	1	14147823	14151332	MSTRG.98.1
1	20064508	274130998	White blood cell number QTL (15047)	1	30776451	30781397	MSTRG.168.1
1	62261447	233806417	White blood cell number QTL (611)	1	127937061	127938252	MSTRG.629.1
2	4798534	131599097	Abdominal fat weight QTL (21213)	2	130521223	130529846	MSTRG.9190.1
2	2948442	138050552	Abdominal fat weight QTL (21214)	2	130521223	130529846	MSTRG.9190.1
2	8499847	155788186	Actinobacillus pleuropneumoniae susceptibility QTL (37557)	2	130521223	130529846	MSTRG.9190.1
2	15946890	150651729	Actinobacillus pleuropneumoniae susceptibility QTL (37558)	2	130521223	130529846	MSTRG.9190.1
2	17473237	149212234	Actinobacillus pleuropneumoniae susceptibility QTL (37559)	2	130521223	130529846	MSTRG.9190.1
2	23613810	149813245	Actinobacillus pleuropneumoniae susceptibility QTL (37560)	2	130521223	130529846	MSTRG.9190.1
2	26478024	147163597	Actinobacillus pleuropneumoniae susceptibility QTL (37561)	2	130521223	130529846	MSTRG.9190.1
2	83714126	150929247	Actinobacillus pleuropneumoniae susceptibility QTL (37562)	2	130521223	130529846	MSTRG.9190.1
2	19681588	149212234	Actinobacillus pleuropneumoniae susceptibility QTL (37568)	2	130521223	130529846	MSTRG.9190.1
2	609757	152938765	Actinobacillus pleuropneumoniae susceptibility QTL (37569)	2	130521223	130529846	MSTRG.9190.1
2	125340724	147163597	Actinobacillus pleuropneumoniae susceptibility QTL (37573)	2	130521223	130529846	MSTRG.9190.1
2	85522336	106398399	androstenone, laboratory QTL (18655)	2	96544836	96616400	MSTRG.9072.1
2	21136167	122791407	androstenone, laboratory QTL (4205)	2	96544836	96616400	MSTRG.9072.1
2	89755188	131594228	Average backfat thickness QTL (21211)	2	130521223	130529846	MSTRG.9190.1
2	2948442	137276970	Average backfat thickness QTL (21212)	2	130521223	130529846	MSTRG.9190.1
2	21136167	119359590	Average daily gain QTL (16888)	2	96544836	96616400	MSTRG.9072.1
2	34221548	133160620	Average daily gain QTL (3779)	2	130521223	130529846	MSTRG.9190.1
2	119359590	135266453	Average daily gain QTL (915)	2	130521223	130529846	MSTRG.9190.1
2	91439752	108143287	Average instron (star probe) force QTL (4273)	2	96544836	96616400	MSTRG.9072.1
2	70124078	125622966	Backfat at first rib QTL (21215)	2	96544836	96616400	MSTRG.9072.1
2	13366532	154953107	Backfat at last rib QTL (5685)	2	130521223	130529846	MSTRG.9190.1
2	7804743	150596593	backfat at mid-back QTL (5208)	2	130521223	130529846	MSTRG.9190.1
2	5101784	150528181	backfat at mid-back QTL (5242)	2	130521223	130529846	MSTRG.9190.1
2	75040316	119359590	Backfat weight QTL (12746)	2	96544836	96616400	MSTRG.9072.1
2	119359590	135266453	Backfat weight QTL (920)	2	130521223	130529846	MSTRG.9190.1
2	2387169	154953107	Belly meat content QTL (5690)	2	130521223	130529846	MSTRG.9190.1
2	87778476	105483829	Body weight (15 weeks) QTL (6240)	2	96544836	96616400	MSTRG.9072.1
2	34221548	100385940	Body weight (16 days) QTL (3778)	2	96544836	96616400	MSTRG.9072.1
2	9758855	150135089	Body weight (end of test) QTL (5199)	2	130521223	130529846	MSTRG.9190.1
2	129544104	133619056	Body weight QTL (65032)	2	130521223	130529846	MSTRG.9190.1
2	609757	162569375	C3c concentration QTL (9612)	2	130521223	130529846	MSTRG.9190.1
2	609757	162569375	C3c concentration QTL (9613)	2	130521223	130529846	MSTRG.9190.1
2	609757	162569375	C3c concentration QTL (9614)	2	130521223	130529846	MSTRG.9190.1
2	38367026	162569375	C3c concentration QTL (9615)	2	130521223	130529846	MSTRG.9190.1
2	21136167	139359663	Carcass length QTL (29690)	2	130521223	130529846	MSTRG.9190.1
2	48775112	131656956	Carcass temperature (45 minutes post-mortem) QTL (21355)	2	130521223	130529846	MSTRG.9190.1
2	75040316	119359590	Carcass weight (cold) QTL (12743)	2	96544836	96616400	MSTRG.9072.1
2	75040316	135266453	Carcass weight (hot) QTL (16899)	2	130521223	130529846	MSTRG.9190.1
2	609757	157789611	Carcass weight (hot) QTL (5432)	2	130521223	130529846	MSTRG.9190.1
2	75040316	125047558	Carcass weight (hot) QTL (7309)	2	96544836	96616400	MSTRG.9072.1
2	13366532	131656956	Cholesterol level QTL (15066)	2	130521223	130529846	MSTRG.9190.1
2	59648728	157789611	Cooking loss QTL (12103)	2	130521223	130529846	MSTRG.9190.1
2	59648728	157789611	Cooking loss QTL (12104)	2	130521223	130529846	MSTRG.9190.1
2	41353385	133375944	Cooking loss QTL (3985)	2	130521223	130529846	MSTRG.9190.1
2	116028974	145137405	Corpus luteum number QTL (31840)	2	130521223	130529846	MSTRG.9190.1
2	609757	101614625	Creatine kinase level QTL (15090)	2	96544836	96616400	MSTRG.9072.1
2	609757	157789611	Cutlet weight QTL (5496)	2	130521223	130529846	MSTRG.9190.1
2	82717608	128992198	Diameter of muscle fibers QTL (2798)	2	127230869	127248216	MSTRG.9177.1
2	82717608	128992198	Diameter of type IIa muscle fibers QTL (2797)	2	127230869	127248216	MSTRG.9177.1
2	82717608	128992198	Diameter of type IIb muscle fibers QTL (2796)	2	127230869	127248216	MSTRG.9177.1
2	13366532	100385940	Drip loss QTL (3780)	2	96544836	96616400	MSTRG.9072.1
2	7440323	131656956	Drip loss QTL (38075)	2	130521223	130529846	MSTRG.9190.1
2	59648728	157789611	Estimated carcass lean content QTL (12108)	2	130521223	130529846	MSTRG.9190.1
2	2387169	154953107	Estimated carcass lean content QTL (5691)	2	130521223	130529846	MSTRG.9190.1
2	129544104	135064176	Fat percentage in carcass QTL (65034)	2	130521223	130529846	MSTRG.9190.1
2	21136167	119359590	Fat to meat ratio QTL (12748)	2	96544836	96616400	MSTRG.9072.1
2	609757	154953107	Fat to meat ratio QTL (5689)	2	130521223	130529846	MSTRG.9190.1
2	129544104	135064176	Fat weight (total) QTL (65033)	2	130521223	130529846	MSTRG.9190.1
2	21136167	119359590	Fat-cuts percentage QTL (12747)	2	96544836	96616400	MSTRG.9072.1
2	100385940	133375944	Feed intake QTL (5161)	2	130521223	130529846	MSTRG.9190.1
2	13366532	100385940	Firmness QTL (3809)	2	96544836	96616400	MSTRG.9072.1
2	41353385	157789611	Ham fat thickness QTL (3938)	2	130521223	130529846	MSTRG.9190.1
2	59648728	157789611	Ham weight QTL (12107)	2	130521223	130529846	MSTRG.9190.1
2	59648728	157789611	Ham weight QTL (12109)	2	130521223	130529846	MSTRG.9190.1
2	609757	157789611	Ham weight QTL (5437)	2	130521223	130529846	MSTRG.9190.1
2	119359590	135266453	Ham weight QTL (919)	2	130521223	130529846	MSTRG.9190.1
2	920370	138042998	Heart weight QTL (65002)	2	130521223	130529846	MSTRG.9190.1
2	59648728	157789611	Intramuscular fat content QTL (12105)	2	130521223	130529846	MSTRG.9190.1
2	85135844	149834563	Leaf fat weight QTL (21218)	2	130521223	130529846	MSTRG.9190.1
2	129544104	135064176	Lean meat percentage QTL (65035)	2	130521223	130529846	MSTRG.9190.1
2	609757	133375944	Loin muscle area QTL (5688)	2	130521223	130529846	MSTRG.9190.1
2	72813988	122153206	Loin muscle area QTL (670)	2	96544836	96616400	MSTRG.9072.1
2	75040316	125047558	Loin muscle area QTL (7310)	2	96544836	96616400	MSTRG.9072.1
2	33031443	123480352	Loin muscle depth QTL (669)	2	96544836	96616400	MSTRG.9072.1
2	12184677	154346072	Lumbar vertebra number QTL (21303)	2	130521223	130529846	MSTRG.9190.1
2	41353385	157789611	Meat color b* QTL (3982)	2	130521223	130529846	MSTRG.9190.1
2	2387169	139359663	Meat color L* QTL (38076)	2	130521223	130529846	MSTRG.9190.1
2	38367026	119359590	Meat color-L QTL (82)	2	96544836	96616400	MSTRG.9072.1
2	2387169	133160620	Melanoma susceptibility QTL (7576)	2	130521223	130529846	MSTRG.9190.1
2	75082926	100385940	Muscle moisture percentage QTL (2975)	2	96544836	96616400	MSTRG.9072.1
2	38367026	151463344	Mycoplasma hyopneumoniae antibody titer QTL (12317)	2	130521223	130529846	MSTRG.9190.1
2	126683187	138865785	Off-Flavor scorf QTL (21705)	2	130521223	130529846	MSTRG.9190.1
2	48775112	131656956	Off-Flavor scorf QTL (3225)	2	130521223	130529846	MSTRG.9190.1
2	13366532	100385940	Off-Flavor scorf QTL (3810)	2	96544836	96616400	MSTRG.9072.1
2	59648728	157789611	pH 24 hr post-mortem (loin) QTL (12102)	2	130521223	130529846	MSTRG.9190.1
2	75082926	100385940	PH for Longissmus dorsi QTL (2976)	2	96544836	96616400	MSTRG.9072.1
2	38367026	157789611	pH for Semimembranosus QTL (5682)	2	130521223	130529846	MSTRG.9190.1
2	75040316	121864622	Salmonella count in liver and spleen QTL (11558)	2	96544836	96616400	MSTRG.9072.1
2	75040316	121864622	Salmonella count in liver QTL (11559)	2	96544836	96616400	MSTRG.9072.1
2	609757	157789611	Shear firmness QTL (5440)	2	130521223	130529846	MSTRG.9190.1
2	59648728	157789611	Shear force QTL (12106)	2	130521223	130529846	MSTRG.9190.1
2	125047558	131656956	Shear force QTL (2977)	2	130521223	130529846	MSTRG.9190.1
2	2387169	139359663	Shear force QTL (38074)	2	130521223	130529846	MSTRG.9190.1
2	59648728	157789611	Shear force QTL (5684)	2	130521223	130529846	MSTRG.9190.1
2	75040316	119359590	Shoulder external fat weight QTL (12745)	2	96544836	96616400	MSTRG.9072.1
2	18576632	122130129	Shoulder subcutaneous fat thickness QTL (21219)	2	96544836	96616400	MSTRG.9072.1
2	6662614	140912872	Shoulder subcutaneous fat thickness QTL (5218)	2	130521223	130529846	MSTRG.9190.1
2	44409258	140000086	Shoulder subcutaneous fat thickness QTL (5251)	2	130521223	130529846	MSTRG.9190.1
2	609757	157789611	Shoulder weight QTL (5438)	2	130521223	130529846	MSTRG.9190.1
2	75082926	100385940	tenderness score QTL (4327)	2	96544836	96616400	MSTRG.9072.1
2	19343556	150827358	Tetanus antibody titer QTL (12318)	2	130521223	130529846	MSTRG.9190.1
2	41353385	157789611	Water holding capacity QTL (3984)	2	130521223	130529846	MSTRG.9190.1
2	38367026	100385940	Water holding capacity QTL (88)	2	96544836	96616400	MSTRG.9072.1
3	1456046	21947993	45 min-24 h pH decline QTL (3226)	3	2439425	2440465	MSTRG.9488.1
3	1456046	21947993	Abdominal fat weight QTL (893)	3	2439425	2440465	MSTRG.9488.1
3	46610085	76622784	Average daily gain QTL (16847)	3	64760416	64772633	MSTRG.10274.1
3	46610085	76622784	Average daily gain QTL (16884)	3	64760416	64772633	MSTRG.10274.1
3	34143639	98066155	Average daily gain QTL (173)	3	64760416	64772633	MSTRG.10274.1
3	21947993	76622784	Average daily gain QTL (3099)	3	64760416	64772633	MSTRG.10274.1
3	21947993	76622784	Average daily gain QTL (879)	3	64760416	64772633	MSTRG.10274.1
3	117492620	128162937	backfat at mid-back QTL (17791)	3	127241529	127243480	MSTRG.10703.3
3	6188004	21947993	Backfat at tenth rib QTL (2743)	3	9218026	9223327	MSTRG.9624.1
3	46839405	100216075	Base excess QTL (6342)	3	64760416	64772633	MSTRG.10274.1
3	100216075	143758669	Base excess QTL (6343)	3	127241529	127243480	MSTRG.10703.3
3	46839405	100216075	Blood pH QTL (6320)	3	64760416	64772633	MSTRG.10274.1
3	20575481	76010586	body weight (17 weeks) QTL (172)	3	64760416	64772633	MSTRG.10274.1
3	25777024	100508792	Body weight (34 weeks) QTL (21220)	3	64760416	64772633	MSTRG.10274.1
3	4656907	140465858	Body weight (end of test) QTL (5234)	3	9218026	9223327	MSTRG.9624.1
3	1789109	4196549	Body weight QTL (65043)	3	2439425	2440465	MSTRG.9488.1
3	62780348	100216075	C3c concentration QTL (9616)	3	64760416	64772633	MSTRG.10274.1
3	92014492	138992352	Cannon bone circumference QTL (147209)	3	127241529	127243480	MSTRG.10703.3
3	21947993	76622784	Carcass length QTL (3100)	3	64760416	64772633	MSTRG.10274.1
3	21824455	115140252	Carcass length QTL (3946)	3	64760416	64772633	MSTRG.10274.1
3	6188004	21947993	Carcass temperature (45 minutes post-mortem) QTL (21356)	3	9218026	9223327	MSTRG.9624.1
3	21947993	76622784	Carcass weight (cold) QTL (3103)	3	64760416	64772633	MSTRG.10274.1
3	5254374	21947993	Carcass weight (hot) QTL (16861)	3	9218026	9223327	MSTRG.9624.1
3	38238763	76622784	Carcass weight (hot) QTL (16862)	3	64760416	64772633	MSTRG.10274.1
3	1456046	14885297	Carcass weight (hot) QTL (2)	3	2439425	2440465	MSTRG.9488.1
3	31261211	93197958	Carcass weight (hot) QTL (29691)	3	64760416	64772633	MSTRG.10274.1
3	97789292	138992352	Chest circumference QTL (147212)	3	127241529	127243480	MSTRG.10703.3
3	127238939	127238979	Cholesterol level QTL (56723)	3	127221081	127243625	MSTRG.10703.2
3	6188004	140360108	Cooking loss QTL (38079)	3	9218026	9223327	MSTRG.9624.1
3	4571903	82495610	Corpus luteum number QTL (515)	3	9218026	9223327	MSTRG.9624.1
3	100216075	143758669	Creatinine level QTL (6367)	3	127241529	127243480	MSTRG.10703.3
3	21947993	115061496	Diameter of type IIb muscle fibers QTL (7037)	3	64760416	64772633	MSTRG.10274.1
3	125343844	140360108	Dressing percentage QTL (877)	3	127241529	127243480	MSTRG.10703.3
3	6188004	21947993	Ear erectness QTL (8900)	3	9218026	9223327	MSTRG.9624.1
3	6188004	21947993	Ear weight QTL (8855)	3	9218026	9223327	MSTRG.9624.1
3	31261211	115061532	Fat androstenone level QTL (596)	3	64760416	64772633	MSTRG.10274.1
3	31261211	115061532	Fat androstenone level QTL (597)	3	64760416	64772633	MSTRG.10274.1
3	76622784	143758669	Fat protein content QTL (18011)	3	127241529	127243480	MSTRG.10703.3
3	1991646	5542226	Fat weight (total) QTL (65044)	3	2439425	2440465	MSTRG.9488.1
3	21947993	76622784	Feed conversion ratio QTL (3106)	3	64760416	64772633	MSTRG.10274.1
3	56047063	101551719	Feet and leg conformation QTL (11852)	3	64760416	64772633	MSTRG.10274.1
3	127012410	127223910	Glucose level QTL (479)	3	127220908	127226222	MSTRG.10703.1
3	76884637	143758669	Ham fat thickness QTL (3935)	3	127241529	127243480	MSTRG.10703.3
3	21947993	76622784	Ham meat weight QTL (3102)	3	64760416	64772633	MSTRG.10274.1
3	21947993	76622784	Ham weight QTL (3104)	3	64760416	64772633	MSTRG.10274.1
3	21947993	76622784	Head weight QTL (3105)	3	64760416	64772633	MSTRG.10274.1
3	62780348	100216075	Interferon-gamma level QTL (17611)	3	64760416	64772633	MSTRG.10274.1
3	62780348	100216075	Interleukin-10 level QTL (17603)	3	64760416	64772633	MSTRG.10274.1
3	104662534	132534842	Intestinal fat weight QTL (21221)	3	127241529	127243480	MSTRG.10703.3
3	12373436	138992352	Intramuscular fat content QTL (147273)	3	127241529	127243480	MSTRG.10703.3
3	18690733	138992352	Intramuscular fat content QTL (147274)	3	127241529	127243480	MSTRG.10703.3
3	18873888	138992352	Intramuscular fat content QTL (147275)	3	127241529	127243480	MSTRG.10703.3
3	18876323	138992352	Intramuscular fat content QTL (147276)	3	127241529	127243480	MSTRG.10703.3
3	18943482	138992352	Intramuscular fat content QTL (147277)	3	127241529	127243480	MSTRG.10703.3
3	32478826	138992352	Intramuscular fat content QTL (147278)	3	127241529	127243480	MSTRG.10703.3
3	35759314	138992352	Intramuscular fat content QTL (147279)	3	127241529	127243480	MSTRG.10703.3
3	49511915	138992352	Intramuscular fat content QTL (147280)	3	127241529	127243480	MSTRG.10703.3
3	49555828	138992352	Intramuscular fat content QTL (147281)	3	127241529	127243480	MSTRG.10703.3
3	49619043	138992352	Intramuscular fat content QTL (147282)	3	127241529	127243480	MSTRG.10703.3
3	49634847	138992352	Intramuscular fat content QTL (147283)	3	127241529	127243480	MSTRG.10703.3
3	49652291	138992352	Intramuscular fat content QTL (147284)	3	127241529	127243480	MSTRG.10703.3
3	49698048	138992352	Intramuscular fat content QTL (147285)	3	127241529	127243480	MSTRG.10703.3
3	49720151	138992352	Intramuscular fat content QTL (147286)	3	127241529	127243480	MSTRG.10703.3
3	49867243	138992352	Intramuscular fat content QTL (147287)	3	127241529	127243480	MSTRG.10703.3
3	49869931	138992352	Intramuscular fat content QTL (147288)	3	127241529	127243480	MSTRG.10703.3
3	55205863	138992352	Intramuscular fat content QTL (147289)	3	127241529	127243480	MSTRG.10703.3
3	55496208	138992352	Intramuscular fat content QTL (147290)	3	127241529	127243480	MSTRG.10703.3
3	55561799	138992352	Intramuscular fat content QTL (147291)	3	127241529	127243480	MSTRG.10703.3
3	55717382	138992352	Intramuscular fat content QTL (147292)	3	127241529	127243480	MSTRG.10703.3
3	58986662	138992352	Intramuscular fat content QTL (147293)	3	127241529	127243480	MSTRG.10703.3
3	125568693	138992352	Intramuscular fat content QTL (147294)	3	127241529	127243480	MSTRG.10703.3
3	1456046	98066155	Lactate dehydrogenase level QTL (15085)	3	2439425	2440465	MSTRG.9488.1
3	46839405	100216075	Lactate level QTL (6361)	3	64760416	64772633	MSTRG.10274.1
3	127238939	127238979	LDL cholesterol QTL (56693)	3	127221081	127243625	MSTRG.10703.2
3	21947993	76622784	Lean cuts percentage QTL (3108)	3	64760416	64772633	MSTRG.10274.1
3	30144110	87077830	Left teat number QTL (6465)	3	64760416	64772633	MSTRG.10274.1
3	57222361	76622784	Liver weight QTL (892)	3	64760416	64772633	MSTRG.10274.1
3	21947993	76622784	Loin and neck meat weight QTL (3097)	3	64760416	64772633	MSTRG.10274.1
3	21947993	76622784	Loin muscle area QTL (3101)	3	64760416	64772633	MSTRG.10274.1
3	126926633	140360108	Loin muscle area QTL (3229)	3	127241529	127243480	MSTRG.10703.3
3	1456046	140360108	Loin muscle area QTL (38077)	3	2439425	2440465	MSTRG.9488.1
3	62780348	100216075	Mean corpuscular hemoglobin concentration QTL (12287)	3	64760416	64772633	MSTRG.10274.1
3	1456046	140360108	Meat color b* QTL (38080)	3	2439425	2440465	MSTRG.9488.1
3	1456046	140360108	Meat color chroma QTL (38081)	3	2439425	2440465	MSTRG.9488.1
3	123222257	132272025	muscle protein percentage QTL (5545)	3	127241529	127243480	MSTRG.10703.3
3	125343844	143758669	Nonfunctional nipples QTL (4256)	3	127241529	127243480	MSTRG.10703.3
3	14776389	102773204	Nonfunctional nipples QTL (7455)	3	64760416	64772633	MSTRG.10274.1
3	14776389	100216075	Nonfunctional nipples QTL (7472)	3	64760416	64772633	MSTRG.10274.1
3	21824455	122295139	Off-Flavor scorf QTL (3815)	3	64760416	64772633	MSTRG.10274.1
3	1456046	14776389	Percentage giant fibers QTL (2801)	3	2439425	2440465	MSTRG.9488.1
3	15370065	131728891	pH 45 minutes post mortem QTL (3227)	3	127241529	127243480	MSTRG.10703.3
3	57222361	119745261	pH 45 minutes post mortem QTL (895)	3	64760416	64772633	MSTRG.10274.1
3	57222361	115140252	Physis score QTL (8946)	3	64760416	64772633	MSTRG.10274.1
3	119745261	143758669	rhinitis QTL (21315)	3	127241529	127243480	MSTRG.10703.3
3	1456046	140360108	Shear force QTL (38078)	3	2439425	2440465	MSTRG.9488.1
3	3437694	3688418	Shear force QTL (5557)	3	3547607	3552588	MSTRG.9491.1
3	21947993	76622784	Shoulder meat weight QTL (3098)	3	64760416	64772633	MSTRG.10274.1
3	14776389	127042542	Side fat thickness QTL (5693)	3	64760416	64772633	MSTRG.10274.1
3	100216075	143758669	Sodium level QTL (6387)	3	127241529	127243480	MSTRG.10703.3
3	125343844	143758669	Teat number QTL (4250)	3	127241529	127243480	MSTRG.10703.3
3	1456046	130209174	Teat number QTL (5224)	3	2439425	2440465	MSTRG.9488.1
3	115061532	129230584	Teat number QTL (8797)	3	127241529	127243480	MSTRG.10703.3
3	115061532	129230584	Teat number QTL (8798)	3	127241529	127243480	MSTRG.10703.3
3	62780348	118796463	Triglyceride level QTL (15067)	3	64760416	64772633	MSTRG.10274.1
3	6188004	14776389	Vertebra number QTL (3947)	3	9218026	9223327	MSTRG.9624.1
4	82332505	82527275	9 hr-24 hr pH decline QTL (5894)	4	82345078	82386021	MSTRG.11177.1
4	12618993	23809394	Abdominal fat percentage QTL (3094)	4	16519012	16525324	MSTRG.10886.1
4	81983315	87016757	Abdominal fat percentage QTL (7293)	4	82345078	82386021	MSTRG.11177.1
4	25322475	106309555	Abdominal fat weight QTL (261)	4	78082177	78098927	MSTRG.11149.1
4	52626380	102054630	Abdominal fat weight QTL (631)	4	78082177	78098927	MSTRG.11149.1
4	107758168	124847231	Adipocyte diameter QTL (18020)	4	122011235	122012594	MSTRG.11640.1
4	52626380	102054630	Age at slaughter QTL (638)	4	78082177	78098927	MSTRG.11149.1
4	123430356	134902449	androstenone, laboratory QTL (4206)	4	130656547	130659889	MSTRG.11719.1
4	71310074	134902449	Average backfat thickness QTL (162)	4	107486282	107493936	MSTRG.11534.1
4	42385883	80099908	Average backfat thickness QTL (17541)	4	78082177	78098927	MSTRG.11149.1
4	23809394	102054630	Average backfat thickness QTL (200)	4	78082177	78098927	MSTRG.11149.1
4	23809394	102054630	Average backfat thickness QTL (201)	4	78082177	78098927	MSTRG.11149.1
4	74725606	82527275	Average backfat thickness QTL (21222)	4	78082177	78098927	MSTRG.11149.1
4	23266114	93366673	Average backfat thickness QTL (270)	4	78082177	78098927	MSTRG.11149.1
4	23068	735545	Average backfat thickness QTL (2909)	4	153314	159140	MSTRG.10732.2
4	23809394	102054630	Average backfat thickness QTL (3034)	4	78082177	78098927	MSTRG.11149.1
4	131971	75369864	Average backfat thickness QTL (3093)	4	153314	159140	MSTRG.10732.2
4	61924032	82084284	Average backfat thickness QTL (350)	4	78082177	78098927	MSTRG.11149.1
4	29834177	120509810	Average backfat thickness QTL (371)	4	107486282	107493936	MSTRG.11534.1
4	131971	134902449	Average backfat thickness QTL (3759)	4	153314	159140	MSTRG.10732.2
4	81701886	114514007	Average backfat thickness QTL (527)	4	107486282	107493936	MSTRG.11534.1
4	95921536	120713724	Average backfat thickness QTL (676)	4	107486282	107493936	MSTRG.11534.1
4	43815472	106510877	Average daily gain QTL (10409)	4	78082177	78098927	MSTRG.11149.1
4	95921536	111525472	Average daily gain QTL (16848)	4	107486282	107493936	MSTRG.11534.1
4	43581945	91749532	Average daily gain QTL (17542)	4	78082177	78098927	MSTRG.11149.1
4	55355430	119974883	Average daily gain QTL (17562)	4	107486282	107493936	MSTRG.11534.1
4	39855897	119947535	Average daily gain QTL (179)	4	107486282	107493936	MSTRG.11534.1
4	47805278	109026230	Average daily gain QTL (180)	4	107486282	107493936	MSTRG.11534.1
4	14152941	136991929	Average daily gain QTL (245)	4	16519012	16525324	MSTRG.10886.1
4	23068	735545	Average daily gain QTL (2890)	4	153314	159140	MSTRG.10732.2
4	23809394	102054630	Average daily gain QTL (3035)	4	78082177	78098927	MSTRG.11149.1
4	21473440	115001161	Average daily gain QTL (3091)	4	107486282	107493936	MSTRG.11534.1
4	71310074	98720794	Average daily gain QTL (3137)	4	78082177	78098927	MSTRG.11149.1
4	71310074	98720794	Average daily gain QTL (3138)	4	78082177	78098927	MSTRG.11149.1
4	12618993	123430356	Average daily gain QTL (370)	4	16519012	16525324	MSTRG.10886.1
4	131971	134902449	Average daily gain QTL (3757)	4	153314	159140	MSTRG.10732.2
4	131971	134902449	Average daily gain QTL (3758)	4	153314	159140	MSTRG.10732.2
4	131971	134902449	Average daily gain QTL (3771)	4	153314	159140	MSTRG.10732.2
4	12618993	77094703	Average daily gain QTL (442)	4	16519012	16525324	MSTRG.10886.1
4	12618993	102054630	Average daily gain QTL (443)	4	16519012	16525324	MSTRG.10886.1
4	23809394	96936045	Average daily gain QTL (444)	4	78082177	78098927	MSTRG.11149.1
4	82084284	120509810	Average daily gain QTL (456)	4	107486282	107493936	MSTRG.11534.1
4	34252554	123430356	Average daily gain QTL (458)	4	107486282	107493936	MSTRG.11534.1
4	106510877	124310794	Average daily gain QTL (49)	4	107486282	107493936	MSTRG.11534.1
4	52626380	102054630	Average daily gain QTL (511)	4	78082177	78098927	MSTRG.11149.1
4	131971	5253532	Average daily gain QTL (5940)	4	153314	159140	MSTRG.10732.2
4	4064787	23809394	Average daily gain QTL (5941)	4	16519012	16525324	MSTRG.10886.1
4	52626380	102054630	Average daily gain QTL (636)	4	78082177	78098927	MSTRG.11149.1
4	71310074	82084284	Average daily gain QTL (942)	4	78082177	78098927	MSTRG.11149.1
4	76741953	83693913	Backfat at first rib QTL (21228)	4	78082177	78098927	MSTRG.11149.1
4	62356198	86249654	Backfat at first rib QTL (677)	4	78082177	78098927	MSTRG.11149.1
4	131971	30881715	Backfat at last lumbar QTL (12482)	4	153314	159140	MSTRG.10732.2
4	71310074	98720794	Backfat at last lumbar QTL (3157)	4	78082177	78098927	MSTRG.11149.1
4	131971	62356198	Backfat at last rib QTL (12481)	4	153314	159140	MSTRG.10732.2
4	12618993	34252554	Backfat at last rib QTL (16907)	4	16519012	16525324	MSTRG.10886.1
4	65910585	82527275	Backfat at last rib QTL (21231)	4	78082177	78098927	MSTRG.11149.1
4	52974575	95921536	Backfat at last rib QTL (411)	4	78082177	78098927	MSTRG.11149.1
4	119299797	123430356	Backfat at last rib QTL (52)	4	122011235	122012594	MSTRG.11640.1
4	4064787	23809394	Backfat at last rib QTL (5695)	4	16519012	16525324	MSTRG.10886.1
4	77553155	111731603	Backfat at last rib QTL (675)	4	107486282	107493936	MSTRG.11534.1
4	77553155	91640628	Backfat at last rib QTL (678)	4	78082177	78098927	MSTRG.11149.1
4	12618993	22799207	Backfat at last rib QTL (948)	4	16519012	16525324	MSTRG.10886.1
4	23809394	102054630	backfat at mid-back QTL (463)	4	78082177	78098927	MSTRG.11149.1
4	14152941	130171595	backfat at mid-back QTL (5243)	4	16519012	16525324	MSTRG.10886.1
4	131971	24608091	backfat at P2 position QTL (12483)	4	153314	159140	MSTRG.10732.2
4	43815472	106510877	Backfat at rump QTL (10410)	4	78082177	78098927	MSTRG.11149.1
4	71938901	81800189	Backfat at rump QTL (21229)	4	78082177	78098927	MSTRG.11149.1
4	12618993	34252554	Backfat at tenth rib QTL (16905)	4	16519012	16525324	MSTRG.10886.1
4	12618993	34252554	Backfat at tenth rib QTL (3643)	4	16519012	16525324	MSTRG.10886.1
4	4064787	23809394	Backfat at tenth rib QTL (5696)	4	16519012	16525324	MSTRG.10886.1
4	79881	2580313	Backfat between 3rd and 4th last ribs QTL (121907)	4	153314	159140	MSTRG.10732.2
4	69194171	81800189	Backfat between 3rd and 4th last ribs QTL (4889)	4	78082177	78098927	MSTRG.11149.1
4	129654867	134386796	Backfat thickness between 3rd and 4th rib QTL (23155)	4	130656547	130659889	MSTRG.11719.1
4	129654867	134386796	Backfat thickness between 3rd and 4th rib QTL (23161)	4	130656547	130659889	MSTRG.11719.1
4	97763408	117777260	Backfat thickness between 3rd and 4th rib QTL (23165)	4	107486282	107493936	MSTRG.11534.1
4	71310074	98720794	Backfat thickness between 3rd and 4th rib QTL (3158)	4	78082177	78098927	MSTRG.11149.1
4	44242778	95921536	Backfat thickness between 3rd and 4th rib QTL (410)	4	78082177	78098927	MSTRG.11149.1
4	12618993	22799207	Backfat weight QTL (12751)	4	16519012	16525324	MSTRG.10886.1
4	71310074	98720794	Backfat weight QTL (3156)	4	78082177	78098927	MSTRG.11149.1
4	35396630	104147497	Backfat weight QTL (408)	4	78082177	78098927	MSTRG.11149.1
4	78867164	113773938	Backfat weight QTL (526)	4	107486282	107493936	MSTRG.11534.1
4	12618993	22799207	Backfat weight QTL (799)	4	16519012	16525324	MSTRG.10886.1
4	12618993	22799207	Backfat weight QTL (933)	4	16519012	16525324	MSTRG.10886.1
4	33070836	78758261	Belly weight QTL (17546)	4	78082177	78098927	MSTRG.11149.1
4	25322475	115001161	Belly weight QTL (409)	4	107486282	107493936	MSTRG.11534.1
4	82332505	82527275	Biceps brachii weight QTL (8713)	4	82345078	82386021	MSTRG.11177.1
4	39855897	93366673	body weight (10 weeks) QTL (176)	4	78082177	78098927	MSTRG.11149.1
4	47498304	102006493	body weight (13 weeks) QTL (177)	4	78082177	78098927	MSTRG.11149.1
4	42915373	104147497	body weight (17 weeks) QTL (178)	4	78082177	78098927	MSTRG.11149.1
4	24232478	121166399	body weight (17 weeks) QTL (21224)	4	107486282	107493936	MSTRG.11534.1
4	35396630	120347078	Body weight (3 weeks) QTL (175)	4	107486282	107493936	MSTRG.11534.1
4	120509810	134902449	Body weight (3 weeks) QTL (977)	4	130656547	130659889	MSTRG.11719.1
4	17289621	135224471	Body weight (46 days) QTL (21227)	4	107486282	107493936	MSTRG.11534.1
4	39855897	93366673	Body weight (birth) QTL (174)	4	78082177	78098927	MSTRG.11149.1
4	71310074	98720794	Body weight (birth) QTL (3134)	4	78082177	78098927	MSTRG.11149.1
4	23809394	120509810	Body weight (birth) QTL (369)	4	107486282	107493936	MSTRG.11534.1
4	32909944	121166399	Body weight (end of test) QTL (5200)	4	107486282	107493936	MSTRG.11534.1
4	17203914	127117355	Body weight (end of test) QTL (5235)	4	107486282	107493936	MSTRG.11534.1
4	131971	12618993	Body weight (slaughter) QTL (3232)	4	153314	159140	MSTRG.10732.2
4	67509911	114514007	Body weight (slaughter) QTL (4892)	4	107486282	107493936	MSTRG.11534.1
4	4064787	23809394	Body weight (slaughter) QTL (5942)	4	16519012	16525324	MSTRG.10886.1
4	52626380	102054630	Body weight (slaughter) QTL (634)	4	78082177	78098927	MSTRG.11149.1
4	95921536	115357260	Body weight (slaughter) QTL (975)	4	107486282	107493936	MSTRG.11534.1
4	82079152	82888774	Body weight QTL (66276)	4	82345078	82386021	MSTRG.11177.1
4	23809394	82084284	Body weight QTL (8801)	4	78082177	78098927	MSTRG.11149.1
4	23809394	82084284	Body weight QTL (8802)	4	78082177	78098927	MSTRG.11149.1
4	102054630	134902449	C3c concentration QTL (9617)	4	107486282	107493936	MSTRG.11534.1
4	120509810	140378854	Calcium level QTL (6378)	4	130656547	130659889	MSTRG.11719.1
4	52626380	102054630	Carcass fat-free weight QTL (635)	4	78082177	78098927	MSTRG.11149.1
4	35289465	84951475	Carcass length QTL (10)	4	78082177	78098927	MSTRG.11149.1
4	23809394	102054630	Carcass length QTL (3033)	4	78082177	78098927	MSTRG.11149.1
4	102054630	135006664	Carcass length QTL (460)	4	107486282	107493936	MSTRG.11534.1
4	23809394	102054630	Carcass length QTL (462)	4	78082177	78098927	MSTRG.11149.1
4	26069212	85032058	Carcass length QTL (4890)	4	78082177	78098927	MSTRG.11149.1
4	52626380	102054630	Carcass length QTL (637)	4	78082177	78098927	MSTRG.11149.1
4	47498304	98720794	Carcass length QTL (671)	4	78082177	78098927	MSTRG.11149.1
4	82084284	89529616	Carcass weight (cold) QTL (12749)	4	82345078	82386021	MSTRG.11177.1
4	124310794	135006664	Carcass weight (cold) QTL (2939)	4	130656547	130659889	MSTRG.11719.1
4	106510877	140378854	Carcass weight (cold) QTL (3804)	4	107486282	107493936	MSTRG.11534.1
4	124310794	140378854	Carcass weight (cold) QTL (50)	4	130656547	130659889	MSTRG.11719.1
4	95921536	115357260	Carcass weight (cold) QTL (973)	4	107486282	107493936	MSTRG.11534.1
4	71310074	85260337	Carcass weight (hot) QTL (16863)	4	78082177	78098927	MSTRG.11149.1
4	102006493	120509810	Carcass weight (hot) QTL (16864)	4	107486282	107493936	MSTRG.11534.1
4	12618993	110539481	Carcass weight (hot) QTL (16894)	4	16519012	16525324	MSTRG.10886.1
4	131971	12618993	Carcass weight (hot) QTL (3231)	4	153314	159140	MSTRG.10732.2
4	80511752	106510877	CD4-positive/CD8-positive leukocyte ratio QTL (17836)	4	82345078	82386021	MSTRG.11177.1
4	4064787	23809394	Conductivity 24 hours postmortem (loin) QTL (12098)	4	16519012	16525324	MSTRG.10886.1
4	98283003	107758168	Conductivity 24 hours postmortem (loin) QTL (21856)	4	107486282	107493936	MSTRG.11534.1
4	99503615	111556304	Conformation score QTL (126144)	4	107486282	107493936	MSTRG.11534.1
4	121045392	131562487	Corpus luteum number QTL (31853)	4	130656547	130659889	MSTRG.11719.1
4	23809394	82084284	Corpus luteum number QTL (8817)	4	78082177	78098927	MSTRG.11149.1
4	75991872	79645252	Cryptorchidism QTL (55865)	4	78082177	78098927	MSTRG.11149.1
4	80511752	106510877	CSFV antibody level QTL (37540)	4	82345078	82386021	MSTRG.11177.1
4	81701886	121568996	Diameter of muscle fibers QTL (2809)	4	107486282	107493936	MSTRG.11534.1
4	81701886	121568996	Diameter of type IIb muscle fibers QTL (2807)	4	107486282	107493936	MSTRG.11534.1
4	81701886	121568996	Diameter of type IIb muscle fibers QTL (2810)	4	107486282	107493936	MSTRG.11534.1
4	4783577	21473440	Dressing percentage QTL (435)	4	16519012	16525324	MSTRG.10886.1
4	4064787	23809394	Dressing percentage QTL (5974)	4	16519012	16525324	MSTRG.10886.1
4	102054630	134902449	Dressing percentage QTL (5975)	4	107486282	107493936	MSTRG.11534.1
4	12618993	22799207	Dressing percentage QTL (946)	4	16519012	16525324	MSTRG.10886.1
4	120509810	134902449	Dressing percentage QTL (954)	4	130656547	130659889	MSTRG.11719.1
4	12618993	23809394	Drip loss QTL (217)	4	16519012	16525324	MSTRG.10886.1
4	7237639	134902449	Drip loss QTL (38084)	4	16519012	16525324	MSTRG.10886.1
4	102054630	134902449	Drip loss QTL (6003)	4	107486282	107493936	MSTRG.11534.1
4	77094703	106510877	Ear area QTL (8887)	4	78082177	78098927	MSTRG.11149.1
4	77094703	106510877	Ear area QTL (8888)	4	78082177	78098927	MSTRG.11149.1
4	77094703	106510877	Ear weight QTL (8856)	4	78082177	78098927	MSTRG.11149.1
4	77094703	106510877	Ear weight QTL (8857)	4	78082177	78098927	MSTRG.11149.1
4	131971	5544744	Enterotoxigenic E. coli susceptibility QTL (21836)	4	153314	159140	MSTRG.10732.2
4	23809394	102054630	Fat androstenone level QTL (598)	4	78082177	78098927	MSTRG.11149.1
4	23809394	102054630	Fat androstenone level QTL (599)	4	78082177	78098927	MSTRG.11149.1
4	23809394	102054630	Fat androstenone level QTL (600)	4	78082177	78098927	MSTRG.11149.1
4	34252554	102054630	Fat percentage in carcass QTL (459)	4	78082177	78098927	MSTRG.11149.1
4	52626380	102054630	Fat-cuts percentage QTL (633)	4	78082177	78098927	MSTRG.11149.1
4	71310074	82084284	Fat-cuts percentage QTL (974)	4	78082177	78098927	MSTRG.11149.1
4	43815472	106510877	Feed conversion ratio QTL (10411)	4	78082177	78098927	MSTRG.11149.1
4	12618993	22799207	Feed intake QTL (940)	4	16519012	16525324	MSTRG.10886.1
4	77094703	102054630	Firmness QTL (2981)	4	78082177	78098927	MSTRG.11149.1
4	131971	24608091	Ham meat weight QTL (12495)	4	153314	159140	MSTRG.10732.2
4	4064787	23809394	Ham weight QTL (12101)	4	16519012	16525324	MSTRG.10886.1
4	15219816	121807926	Ham weight QTL (4895)	4	16519012	16525324	MSTRG.10886.1
4	24630831	114573224	Ham weight QTL (4896)	4	107486282	107493936	MSTRG.11534.1
4	120509810	134902449	Ham weight QTL (956)	4	130656547	130659889	MSTRG.11719.1
4	120509810	134902449	Ham weight QTL (957)	4	130656547	130659889	MSTRG.11719.1
4	71310074	82084284	Ham weight QTL (978)	4	78082177	78098927	MSTRG.11149.1
4	23809394	102054630	HDL/LDL ratio QTL (17717)	4	78082177	78098927	MSTRG.11149.1
4	11844192	85834188	Head weight QTL (17544)	4	16519012	16525324	MSTRG.10886.1
4	78867164	84951475	Head weight QTL (8968)	4	79542629	79548337	MSTRG.11157.1
4	95921536	107758168	Head weight QTL (966)	4	107486282	107493936	MSTRG.11534.1
4	131971	80511752	Heart weight QTL (12492)	4	153314	159140	MSTRG.10732.2
4	71310074	82084284	Heart weight QTL (1256)	4	78082177	78098927	MSTRG.11149.1
4	73835408	84479048	Heart weight QTL (65003)	4	78082177	78098927	MSTRG.11149.1
4	120509810	134902449	Heart weight QTL (959)	4	130656547	130659889	MSTRG.11719.1
4	71310074	82084284	Heart weight QTL (969)	4	78082177	78098927	MSTRG.11149.1
4	119299797	135006664	Hematin pigmentation QTL (301)	4	130656547	130659889	MSTRG.11719.1
4	102054630	134902449	Hemolytic complement activity (alternative pathway) QTL (9595)	4	107486282	107493936	MSTRG.11534.1
4	102054630	134902449	Hemolytic complement activity (classical pathway) QTL (9602)	4	107486282	107493936	MSTRG.11534.1
4	102054630	134902449	Hemolytic complement activity (classical pathway) QTL (9603)	4	107486282	107493936	MSTRG.11534.1
4	102054630	134902449	Hemolytic complement activity (classical pathway) QTL (9604)	4	107486282	107493936	MSTRG.11534.1
4	102054630	134902449	Hemolytic complement activity (classical pathway) QTL (9605)	4	107486282	107493936	MSTRG.11534.1
4	102054630	134902449	Hemolytic complement activity (classical pathway) QTL (9606)	4	107486282	107493936	MSTRG.11534.1
4	102054630	134902449	Hemolytic complement activity (classical pathway) QTL (9607)	4	107486282	107493936	MSTRG.11534.1
4	7281654	95345742	Intestinal fat weight QTL (21233)	4	16519012	16525324	MSTRG.10886.1
4	4064787	23809394	Intramuscular fat content QTL (12100)	4	16519012	16525324	MSTRG.10886.1
4	77094703	102054630	Intramuscular fat content QTL (2982)	4	78082177	78098927	MSTRG.11149.1
4	71310074	89529616	Intramuscular fat content QTL (309)	4	78082177	78098927	MSTRG.11149.1
4	4064787	82084284	Intramuscular fat content QTL (313)	4	16519012	16525324	MSTRG.10886.1
4	123430356	135006664	Intramuscular fat content QTL (3841)	4	130656547	130659889	MSTRG.11719.1
4	123430356	135006664	Intramuscular fat content QTL (3842)	4	130656547	130659889	MSTRG.11719.1
4	52626380	140378854	Intramuscular fat content QTL (3871)	4	107486282	107493936	MSTRG.11534.1
4	95453660	129049892	Japanese color scale QTL (4288)	4	107486282	107493936	MSTRG.11534.1
4	121869115	122501088	Japanese color scale QTL (4289)	4	122011235	122012594	MSTRG.11640.1
4	123430356	134902449	Japanese color scale QTL (4321)	4	130656547	130659889	MSTRG.11719.1
4	123430356	134902449	Knuckle ham weight QTL (4324)	4	130656547	130659889	MSTRG.11719.1
4	130494109	135115568	Large intestine weight QTL (8663)	4	130656547	130659889	MSTRG.11719.1
4	74725606	82527275	Leaf fat weight QTL (21230)	4	78082177	78098927	MSTRG.11149.1
4	81983315	87016757	Lean meat + bone in ham QTL (7295)	4	82345078	82386021	MSTRG.11177.1
4	131971	22799207	Linoleic acid content QTL (15874)	4	153314	159140	MSTRG.10732.2
4	71310074	82084284	Linoleic acid content QTL (3130)	4	78082177	78098927	MSTRG.11149.1
4	71310074	82084284	Linoleic acid content QTL (3131)	4	78082177	78098927	MSTRG.11149.1
4	82084284	106510877	Linoleic acid content QTL (4203)	4	82345078	82386021	MSTRG.11177.1
4	78867164	109026230	Linoleic acid content QTL (535)	4	107486282	107493936	MSTRG.11534.1
4	120509810	134902449	Liver weight QTL (960)	4	130656547	130659889	MSTRG.11719.1
4	94356806	117376906	Loin and neck meat weight QTL (816)	4	107486282	107493936	MSTRG.11534.1
4	12618993	22799207	Loin and neck meat weight QTL (964)	4	16519012	16525324	MSTRG.10886.1
4	95921536	115357260	Loin and neck meat weight QTL (967)	4	107486282	107493936	MSTRG.11534.1
4	131971	12618993	Loin eye area linear QTL (3641)	4	153314	159140	MSTRG.10732.2
4	131971	20431754	Loin muscle area QTL (12490)	4	153314	159140	MSTRG.10732.2
4	12618993	34252554	Loin muscle area QTL (16906)	4	16519012	16525324	MSTRG.10886.1
4	12618993	34252554	Loin muscle area QTL (2744)	4	16519012	16525324	MSTRG.10886.1
4	23809394	102054630	Loin muscle area QTL (3032)	4	78082177	78098927	MSTRG.11149.1
4	131971	12618993	Loin muscle area QTL (3230)	4	153314	159140	MSTRG.10732.2
4	23809394	102054630	Loin muscle area QTL (461)	4	78082177	78098927	MSTRG.11149.1
4	106510877	134902449	Loin muscle area QTL (51)	4	107486282	107493936	MSTRG.11534.1
4	89529616	115508020	Loin muscle area QTL (528)	4	107486282	107493936	MSTRG.11534.1
4	80511752	120713724	Loin muscle area QTL (672)	4	107486282	107493936	MSTRG.11534.1
4	79329393	79567850	Loin muscle area QTL (7612)	4	79542629	79548337	MSTRG.11157.1
4	12779405	22799207	Loin muscle area QTL (962)	4	16519012	16525324	MSTRG.10886.1
4	71310074	89529616	Loin muscle area QTL (976)	4	78082177	78098927	MSTRG.11149.1
4	131971	21843126	Loin muscle depth QTL (12486)	4	153314	159140	MSTRG.10732.2
4	12618993	134902449	Marbling QTL (38082)	4	16519012	16525324	MSTRG.10886.1
4	96936045	123430356	Margaric acid content QTL (158)	4	107486282	107493936	MSTRG.11534.1
4	119299797	134902449	Mean corpuscular hemoglobin concentration QTL (15048)	4	130656547	130659889	MSTRG.11719.1
4	12679921	45038434	Mean corpuscular volume QTL (12288)	4	16519012	16525324	MSTRG.10886.1
4	128832085	134793546	Meat color a* QTL (4036)	4	130656547	130659889	MSTRG.11719.1
4	120509810	122380504	Meat color a* QTL (4284)	4	122011235	122012594	MSTRG.11640.1
4	79036001	86976886	Meat color L* QTL (4281)	4	79542629	79548337	MSTRG.11157.1
4	79036001	86976886	Meat color L* QTL (4282)	4	79542629	79548337	MSTRG.11157.1
4	123430356	134902449	Meat color L* QTL (4322)	4	130656547	130659889	MSTRG.11719.1
4	101461640	122987968	Meat color L* QTL (4898)	4	107486282	107493936	MSTRG.11534.1
4	130494109	135115568	Meat color OPTO QTL (18693)	4	130656547	130659889	MSTRG.11719.1
4	12618993	34252554	Meat color score QTL (3233)	4	16519012	16525324	MSTRG.10886.1
4	98720794	128083236	Meat color-a QTL (294)	4	107486282	107493936	MSTRG.11534.1
4	120509810	134902449	Meat color-L QTL (297)	4	130656547	130659889	MSTRG.11719.1
4	98720794	112174179	Melanoma susceptibility QTL (7577)	4	107486282	107493936	MSTRG.11534.1
4	102054630	140378854	Nonfunctional nipples QTL (7473)	4	107486282	107493936	MSTRG.11534.1
4	81701886	121568996	Number of muscle fibers per unit area QTL (2808)	4	107486282	107493936	MSTRG.11534.1
4	102054630	120509810	Oleic acid content QTL (15875)	4	107486282	107493936	MSTRG.11534.1
4	71310074	82084284	Oleic acid content QTL (3127)	4	78082177	78098927	MSTRG.11149.1
4	130385205	135006664	Pale, soft, and exudative meat QTL (5561)	4	130656547	130659889	MSTRG.11719.1
4	94392103	128776464	Palmitic acid content QTL (15876)	4	107486282	107493936	MSTRG.11534.1
4	4064787	23809394	Percentage type IIb fibers QTL (2804)	4	16519012	16525324	MSTRG.10886.1
4	4064787	23809394	Percentage type IIb fibers QTL (2805)	4	16519012	16525324	MSTRG.10886.1
4	4064787	23809394	Percentage type IIb fibers QTL (2806)	4	16519012	16525324	MSTRG.10886.1
4	119299797	123430356	Percentage type IIb fibers QTL (7041)	4	122011235	122012594	MSTRG.11640.1
4	113079043	129154921	pH 24 hr post mortem (ham) QTL (4897)	4	122011235	122012594	MSTRG.11640.1
4	12618993	23809394	pH 24 hr post-mortem (loin) QTL (225)	4	16519012	16525324	MSTRG.10886.1
4	123430356	134902449	pH 24 hr post-mortem (loin) QTL (4323)	4	130656547	130659889	MSTRG.11719.1
4	87420715	107758168	pH 45 minutes post mortem QTL (21850)	4	107486282	107493936	MSTRG.11534.1
4	23809394	82084284	Physis score QTL (8947)	4	78082177	78098927	MSTRG.11149.1
4	82084284	82658357	Ratio of semitendinosus weight to dissected muscles in ham weight QTL (1279)	4	82345078	82386021	MSTRG.11177.1
4	16069475	16932297	Right teat number QTL (126641)	4	16519012	16525324	MSTRG.10886.1
4	71310074	140378854	Shear force at first peak QTL (3933)	4	107486282	107493936	MSTRG.11534.1
4	131971	17547518	Shoulder meat weight QTL (12487)	4	153314	159140	MSTRG.10732.2
4	120509810	134902449	Shoulder meat weight QTL (815)	4	130656547	130659889	MSTRG.11719.1
4	120509810	134902449	Shoulder meat weight QTL (953)	4	130656547	130659889	MSTRG.11719.1
4	33323681	96936045	Shoulder subcutaneous fat thickness QTL (21232)	4	78082177	78098927	MSTRG.11149.1
4	130494109	135115568	Shoulder subcutaneous fat thickness QTL (5497)	4	130656547	130659889	MSTRG.11719.1
4	78717398	84443534	Shoulder weight QTL (23159)	4	79542629	79548337	MSTRG.11157.1
4	81492164	87410925	Shoulder weight QTL (23170)	4	82345078	82386021	MSTRG.11177.1
4	81983315	87016757	Side fat thickness QTL (7296)	4	82345078	82386021	MSTRG.11177.1
4	98313842	130318179	Skin thickness QTL (31810)	4	107486282	107493936	MSTRG.11534.1
4	78867164	84951475	Small intestine length QTL (12037)	4	79542629	79548337	MSTRG.11157.1
4	8745760	129031532	Small intestine length QTL (253)	4	16519012	16525324	MSTRG.10886.1
4	52626380	107758168	Small intestine length QTL (3092)	4	107486282	107493936	MSTRG.11534.1
4	12618993	34252554	Spareribs weight QTL (3234)	4	16519012	16525324	MSTRG.10886.1
4	16001400	16995545	Spinal curvature QTL (64712)	4	16519012	16525324	MSTRG.10886.1
4	12618993	71310074	Subacid smell QTL (159)	4	16519012	16525324	MSTRG.10886.1
4	71310074	123430356	Subacid smell QTL (160)	4	107486282	107493936	MSTRG.11534.1
4	52626380	102054630	Subcutaneous fat thickness QTL (632)	4	78082177	78098927	MSTRG.11149.1
4	81983315	87016757	Subcutaneous fat thickness QTL (7294)	4	82345078	82386021	MSTRG.11177.1
4	96936045	123430356	subjective pork odor QTL (4207)	4	107486282	107493936	MSTRG.11534.1
4	4064787	52626380	Taste intensity QTL (161)	4	16519012	16525324	MSTRG.10886.1
4	4064787	71152561	Teat number QTL (5225)	4	16519012	16525324	MSTRG.10886.1
4	5244479	95136118	Teat number QTL (5256)	4	16519012	16525324	MSTRG.10886.1
4	128605751	128786094	Tetanus antibody titer QTL (12319)	4	128736818	128755798	MSTRG.11688.1
4	4064787	23809394	Thawing loss QTL (12099)	4	16519012	16525324	MSTRG.10886.1
4	131971	12618993	Total lean tissue linear QTL (3642)	4	153314	159140	MSTRG.10732.2
4	71310074	140378854	Total shear work QTL (3934)	4	107486282	107493936	MSTRG.11534.1
4	119299797	134902449	Triglyceride level QTL (15068)	4	130656547	130659889	MSTRG.11719.1
4	71310074	98720794	Trimmed wholesale product / live weight QTL (3135)	4	78082177	78098927	MSTRG.11149.1
4	71310074	98720794	Trimmed wholesale product / live weight QTL (3136)	4	78082177	78098927	MSTRG.11149.1
4	124310794	140378854	Vertebra number QTL (3948)	4	130656547	130659889	MSTRG.11719.1
4	84951475	123430356	Water holding capacity QTL (3847)	4	107486282	107493936	MSTRG.11534.1
4	131971	12618993	Water holding capacity QTL (3849)	4	153314	159140	MSTRG.10732.2
4	52626380	102054630	White blood cell number QTL (21325)	4	78082177	78098927	MSTRG.11149.1
5	90130141	96413917	Adipocyte diameter QTL (18021)	5	90633232	90640922	MSTRG.12647.1
5	63117217	90673514	Alkaline phosphatase activity QTL (6353)	5	65160925	65171788	MSTRG.12414.1
5	85756451	99600313	Average backfat thickness QTL (17795)	5	90633232	90640922	MSTRG.12647.1
5	49740293	77889581	Average backfat thickness QTL (21234)	5	65160925	65171788	MSTRG.12414.1
5	63117217	85756451	Average backfat thickness QTL (351)	5	65160925	65171788	MSTRG.12414.1
5	90130141	103834760	Average daily gain QTL (16849)	5	90633232	90640922	MSTRG.12647.1
5	63117217	85756451	Average daily gain QTL (342)	5	65160925	65171788	MSTRG.12414.1
5	3688083	99658388	backfat above muscle dorsi QTL (5203)	5	65160925	65171788	MSTRG.12414.1
5	3688083	97477986	backfat above muscle dorsi QTL (5238)	5	65160925	65171788	MSTRG.12414.1
5	12787566	95713319	Backfat at first rib QTL (21236)	5	65160925	65171788	MSTRG.12414.1
5	85756451	99600313	Backfat at last lumbar QTL (17797)	5	90633232	90640922	MSTRG.12647.1
5	3722572	35377762	Backfat at last lumbar QTL (31)	5	19216761	19222176	MSTRG.12042.1
5	85756451	99600313	Backfat at last rib QTL (17796)	5	90633232	90640922	MSTRG.12647.1
5	55034925	75857899	Backfat at last rib QTL (21238)	5	65160925	65171788	MSTRG.12414.1
5	78579054	109562487	Backfat at last rib QTL (55)	5	90633232	90640922	MSTRG.12647.1
5	11303026	91671608	backfat at mid-back QTL (5209)	5	65160925	65171788	MSTRG.12414.1
5	6801841	106691183	backfat at mid-back QTL (5210)	5	65160925	65171788	MSTRG.12414.1
5	39602968	95972671	backfat at mid-back QTL (5244)	5	65160925	65171788	MSTRG.12414.1
5	17363583	95652135	Backfat at rump QTL (21237)	5	65160925	65171788	MSTRG.12414.1
5	86649149	93357028	Backfat at tenth rib QTL (2988)	5	90633232	90640922	MSTRG.12647.1
5	3688083	34660429	Backfat at tenth rib QTL (981)	5	19216761	19222176	MSTRG.12042.1
5	33971	9428425	Backfat between 3rd and 4th last ribs QTL (121909)	5	3397226	3401575	MSTRG.11756.1
5	63117217	90130141	Backfat between 6th and 7th ribs QTL (3949)	5	65160925	65171788	MSTRG.12414.1
5	69450312	83722723	Backfat thickness between 3rd and 4th rib QTL (23166)	5	74318430	74321877	MSTRG.12499.1
5	12281569	69669779	Backfat thickness between 3rd and 4th rib QTL (412)	5	65160925	65171788	MSTRG.12414.1
5	63117217	86649149	Belly meat content QTL (5978)	5	65160925	65171788	MSTRG.12414.1
5	78463269	97514833	Belly weight QTL (413)	5	90633232	90640922	MSTRG.12647.1
5	7985523	82096612	body weight (10 weeks) QTL (29692)	5	65160925	65171788	MSTRG.12414.1
5	7985523	82096612	Body weight (20 weeks) QTL (29693)	5	65160925	65171788	MSTRG.12414.1
5	79082328	95415220	Body weight (34 weeks) QTL (21235)	5	90633232	90640922	MSTRG.12647.1
5	7985523	44572091	C3c concentration QTL (9620)	5	19216761	19222176	MSTRG.12042.1
5	82096612	109562487	Carcass length QTL (29695)	5	90633232	90640922	MSTRG.12647.1
5	63117217	90673514	Carcass temperature (24 hr post-mortem) QTL (21364)	5	65160925	65171788	MSTRG.12414.1
5	63117217	90673514	Carcass temperature (24 hr post-mortem) QTL (3307)	5	65160925	65171788	MSTRG.12414.1
5	63117217	90130141	Carcass weight (cold) QTL (12752)	5	65160925	65171788	MSTRG.12414.1
5	85756451	104014072	Carcass weight (hot) QTL (16865)	5	90633232	90640922	MSTRG.12647.1
5	19558279	91679838	Carcass weight (hot) QTL (29694)	5	65160925	65171788	MSTRG.12414.1
5	3722572	34660429	CD4-positive leukocyte percentage QTL (17840)	5	19216761	19222176	MSTRG.12042.1
5	90369048	90673514	Cervical vertebra length QTL (13327)	5	90633232	90640922	MSTRG.12647.1
5	78579054	92165046	Cervical vertebra length QTL (13334)	5	90633232	90640922	MSTRG.12647.1
5	85756451	95004581	Cervical vertebra length QTL (13344)	5	90633232	90640922	MSTRG.12647.1
5	56295399	109562487	Cholesterol level QTL (15069)	5	65160925	65171788	MSTRG.12414.1
5	85756451	91051340	Conductivity 24 hours post-mortem QTL (983)	5	90633232	90640922	MSTRG.12647.1
5	63117217	90130141	Conductivity 24 hours post-mortem QTL (987)	5	65160925	65171788	MSTRG.12414.1
5	844337	3688083	Diameter of type I muscle fibers QTL (2811)	5	3397226	3401575	MSTRG.11756.1
5	3688083	35377762	Drip loss QTL (3805)	5	19216761	19222176	MSTRG.12042.1
5	34660429	86649149	Ear area QTL (8860)	5	65160925	65171788	MSTRG.12414.1
5	34660429	86649149	Ear area QTL (8861)	5	65160925	65171788	MSTRG.12414.1
5	14234697	86649149	Ear erectness QTL (5647)	5	65160925	65171788	MSTRG.12414.1
5	12849046	87904294	Ear erectness QTL (5652)	5	65160925	65171788	MSTRG.12414.1
5	34660429	86649149	Ear erectness QTL (8862)	5	65160925	65171788	MSTRG.12414.1
5	34660429	86649149	Ear weight QTL (8858)	5	65160925	65171788	MSTRG.12414.1
5	34660429	86649149	Ear weight QTL (8859)	5	65160925	65171788	MSTRG.12414.1
5	63117217	90673514	Empty body protein linear QTL (3644)	5	65160925	65171788	MSTRG.12414.1
5	844337	3688083	Enterotoxigenic E. coli susceptibility QTL (21834)	5	3397226	3401575	MSTRG.11756.1
5	63117217	86649149	Estimated carcass lean content QTL (5979)	5	65160925	65171788	MSTRG.12414.1
5	63117217	86649149	Fat to meat ratio QTL (5977)	5	65160925	65171788	MSTRG.12414.1
5	3688083	34660429	Feed intake QTL (979)	5	19216761	19222176	MSTRG.12042.1
5	11511665	34660429	Front feet conformation QTL (8931)	5	19216761	19222176	MSTRG.12042.1
5	85756451	99600313	Ham fat thickness QTL (17794)	5	90633232	90640922	MSTRG.12647.1
5	63117217	85756451	Ham weight QTL (12093)	5	65160925	65171788	MSTRG.12414.1
5	85756451	90673514	Ham weight QTL (21365)	5	90633232	90640922	MSTRG.12647.1
5	86810690	97514833	Ham weight QTL (382)	5	90633232	90640922	MSTRG.12647.1
5	44572091	85756451	Haptoglobin concentration QTL (9643)	5	65160925	65171788	MSTRG.12414.1
5	3688083	19558279	Hemolytic complement activity (alternative pathway) QTL (21322)	5	19216761	19222176	MSTRG.12042.1
5	35377762	68893234	Hind leg conformation QTL (8718)	5	65160925	65171788	MSTRG.12414.1
5	63117217	90673514	Inside ham weight QTL (3060)	5	65160925	65171788	MSTRG.12414.1
5	844337	3688083	Interferon-gamma level QTL (12336)	5	3397226	3401575	MSTRG.11756.1
5	63117217	67378283	Intramuscular fat content QTL (17793)	5	65160925	65171788	MSTRG.12414.1
5	63117217	85756451	Japanese color scale QTL (12090)	5	65160925	65171788	MSTRG.12414.1
5	85756451	94763337	Linolenic acid content QTL (9581)	5	90633232	90640922	MSTRG.12647.1
5	77887905	97514833	Loin and ham percentage in carcass QTL (383)	5	90633232	90640922	MSTRG.12647.1
5	63117217	85756451	Loin muscle area QTL (12091)	5	65160925	65171788	MSTRG.12414.1
5	90369048	90673514	Loin muscle area QTL (13357)	5	90633232	90640922	MSTRG.12647.1
5	3688083	94410037	Loin muscle area QTL (38085)	5	65160925	65171788	MSTRG.12414.1
5	63117217	85756451	Loin weight QTL (12092)	5	65160925	65171788	MSTRG.12414.1
5	19053403	19631292	Lumbar vertebra number QTL (64628)	5	19216761	19222176	MSTRG.12042.1
5	7985523	109562487	Marbling QTL (38086)	5	65160925	65171788	MSTRG.12414.1
5	7985523	91051340	Meat color b* QTL (38087)	5	65160925	65171788	MSTRG.12414.1
5	25236625	78579054	Meat color b* QTL (3918)	5	65160925	65171788	MSTRG.12414.1
5	25236625	78579054	Meat color b* QTL (3919)	5	65160925	65171788	MSTRG.12414.1
5	25236625	78579054	Meat color b* QTL (3920)	5	65160925	65171788	MSTRG.12414.1
5	844337	34660429	Meat color L* QTL (17792)	5	3397226	3401575	MSTRG.11756.1
5	3688083	91051340	Meat color L* QTL (38088)	5	65160925	65171788	MSTRG.12414.1
5	63117217	85756451	Meat color OPTO QTL (12088)	5	65160925	65171788	MSTRG.12414.1
5	63117217	85756451	Meat color OPTO QTL (12089)	5	65160925	65171788	MSTRG.12414.1
5	7985523	63117217	Meat color-b QTL (12083)	5	19216761	19222176	MSTRG.12042.1
5	7985523	63117217	Meat color-L QTL (12084)	5	19216761	19222176	MSTRG.12042.1
5	63117217	85756451	Meat color-L QTL (12087)	5	65160925	65171788	MSTRG.12414.1
5	7985523	19558279	Myofibril fragmentation index QTL (2983)	5	19216761	19222176	MSTRG.12042.1
5	85756451	98294345	Nonfunctional nipples QTL (7474)	5	90633232	90640922	MSTRG.12647.1
5	231749	108789684	Number of stillborn QTL (18128)	5	3397226	3401575	MSTRG.11756.1
5	33251630	94763337	pH 24 hr post-mortem (loin) QTL (101)	5	65160925	65171788	MSTRG.12414.1
5	7985523	63117217	pH 24 hr post-mortem (loin) QTL (12085)	5	19216761	19222176	MSTRG.12042.1
5	34883290	90130141	pH 24 hr post-mortem (loin) QTL (3990)	5	65160925	65171788	MSTRG.12414.1
5	33251630	69110631	Reproductive tract weight QTL (18380)	5	65160925	65171788	MSTRG.12414.1
5	90583858	90720293	Sarcocystis miescheriana IgG levels QTL (7494)	5	90633232	90640922	MSTRG.12647.1
5	7985523	63117217	Shear force QTL (12086)	5	19216761	19222176	MSTRG.12042.1
5	87355243	94717942	Shear force QTL (3872)	5	90633232	90640922	MSTRG.12647.1
5	18084252	100641204	Shoulder subcutaneous fat thickness QTL (21239)	5	65160925	65171788	MSTRG.12414.1
5	3688083	106691183	Shoulder subcutaneous fat thickness QTL (5219)	5	65160925	65171788	MSTRG.12414.1
5	63117217	85756451	subjective abnormal odor QTL (4208)	5	65160925	65171788	MSTRG.12414.1
5	11496289	77598894	Teat number QTL (24288)	5	65160925	65171788	MSTRG.12414.1
5	844337	34660429	Teat number QTL (2927)	5	3397226	3401575	MSTRG.11756.1
5	7985523	34660429	Time spent feeding QTL (5906)	5	19216761	19222176	MSTRG.12042.1
5	33251630	69110631	uterine horn weight QTL (18378)	5	65160925	65171788	MSTRG.12414.1
5	19558279	82096612	White blood cell number QTL (15049)	5	65160925	65171788	MSTRG.12414.1
6	23496823	35164696	45 min-3 hr pH decline QTL (5548)	6	30149101	30155929	MSTRG.12995.1
6	29979924	86655461	Abdominal fat weight QTL (1007)	6	30149101	30155929	MSTRG.12995.1
6	74661313	117131464	Abdominal fat weight QTL (1033)	6	81796872	81798929	MSTRG.13914.1
6	9132652	83952943	Actinobacillus pleuropneumoniae susceptibility QTL (37566)	6	30149101	30155929	MSTRG.12995.1
6	9303695	83952943	Actinobacillus pleuropneumoniae susceptibility QTL (37574)	6	30149101	30155929	MSTRG.12995.1
6	2352681	19536155	Adipocyte diameter QTL (18022)	6	2476181	2481743	MSTRG.12752.1
6	91030131	146365886	Age at puberty QTL (8820)	6	97240790	97249995	MSTRG.14169.1
6	17750243	152260387	Alkaline phosphatase activity QTL (15097)	6	30149101	30155929	MSTRG.12995.1
6	34464154	129740986	Alkaline phosphatase activity QTL (6347)	6	81796872	81798929	MSTRG.13914.1
6	29979924	86655461	Average backfat thickness QTL (1004)	6	30149101	30155929	MSTRG.12995.1
6	29979924	45448178	Average backfat thickness QTL (1043)	6	30149101	30155929	MSTRG.12995.1
6	29239143	136971287	Average backfat thickness QTL (148)	6	30149101	30155929	MSTRG.12995.1
6	29239143	136971287	Average backfat thickness QTL (149)	6	30149101	30155929	MSTRG.12995.1
6	77813565	86655461	Average backfat thickness QTL (17999)	6	81796872	81798929	MSTRG.13914.1
6	29979924	52757738	Average backfat thickness QTL (205)	6	30149101	30155929	MSTRG.12995.1
6	29979924	52757738	Average backfat thickness QTL (206)	6	30149101	30155929	MSTRG.12995.1
6	78052071	94382869	Average backfat thickness QTL (2865)	6	81796872	81798929	MSTRG.13914.1
6	30567218	82408282	Average backfat thickness QTL (680)	6	81796872	81798929	MSTRG.13914.1
6	29979924	47267662	Average daily gain QTL (16850)	6	30149101	30155929	MSTRG.12995.1
6	91314414	131621758	Average daily gain QTL (16851)	6	97240790	97249995	MSTRG.14169.1
6	30938918	88161912	Average daily gain QTL (185)	6	81796872	81798929	MSTRG.13914.1
6	23594516	89095314	Average daily gain QTL (186)	6	30149101	30155929	MSTRG.12995.1
6	2352681	8442460	Average daily gain QTL (344)	6	2476181	2481743	MSTRG.12752.1
6	74531339	117131464	Average daily gain QTL (3674)	6	81796872	81798929	MSTRG.13914.1
6	20981250	85846150	Average daily gain QTL (3937)	6	30149101	30155929	MSTRG.12995.1
6	74531339	117131464	Average daily gain QTL (4131)	6	81796872	81798929	MSTRG.13914.1
6	74531339	117131464	Average daily gain QTL (4132)	6	81796872	81798929	MSTRG.13914.1
6	2352681	29979924	Average daily gain QTL (5699)	6	2476181	2481743	MSTRG.12752.1
6	83821055	94382869	Backfat at first rib QTL (21370)	6	84697841	84708686	MSTRG.13970.1
6	63939422	82408282	Backfat at first rib QTL (681)	6	81796872	81798929	MSTRG.13914.1
6	83821055	94382869	Backfat at last lumbar QTL (21374)	6	84697841	84708686	MSTRG.13970.1
6	66533116	94382869	Backfat at last lumbar QTL (3243)	6	81796872	81798929	MSTRG.13914.1
6	29979924	45448178	Backfat at last rib QTL (1000)	6	30149101	30155929	MSTRG.12995.1
6	74661313	117131464	Backfat at last rib QTL (1032)	6	81796872	81798929	MSTRG.13914.1
6	77813565	86655461	Backfat at last rib QTL (16836)	6	81796872	81798929	MSTRG.13914.1
6	29979924	45448178	Backfat at last rib QTL (16876)	6	30149101	30155929	MSTRG.12995.1
6	83821055	94382869	Backfat at last rib QTL (16914)	6	84697841	84708686	MSTRG.13970.1
6	83821055	94382869	Backfat at last rib QTL (16916)	6	84697841	84708686	MSTRG.13970.1
6	83821055	94382869	Backfat at last rib QTL (16917)	6	84697841	84708686	MSTRG.13970.1
6	83821055	94382869	Backfat at last rib QTL (16918)	6	84697841	84708686	MSTRG.13970.1
6	83821055	94382869	Backfat at last rib QTL (16919)	6	84697841	84708686	MSTRG.13970.1
6	94382869	137240589	Backfat at last rib QTL (17780)	6	97240790	97249995	MSTRG.14169.1
6	94382869	137240589	Backfat at last rib QTL (17781)	6	97240790	97249995	MSTRG.14169.1
6	24581796	70820940	Backfat at last rib QTL (17800)	6	30149101	30155929	MSTRG.12995.1
6	94382869	146365886	Backfat at last rib QTL (21377)	6	97240790	97249995	MSTRG.14169.1
6	66533116	94382869	Backfat at last rib QTL (3194)	6	81796872	81798929	MSTRG.13914.1
6	94382869	146365886	Backfat at last rib QTL (3197)	6	97240790	97249995	MSTRG.14169.1
6	94382869	146365886	Backfat at last rib QTL (3198)	6	97240790	97249995	MSTRG.14169.1
6	94382869	146365886	Backfat at last rib QTL (3199)	6	97240790	97249995	MSTRG.14169.1
6	94382869	146365886	Backfat at last rib QTL (3201)	6	97240790	97249995	MSTRG.14169.1
6	94382869	146365886	Backfat at last rib QTL (3246)	6	97240790	97249995	MSTRG.14169.1
6	94382869	146365886	Backfat at last rib QTL (3649)	6	97240790	97249995	MSTRG.14169.1
6	74531339	117131464	Backfat at last rib QTL (3675)	6	81796872	81798929	MSTRG.13914.1
6	29979924	44290269	Backfat at last rib QTL (4966)	6	30149101	30155929	MSTRG.12995.1
6	2352681	29979924	Backfat at last rib QTL (5982)	6	2476181	2481743	MSTRG.12752.1
6	29979924	86655461	Backfat at tenth rib QTL (1011)	6	30149101	30155929	MSTRG.12995.1
6	83821055	94382869	Backfat at tenth rib QTL (16912)	6	84697841	84708686	MSTRG.13970.1
6	83821055	94382869	Backfat at tenth rib QTL (16913)	6	84697841	84708686	MSTRG.13970.1
6	83821055	94382869	Backfat at tenth rib QTL (16915)	6	84697841	84708686	MSTRG.13970.1
6	94382869	146365886	Backfat at tenth rib QTL (16921)	6	97240790	97249995	MSTRG.14169.1
6	94382869	146365886	Backfat at tenth rib QTL (16922)	6	97240790	97249995	MSTRG.14169.1
6	83821055	94382869	Backfat at tenth rib QTL (21371)	6	84697841	84708686	MSTRG.13970.1
6	94382869	146365886	Backfat at tenth rib QTL (3195)	6	97240790	97249995	MSTRG.14169.1
6	94382869	146365886	Backfat at tenth rib QTL (3196)	6	97240790	97249995	MSTRG.14169.1
6	94382869	146365886	Backfat at tenth rib QTL (3200)	6	97240790	97249995	MSTRG.14169.1
6	94382869	146365886	Backfat at tenth rib QTL (3202)	6	97240790	97249995	MSTRG.14169.1
6	94382869	146365886	Backfat at tenth rib QTL (3203)	6	97240790	97249995	MSTRG.14169.1
6	66533116	94382869	Backfat at tenth rib QTL (3242)	6	81796872	81798929	MSTRG.13914.1
6	94382869	146365886	Backfat at tenth rib QTL (3651)	6	97240790	97249995	MSTRG.14169.1
6	9303695	34464154	Backfat at tenth rib QTL (3874)	6	30149101	30155929	MSTRG.12995.1
6	139848330	152260387	Backfat at tenth rib QTL (3875)	6	149147259	149148408	MSTRG.14393.1
6	80284968	81867419	Backfat at tenth rib QTL (7376)	6	81796872	81798929	MSTRG.13914.1
6	30086351	127687961	Backfat between 3rd and 4th last ribs QTL (4167)	6	30149101	30155929	MSTRG.12995.1
6	94382869	146365886	Backfat linear at last rib QTL (3650)	6	97240790	97249995	MSTRG.14169.1
6	94382869	146365886	Backfat linear at tenth rib QTL (3652)	6	97240790	97249995	MSTRG.14169.1
6	29979924	86655461	Backfat weight QTL (1005)	6	30149101	30155929	MSTRG.12995.1
6	2352681	29979924	Belly meat content QTL (5985)	6	2476181	2481743	MSTRG.12752.1
6	94382869	146365886	Belly weight QTL (21375)	6	97240790	97249995	MSTRG.14169.1
6	29979924	34464154	Body temperature QTL (7501)	6	30149101	30155929	MSTRG.12995.1
6	92257476	138477175	body weight (10 weeks) QTL (182)	6	97240790	97249995	MSTRG.14169.1
6	30938918	100619284	body weight (13 weeks) QTL (183)	6	81796872	81798929	MSTRG.13914.1
6	30938918	115392938	body weight (17 weeks) QTL (184)	6	81796872	81798929	MSTRG.13914.1
6	44290269	146365886	Body weight (20 weeks) QTL (29696)	6	81796872	81798929	MSTRG.13914.1
6	74661313	117131464	Body weight (3 weeks) QTL (1037)	6	81796872	81798929	MSTRG.13914.1
6	8247419	80284968	Body weight (46 days) QTL (21240)	6	30149101	30155929	MSTRG.12995.1
6	97022833	97384639	Body weight (birth) QTL (22990)	6	97240790	97249995	MSTRG.14169.1
6	9242013	138477175	Body weight (end of test) QTL (5201)	6	30149101	30155929	MSTRG.12995.1
6	29979924	86655461	Body weight (slaughter) QTL (1031)	6	30149101	30155929	MSTRG.12995.1
6	29979924	86655461	Body weight (slaughter) QTL (1035)	6	30149101	30155929	MSTRG.12995.1
6	67188773	85846150	Body weight QTL (7552)	6	81796872	81798929	MSTRG.13914.1
6	34464154	129740986	Calcium level QTL (6376)	6	81796872	81798929	MSTRG.13914.1
6	83821055	94382869	Carcass length QTL (21372)	6	84697841	84708686	MSTRG.13970.1
6	94382869	146365886	Carcass length QTL (3244)	6	97240790	97249995	MSTRG.14169.1
6	74531339	117131464	Carcass length QTL (3697)	6	81796872	81798929	MSTRG.13914.1
6	18942762	122134922	Carcass length QTL (3873)	6	30149101	30155929	MSTRG.12995.1
6	74531339	117131464	Carcass length QTL (4133)	6	81796872	81798929	MSTRG.13914.1
6	94382869	146365886	Carcass temperature (24 hr post-mortem) QTL (21381)	6	97240790	97249995	MSTRG.14169.1
6	146365886	152260387	Carcass temperature (24 hr post-mortem) QTL (3308)	6	149147259	149148408	MSTRG.14393.1
6	29979924	86655461	Carcass weight (cold) QTL (1028)	6	30149101	30155929	MSTRG.12995.1
6	29979924	79845444	Carcass weight (hot) QTL (16866)	6	30149101	30155929	MSTRG.12995.1
6	94382869	146365886	Carcass weight (hot) QTL (21380)	6	97240790	97249995	MSTRG.14169.1
6	44290269	146365886	Carcass weight (hot) QTL (29697)	6	81796872	81798929	MSTRG.13914.1
6	74531339	117131464	Carcass weight (hot) QTL (3696)	6	81796872	81798929	MSTRG.13914.1
6	69569218	86291763	chew score QTL (5549)	6	81796872	81798929	MSTRG.13914.1
6	71886584	85832439	chew score QTL (5551)	6	81796872	81798929	MSTRG.13914.1
6	91030131	146365886	Cholesterol level in meat QTL (12060)	6	97240790	97249995	MSTRG.14169.1
6	136849116	152260387	Cholesterol level QTL (15071)	6	149147259	149148408	MSTRG.14393.1
6	66465212	117131464	Cholesterol level QTL (17718)	6	81796872	81798929	MSTRG.13914.1
6	2352681	19536155	CO2 partial pressure QTL (6329)	6	2476181	2481743	MSTRG.12752.1
6	74531339	117131464	Conductivity 24 hours postmortem (loin) QTL (4141)	6	81796872	81798929	MSTRG.13914.1
6	74531339	117131464	Conductivity 24 hours postmortem (loin) QTL (4193)	6	81796872	81798929	MSTRG.13914.1
6	2352681	29979924	Conductivity 24 hours postmortem (loin) QTL (6004)	6	2476181	2481743	MSTRG.12752.1
6	29979924	77813565	Conductivity 24 hours post-mortem QTL (1013)	6	30149101	30155929	MSTRG.12995.1
6	64923945	89095314	Conductivity 24 hours post-mortem QTL (1016)	6	81796872	81798929	MSTRG.13914.1
6	77813565	89095314	Conductivity 24 hours post-mortem QTL (315)	6	81796872	81798929	MSTRG.13914.1
6	45448178	86655461	Conductivity 24 hours post-mortem QTL (988)	6	81796872	81798929	MSTRG.13914.1
6	64923945	89095314	Conductivity 45 minutes post-mortem QTL (1017)	6	81796872	81798929	MSTRG.13914.1
6	52738895	134169998	Conductivity 45 minutes post-mortem QTL (160893)	6	81796872	81798929	MSTRG.13914.1
6	58277651	134169998	Conductivity 45 minutes post-mortem QTL (160909)	6	81796872	81798929	MSTRG.13914.1
6	59780791	134169998	Conductivity 45 minutes post-mortem QTL (160911)	6	81796872	81798929	MSTRG.13914.1
6	52805841	134169998	Conductivity 45 minutes post-mortem QTL (160925)	6	81796872	81798929	MSTRG.13914.1
6	58614332	134169998	Conductivity 45 minutes post-mortem QTL (160930)	6	81796872	81798929	MSTRG.13914.1
6	60375349	134169998	Conductivity 45 minutes post-mortem QTL (160931)	6	81796872	81798929	MSTRG.13914.1
6	60102505	134169998	Conductivity 45 minutes post-mortem QTL (160932)	6	81796872	81798929	MSTRG.13914.1
6	59701556	134169998	Conductivity 45 minutes post-mortem QTL (160933)	6	81796872	81798929	MSTRG.13914.1
6	60202091	134169998	Conductivity 45 minutes post-mortem QTL (160935)	6	81796872	81798929	MSTRG.13914.1
6	68582720	134169998	Conductivity 45 minutes post-mortem QTL (160950)	6	81796872	81798929	MSTRG.13914.1
6	60993785	134169998	Conductivity 45 minutes post-mortem QTL (160959)	6	81796872	81798929	MSTRG.13914.1
6	60051543	134169998	Conductivity 45 minutes post-mortem QTL (160961)	6	81796872	81798929	MSTRG.13914.1
6	60127916	134169998	Conductivity 45 minutes post-mortem QTL (160962)	6	81796872	81798929	MSTRG.13914.1
6	54074256	134169998	Conductivity 45 minutes post-mortem QTL (160972)	6	81796872	81798929	MSTRG.13914.1
6	54194676	134169998	Conductivity 45 minutes post-mortem QTL (160973)	6	81796872	81798929	MSTRG.13914.1
6	53991690	134169998	Conductivity 45 minutes post-mortem QTL (160974)	6	81796872	81798929	MSTRG.13914.1
6	53966109	134169998	Conductivity 45 minutes post-mortem QTL (160975)	6	81796872	81798929	MSTRG.13914.1
6	60378904	134169998	Conductivity 45 minutes post-mortem QTL (160984)	6	81796872	81798929	MSTRG.13914.1
6	68395219	134169998	Conductivity 45 minutes post-mortem QTL (160987)	6	81796872	81798929	MSTRG.13914.1
6	59962719	134169998	Conductivity 45 minutes post-mortem QTL (160994)	6	81796872	81798929	MSTRG.13914.1
6	66555623	134169998	Conductivity 45 minutes post-mortem QTL (161006)	6	81796872	81798929	MSTRG.13914.1
6	66570854	134169998	Conductivity 45 minutes post-mortem QTL (161007)	6	81796872	81798929	MSTRG.13914.1
6	59849140	134169998	Conductivity 45 minutes post-mortem QTL (161017)	6	81796872	81798929	MSTRG.13914.1
6	60446745	134169998	Conductivity 45 minutes post-mortem QTL (161018)	6	81796872	81798929	MSTRG.13914.1
6	60680808	134169998	Conductivity 45 minutes post-mortem QTL (161021)	6	81796872	81798929	MSTRG.13914.1
6	55432515	134169998	Conductivity 45 minutes post-mortem QTL (161027)	6	81796872	81798929	MSTRG.13914.1
6	60933474	134169998	Conductivity 45 minutes post-mortem QTL (161029)	6	81796872	81798929	MSTRG.13914.1
6	55867747	134169998	Conductivity 45 minutes post-mortem QTL (161030)	6	81796872	81798929	MSTRG.13914.1
6	56167402	134169998	Conductivity 45 minutes post-mortem QTL (161031)	6	81796872	81798929	MSTRG.13914.1
6	27547036	134169998	Conductivity 45 minutes post-mortem QTL (161032)	6	30149101	30155929	MSTRG.12995.1
6	60697535	134169998	Conductivity 45 minutes post-mortem QTL (161040)	6	81796872	81798929	MSTRG.13914.1
6	55727181	134169998	Conductivity 45 minutes post-mortem QTL (161048)	6	81796872	81798929	MSTRG.13914.1
6	69543146	134169998	Conductivity 45 minutes post-mortem QTL (161055)	6	81796872	81798929	MSTRG.13914.1
6	15265842	134169998	Conductivity 45 minutes post-mortem QTL (161058)	6	30149101	30155929	MSTRG.12995.1
6	56600309	134169998	Conductivity 45 minutes post-mortem QTL (161059)	6	81796872	81798929	MSTRG.13914.1
6	55809054	134169998	Conductivity 45 minutes post-mortem QTL (161060)	6	81796872	81798929	MSTRG.13914.1
6	55956663	134169998	Conductivity 45 minutes post-mortem QTL (161061)	6	81796872	81798929	MSTRG.13914.1
6	56257993	134169998	Conductivity 45 minutes post-mortem QTL (161071)	6	81796872	81798929	MSTRG.13914.1
6	46465663	134169998	Conductivity 45 minutes post-mortem QTL (161075)	6	81796872	81798929	MSTRG.13914.1
6	69632258	134169998	Conductivity 45 minutes post-mortem QTL (161085)	6	81796872	81798929	MSTRG.13914.1
6	73201145	134169998	Conductivity 45 minutes post-mortem QTL (161090)	6	81796872	81798929	MSTRG.13914.1
6	53368926	134169998	Conductivity 45 minutes post-mortem QTL (161104)	6	81796872	81798929	MSTRG.13914.1
6	53422875	134169998	Conductivity 45 minutes post-mortem QTL (161105)	6	81796872	81798929	MSTRG.13914.1
6	59874722	134169998	Conductivity 45 minutes post-mortem QTL (161107)	6	81796872	81798929	MSTRG.13914.1
6	73127968	134169998	Conductivity 45 minutes post-mortem QTL (161120)	6	81796872	81798929	MSTRG.13914.1
6	43110072	134169998	Conductivity 45 minutes post-mortem QTL (161129)	6	81796872	81798929	MSTRG.13914.1
6	26245511	134169998	Conductivity 45 minutes post-mortem QTL (161142)	6	30149101	30155929	MSTRG.12995.1
6	58080556	134169998	Conductivity 45 minutes post-mortem QTL (161147)	6	81796872	81798929	MSTRG.13914.1
6	57943107	134169998	Conductivity 45 minutes post-mortem QTL (161150)	6	81796872	81798929	MSTRG.13914.1
6	69006193	134169998	Conductivity 45 minutes post-mortem QTL (161151)	6	81796872	81798929	MSTRG.13914.1
6	85931581	134169998	Conductivity 45 minutes post-mortem QTL (161161)	6	97240790	97249995	MSTRG.14169.1
6	58858992	134169998	Conductivity 45 minutes post-mortem QTL (161174)	6	81796872	81798929	MSTRG.13914.1
6	57971823	134169998	Conductivity 45 minutes post-mortem QTL (161175)	6	81796872	81798929	MSTRG.13914.1
6	58094974	134169998	Conductivity 45 minutes post-mortem QTL (161176)	6	81796872	81798929	MSTRG.13914.1
6	57970684	134169998	Conductivity 45 minutes post-mortem QTL (161177)	6	81796872	81798929	MSTRG.13914.1
6	91079855	134169998	Conductivity 45 minutes post-mortem QTL (161179)	6	97240790	97249995	MSTRG.14169.1
6	37489534	134169998	Conductivity 45 minutes post-mortem QTL (161184)	6	81796872	81798929	MSTRG.13914.1
6	60594083	134169998	Conductivity 45 minutes post-mortem QTL (161187)	6	81796872	81798929	MSTRG.13914.1
6	71495980	134169998	Conductivity 45 minutes post-mortem QTL (161195)	6	81796872	81798929	MSTRG.13914.1
6	44985555	134169998	Conductivity 45 minutes post-mortem QTL (161201)	6	81796872	81798929	MSTRG.13914.1
6	68343766	134169998	Conductivity 45 minutes post-mortem QTL (161219)	6	81796872	81798929	MSTRG.13914.1
6	40183729	134169998	Conductivity 45 minutes post-mortem QTL (161222)	6	81796872	81798929	MSTRG.13914.1
6	53164027	134169998	Conductivity 45 minutes post-mortem QTL (161230)	6	81796872	81798929	MSTRG.13914.1
6	59213053	134169998	Conductivity 45 minutes post-mortem QTL (161232)	6	81796872	81798929	MSTRG.13914.1
6	61116494	134169998	Conductivity 45 minutes post-mortem QTL (161235)	6	81796872	81798929	MSTRG.13914.1
6	30540567	134169998	Conductivity 45 minutes post-mortem QTL (161240)	6	81796872	81798929	MSTRG.13914.1
6	40366307	134169998	Conductivity 45 minutes post-mortem QTL (161243)	6	81796872	81798929	MSTRG.13914.1
6	59483263	134169998	Conductivity 45 minutes post-mortem QTL (161244)	6	81796872	81798929	MSTRG.13914.1
6	77813565	89095314	Conductivity 45 minutes post-mortem QTL (21863)	6	81796872	81798929	MSTRG.13914.1
6	74531339	117131464	Conductivity 45 minutes post-mortem QTL (4140)	6	81796872	81798929	MSTRG.13914.1
6	74531339	117131464	Conductivity 45 minutes post-mortem QTL (4194)	6	81796872	81798929	MSTRG.13914.1
6	74354607	84927021	Conformation score QTL (126122)	6	81796872	81798929	MSTRG.13914.1
6	29979924	86655461	Creatine kinase level QTL (1045)	6	30149101	30155929	MSTRG.12995.1
6	77813565	89095314	Creatine kinase level QTL (317)	6	81796872	81798929	MSTRG.13914.1
6	91030131	117131464	CSFV antibody level QTL (37542)	6	97240790	97249995	MSTRG.14169.1
6	94382869	146365886	Daily feed intake QTL (2879)	6	97240790	97249995	MSTRG.14169.1
6	94382869	146365886	Daily feed intake QTL (2880)	6	97240790	97249995	MSTRG.14169.1
6	29979924	86655461	Dressing percentage QTL (1001)	6	30149101	30155929	MSTRG.12995.1
6	29979924	86655461	Dressing percentage QTL (1010)	6	30149101	30155929	MSTRG.12995.1
6	64923945	89095314	Dressing percentage QTL (1029)	6	81796872	81798929	MSTRG.13914.1
6	64923945	89095314	Dressing percentage QTL (1040)	6	81796872	81798929	MSTRG.13914.1
6	40183729	134169998	Dressing percentage QTL (160958)	6	81796872	81798929	MSTRG.13914.1
6	33314322	134169998	Dressing percentage QTL (160981)	6	81796872	81798929	MSTRG.13914.1
6	19536155	61924724	Drip loss QTL (218)	6	30149101	30155929	MSTRG.12995.1
6	24704662	35164696	Drip loss QTL (5547)	6	30149101	30155929	MSTRG.12995.1
6	2352681	29979924	Drip loss QTL (6005)	6	2476181	2481743	MSTRG.12752.1
6	94382869	146365886	Ear erectness QTL (21724)	6	97240790	97249995	MSTRG.14169.1
6	29979924	64855775	Ear weight QTL (8863)	6	30149101	30155929	MSTRG.12995.1
6	94382869	146365886	Empty body lipid content QTL (16923)	6	97240790	97249995	MSTRG.14169.1
6	94382869	146365886	Empty body lipid content QTL (3317)	6	97240790	97249995	MSTRG.14169.1
6	66533116	94382869	Empty body lipid content QTL (3646)	6	81796872	81798929	MSTRG.13914.1
6	66533116	94382869	Empty body protein content QTL (3193)	6	81796872	81798929	MSTRG.13914.1
6	66533116	94382869	Estimated carcass lean content QTL (3192)	6	81796872	81798929	MSTRG.13914.1
6	2352681	29979924	Estimated carcass lean content QTL (5986)	6	2476181	2481743	MSTRG.12752.1
6	29979924	86655461	External fat on ham QTL (1002)	6	30149101	30155929	MSTRG.12995.1
6	64923945	89095314	External fat on ham QTL (1026)	6	81796872	81798929	MSTRG.13914.1
6	94382869	146365886	External fat on loin QTL (2857)	6	97240790	97249995	MSTRG.14169.1
6	83821055	94382869	Fat area percentage in carcass QTL (18628)	6	84697841	84708686	MSTRG.13970.1
6	94382869	146365886	Fat area percentage in carcass QTL (18630)	6	97240790	97249995	MSTRG.14169.1
6	94382869	146365886	Fat area percentage in carcass QTL (18635)	6	97240790	97249995	MSTRG.14169.1
6	94382869	146365886	Fat area percentage in carcass QTL (18637)	6	97240790	97249995	MSTRG.14169.1
6	94382869	146365886	Fat area percentage in carcass QTL (18642)	6	97240790	97249995	MSTRG.14169.1
6	96195635	115984089	Fat area percentage in carcass QTL (66025)	6	97240790	97249995	MSTRG.14169.1
6	95437656	115984089	Fat area percentage in carcass QTL (66026)	6	97240790	97249995	MSTRG.14169.1
6	80600672	85323224	Fat percentage in carcass QTL (65081)	6	81796872	81798929	MSTRG.13914.1
6	62247269	89095314	Fat to meat ratio QTL (12765)	6	81796872	81798929	MSTRG.13914.1
6	2352681	29979924	Fat to meat ratio QTL (5984)	6	2476181	2481743	MSTRG.12752.1
6	94382869	146365886	Fat weight (total) QTL (16920)	6	97240790	97249995	MSTRG.14169.1
6	94382869	146365886	Fat weight (total) QTL (3188)	6	97240790	97249995	MSTRG.14169.1
6	66533116	94382869	Fat weight (total) QTL (3647)	6	81796872	81798929	MSTRG.13914.1
6	64923945	89095314	Fat-cuts percentage QTL (1024)	6	81796872	81798929	MSTRG.13914.1
6	30298426	91030131	Fat-cuts percentage QTL (1257)	6	81796872	81798929	MSTRG.13914.1
6	29979924	45448178	Fat-cuts percentage QTL (997)	6	30149101	30155929	MSTRG.12995.1
6	45448178	86655461	Fat-cuts percentage QTL (999)	6	81796872	81798929	MSTRG.13914.1
6	64923945	89095314	Feed conversion ratio QTL (1036)	6	81796872	81798929	MSTRG.13914.1
6	97022833	97959466	Feed conversion ratio QTL (135628)	6	97240790	97249995	MSTRG.14169.1
6	91030131	146365886	Flavor score QTL (12061)	6	97240790	97249995	MSTRG.14169.1
6	146365886	152260387	Gait score (hind) QTL (8941)	6	149147259	149148408	MSTRG.14393.1
6	78052071	129740986	Ham fat thickness QTL (3950)	6	81796872	81798929	MSTRG.13914.1
6	78052071	94382869	Ham meat weight QTL (2868)	6	81796872	81798929	MSTRG.13914.1
6	9872228	35868354	Ham meat weight QTL (3064)	6	30149101	30155929	MSTRG.12995.1
6	64923945	89095314	Ham weight QTL (1022)	6	81796872	81798929	MSTRG.13914.1
6	64923945	89095314	Ham weight QTL (1027)	6	81796872	81798929	MSTRG.13914.1
6	94382869	146365886	Ham weight QTL (21376)	6	97240790	97249995	MSTRG.14169.1
6	94382869	146365886	Ham weight QTL (2859)	6	97240790	97249995	MSTRG.14169.1
6	78052071	94382869	Ham weight QTL (2867)	6	81796872	81798929	MSTRG.13914.1
6	66533116	94382869	Ham weight QTL (3241)	6	81796872	81798929	MSTRG.13914.1
6	83821055	146365886	Hematocrit QTL (15051)	6	97240790	97249995	MSTRG.14169.1
6	83821055	146365886	Hemoglobin QTL (15050)	6	97240790	97249995	MSTRG.14169.1
6	66465212	117131464	Hemolytic complement activity (classical pathway) QTL (9610)	6	81796872	81798929	MSTRG.13914.1
6	11856794	72850194	Hind leg conformation QTL (17640)	6	30149101	30155929	MSTRG.12995.1
6	66465212	117131464	Interleukin-2 level QTL (17599)	6	81796872	81798929	MSTRG.13914.1
6	91030131	146365886	Intramuscular fat content QTL (12059)	6	97240790	97249995	MSTRG.14169.1
6	1829370	134683685	Intramuscular fat content QTL (145)	6	2476181	2481743	MSTRG.12752.1
6	29239143	136971287	Intramuscular fat content QTL (150)	6	30149101	30155929	MSTRG.12995.1
6	29239143	136971287	Intramuscular fat content QTL (151)	6	30149101	30155929	MSTRG.12995.1
6	94382869	146365886	Intramuscular fat content QTL (2854)	6	97240790	97249995	MSTRG.14169.1
6	79845444	90560868	Intramuscular fat content QTL (299)	6	81796872	81798929	MSTRG.13914.1
6	117131464	152260387	Intramuscular fat content QTL (314)	6	149147259	149148408	MSTRG.14393.1
6	30978589	130369909	Intramuscular fat content QTL (4169)	6	81796872	81798929	MSTRG.13914.1
6	18610219	123963269	Lactate dehydrogenase level QTL (15099)	6	30149101	30155929	MSTRG.12995.1
6	17750243	35868354	Leaf fat weight QTL (3858)	6	30149101	30155929	MSTRG.12995.1
6	29979924	90560868	Lean meat percentage QTL (165)	6	30149101	30155929	MSTRG.12995.1
6	74531339	117131464	Lean meat percentage QTL (4134)	6	81796872	81798929	MSTRG.13914.1
6	81627536	85080560	Lean meat percentage QTL (65083)	6	81796872	81798929	MSTRG.13914.1
6	29979924	79653393	Lean meat percentage QTL (689)	6	30149101	30155929	MSTRG.12995.1
6	2446689	7575635	Lean meat percentage QTL (7632)	6	2476181	2481743	MSTRG.12752.1
6	29455948	31896692	Lean meat weight QTL (65073)	6	30149101	30155929	MSTRG.12995.1
6	94382869	146365886	Leptin level QTL (18643)	6	97240790	97249995	MSTRG.14169.1
6	74531339	129740986	Litter size QTL (10620)	6	81796872	81798929	MSTRG.13914.1
6	9303695	77907573	Litter size QTL (24281)	6	30149101	30155929	MSTRG.12995.1
6	52757738	85846150	Liver and gallbladder weight QTL (8660)	6	81796872	81798929	MSTRG.13914.1
6	29979924	86655461	Liver weight QTL (1038)	6	30149101	30155929	MSTRG.12995.1
6	29979924	66533116	Loin and ham percentage in carcass QTL (2872)	6	30149101	30155929	MSTRG.12995.1
6	77813565	86655461	Loin and neck meat weight QTL (1003)	6	81796872	81798929	MSTRG.13914.1
6	64923945	89095314	Loin and neck meat weight QTL (1023)	6	81796872	81798929	MSTRG.13914.1
6	29979924	86655461	Loin and neck meat weight QTL (1039)	6	30149101	30155929	MSTRG.12995.1
6	83821055	90560868	Loin fat percentage QTL (21434)	6	84697841	84708686	MSTRG.13970.1
6	17750243	146365886	Loin fat percentage QTL (38090)	6	30149101	30155929	MSTRG.12995.1
6	45448178	86655461	Loin muscle area QTL (1006)	6	81796872	81798929	MSTRG.13914.1
6	64923945	89095314	Loin muscle area QTL (1034)	6	81796872	81798929	MSTRG.13914.1
6	78052071	136971287	Loin muscle area QTL (152)	6	81796872	81798929	MSTRG.13914.1
6	78052071	136971287	Loin muscle area QTL (153)	6	81796872	81798929	MSTRG.13914.1
6	78052071	91338573	Loin muscle area QTL (17801)	6	81796872	81798929	MSTRG.13914.1
6	94382869	146365886	Loin muscle area QTL (21378)	6	97240790	97249995	MSTRG.14169.1
6	145842773	155199218	Loin muscle area QTL (21709)	6	149147259	149148408	MSTRG.14393.1
6	66533116	94382869	Loin muscle area QTL (3190)	6	81796872	81798929	MSTRG.13914.1
6	66533116	94382869	Loin muscle area QTL (3191)	6	81796872	81798929	MSTRG.13914.1
6	94382869	146365886	Loin muscle area QTL (3204)	6	97240790	97249995	MSTRG.14169.1
6	94382869	146365886	Loin muscle area QTL (3249)	6	97240790	97249995	MSTRG.14169.1
6	66533116	94382869	Loin muscle area QTL (3648)	6	81796872	81798929	MSTRG.13914.1
6	8442460	66465212	Loin muscle area QTL (38054)	6	30149101	30155929	MSTRG.12995.1
6	71886584	134073790	Loin muscle area QTL (4168)	6	81796872	81798929	MSTRG.13914.1
6	2352681	29979924	Loin muscle area QTL (5698)	6	2476181	2481743	MSTRG.12752.1
6	75960946	98288152	Loin muscle area QTL (674)	6	81796872	81798929	MSTRG.13914.1
6	73934339	95802584	Loin muscle depth QTL (673)	6	81796872	81798929	MSTRG.13914.1
6	24511100	134169998	Loin weight QTL (153714)	6	30149101	30155929	MSTRG.12995.1
6	78640008	85846150	Loin weight QTL (17548)	6	81796872	81798929	MSTRG.13914.1
6	83821055	94382869	Loin weight QTL (21373)	6	84697841	84708686	MSTRG.13970.1
6	145842773	155199218	Loin weight QTL (21710)	6	149147259	149148408	MSTRG.14393.1
6	29979924	66533116	Loin weight QTL (2858)	6	30149101	30155929	MSTRG.12995.1
6	78052071	94382869	Loin weight QTL (2866)	6	81796872	81798929	MSTRG.13914.1
6	94382869	146365886	Loin weight QTL (3245)	6	97240790	97249995	MSTRG.14169.1
6	83821055	90560868	Marbling QTL (21368)	6	84697841	84708686	MSTRG.13970.1
6	9872228	35868354	Marbling QTL (3065)	6	30149101	30155929	MSTRG.12995.1
6	66533116	94382869	Marbling QTL (3239)	6	81796872	81798929	MSTRG.13914.1
6	2352681	146365886	Marbling QTL (38089)	6	2476181	2481743	MSTRG.12752.1
6	79653393	117131464	Mean corpuscular hemoglobin content QTL (12290)	6	81796872	81798929	MSTRG.13914.1
6	2352681	19536155	Mean corpuscular hemoglobin content QTL (5425)	6	2476181	2481743	MSTRG.12752.1
6	23378630	35868354	Meat color a* QTL (17798)	6	30149101	30155929	MSTRG.12995.1
6	83821055	90560868	Meat color a* QTL (21369)	6	84697841	84708686	MSTRG.13970.1
6	2352681	129740986	Meat color a* QTL (3921)	6	2476181	2481743	MSTRG.12752.1
6	2352681	129740986	Meat color a* QTL (3922)	6	2476181	2481743	MSTRG.12752.1
6	2352681	129740986	Meat color a* QTL (3923)	6	2476181	2481743	MSTRG.12752.1
6	2352681	129740986	Meat color a* QTL (3924)	6	2476181	2481743	MSTRG.12752.1
6	23378630	35868354	Meat color b* QTL (17799)	6	30149101	30155929	MSTRG.12995.1
6	67065676	87614876	Meat color L* QTL (17556)	6	81796872	81798929	MSTRG.13914.1
6	29979924	66533116	Meat color score QTL (3237)	6	30149101	30155929	MSTRG.12995.1
6	64923945	89095314	Meat color-a QTL (1018)	6	81796872	81798929	MSTRG.13914.1
6	77813565	89095314	Meat color-a QTL (1248)	6	81796872	81798929	MSTRG.13914.1
6	66533116	94382869	Muscle fat content QTL (3240)	6	81796872	81798929	MSTRG.13914.1
6	91030131	146365886	Muscle moisture percentage QTL (12057)	6	97240790	97249995	MSTRG.14169.1
6	29979924	61924724	Muscle moisture percentage QTL (21366)	6	30149101	30155929	MSTRG.12995.1
6	79751436	98288152	Muscle moisture percentage QTL (21706)	6	81796872	81798929	MSTRG.13914.1
6	146365886	152260387	Muscle moisture percentage QTL (3250)	6	149147259	149148408	MSTRG.14393.1
6	146365886	155890823	Muscle moisture percentage QTL (3852)	6	149147259	149148408	MSTRG.14393.1
6	15431970	30498551	Muscle moisture percentage QTL (5546)	6	30149101	30155929	MSTRG.12995.1
6	91030131	146365886	muscle protein percentage QTL (12058)	6	97240790	97249995	MSTRG.14169.1
6	94382869	146365886	muscle protein percentage QTL (21379)	6	97240790	97249995	MSTRG.14169.1
6	145842773	155199218	muscle protein percentage QTL (21708)	6	149147259	149148408	MSTRG.14393.1
6	94382869	146365886	muscle protein percentage QTL (3247)	6	97240790	97249995	MSTRG.14169.1
6	146365886	155890823	muscle protein percentage QTL (3840)	6	149147259	149148408	MSTRG.14393.1
6	2446689	7575635	Nonfunctional nipples QTL (7458)	6	2476181	2481743	MSTRG.12752.1
6	2446689	7575635	Nonfunctional nipples QTL (7475)	6	2476181	2481743	MSTRG.12752.1
6	61924724	117131464	Nonfunctional nipples QTL (7476)	6	81796872	81798929	MSTRG.13914.1
6	85992952	146365886	Oleic acid content QTL (15879)	6	97240790	97249995	MSTRG.14169.1
6	11886408	74405304	Osteochondrosis score QTL (17641)	6	30149101	30155929	MSTRG.12995.1
6	9872228	35868354	Outside ham weight QTL (3062)	6	30149101	30155929	MSTRG.12995.1
6	74134689	95599133	Overall impression, sensory panel QTL (5566)	6	81796872	81798929	MSTRG.13914.1
6	64923945	89095314	pH 24 hr post-mortem (loin) QTL (1030)	6	81796872	81798929	MSTRG.13914.1
6	77813565	89095314	pH 24 hr post-mortem (loin) QTL (1246)	6	81796872	81798929	MSTRG.13914.1
6	64923945	89095314	pH 45 minutes post mortem QTL (1019)	6	81796872	81798929	MSTRG.13914.1
6	77813565	89095314	pH 45 minutes post mortem QTL (316)	6	81796872	81798929	MSTRG.13914.1
6	74531339	117131464	PH for Longissmus dorsi QTL (3698)	6	81796872	81798929	MSTRG.13914.1
6	37262531	85846150	PH for Longissmus dorsi QTL (3845)	6	81796872	81798929	MSTRG.13914.1
6	74531339	117131464	PH for Longissmus dorsi QTL (4135)	6	81796872	81798929	MSTRG.13914.1
6	74531339	117131464	PH for Longissmus dorsi QTL (4136)	6	81796872	81798929	MSTRG.13914.1
6	74531339	117131464	PH for Longissmus dorsi QTL (4139)	6	81796872	81798929	MSTRG.13914.1
6	74531339	117131464	pH for Semimembranosus QTL (3699)	6	81796872	81798929	MSTRG.13914.1
6	74531339	117131464	pH for Semimembranosus QTL (4137)	6	81796872	81798929	MSTRG.13914.1
6	74531339	117131464	pH for Semimembranosus QTL (4138)	6	81796872	81798929	MSTRG.13914.1
6	19536155	44290269	Physis score QTL (8948)	6	30149101	30155929	MSTRG.12995.1
6	34464154	129740986	Platelet count QTL (7499)	6	81796872	81798929	MSTRG.13914.1
6	34464154	129740986	Platelet count QTL (7500)	6	81796872	81798929	MSTRG.13914.1
6	83821055	129740986	post-stress mitogen induced IL-2 activity QTL (156)	6	97240790	97249995	MSTRG.14169.1
6	91030131	146365886	Red blood cell count QTL (15046)	6	97240790	97249995	MSTRG.14169.1
6	74531339	91338573	Rib weight QTL (4963)	6	81796872	81798929	MSTRG.13914.1
6	9957192	129740986	Salmonella count in spleen QTL (11562)	6	30149101	30155929	MSTRG.12995.1
6	146365886	155890823	Semimembranosus angle QTL (3951)	6	149147259	149148408	MSTRG.14393.1
6	29979924	66533116	Shear force QTL (3238)	6	30149101	30155929	MSTRG.12995.1
6	28253996	152260387	Shear force QTL (38091)	6	30149101	30155929	MSTRG.12995.1
6	29979924	35868354	Shear force QTL (6007)	6	30149101	30155929	MSTRG.12995.1
6	29979924	86655461	Shoulder external fat weight QTL (1009)	6	30149101	30155929	MSTRG.12995.1
6	77813565	86655461	Shoulder meat weight QTL (1008)	6	81796872	81798929	MSTRG.13914.1
6	29979924	86655461	Shoulder meat weight QTL (1025)	6	30149101	30155929	MSTRG.12995.1
6	94382869	146365886	Shoulder meat weight QTL (2870)	6	97240790	97249995	MSTRG.14169.1
6	94382869	146365886	Shoulder weight QTL (2869)	6	97240790	97249995	MSTRG.14169.1
6	73963339	88148236	Shoulder weight QTL (4962)	6	81796872	81798929	MSTRG.13914.1
6	91030131	146365886	skatole, laboratory QTL (4214)	6	97240790	97249995	MSTRG.14169.1
6	66465212	91030131	skatole, laboratory QTL (6025)	6	81796872	81798929	MSTRG.13914.1
6	91030131	146365886	skatole, sensory panel QTL (4218)	6	97240790	97249995	MSTRG.14169.1
6	30093350	42346048	Small intestinal Escherichia coli F18 receptor QTL (441)	6	30149101	30155929	MSTRG.12995.1
6	29979924	117131464	Smell intensity QTL (688)	6	30149101	30155929	MSTRG.12995.1
6	94382869	146365886	Spareribs weight QTL (3248)	6	97240790	97249995	MSTRG.14169.1
6	64923945	89095314	Stiffness QTL (1042)	6	81796872	81798929	MSTRG.13914.1
6	77813565	89095314	Stiffness QTL (318)	6	81796872	81798929	MSTRG.13914.1
6	77813565	86655461	Subcutanous fat area QTL (18005)	6	81796872	81798929	MSTRG.13914.1
6	2352681	29979924	Subcutanous fat area QTL (5983)	6	2476181	2481743	MSTRG.12752.1
6	44290269	146365886	subjective boar flavor in lean QTL (4219)	6	81796872	81798929	MSTRG.13914.1
6	44290269	91030131	subjective pork flavor in fat QTL (4223)	6	81796872	81798929	MSTRG.13914.1
6	29239143	44290269	subjective pork flavor in lean QTL (4220)	6	30149101	30155929	MSTRG.12995.1
6	29239143	44290269	subjective pork flavor in lean QTL (4222)	6	30149101	30155929	MSTRG.12995.1
6	30009402	30900258	Teat number QTL (126602)	6	30149101	30155929	MSTRG.12995.1
6	74133109	108169894	Teat number QTL (17547)	6	81796872	81798929	MSTRG.13914.1
6	69115022	84045959	Teat number QTL (17563)	6	81796872	81798929	MSTRG.13914.1
6	2352681	72944202	Teat number QTL (24289)	6	2476181	2481743	MSTRG.12752.1
6	19536155	157765593	Teat number QTL (5226)	6	30149101	30155929	MSTRG.12995.1
6	52757738	85846150	Teat number QTL (8665)	6	81796872	81798929	MSTRG.13914.1
6	71886584	85832439	tenderness score QTL (5550)	6	81796872	81798929	MSTRG.13914.1
6	29979924	117131464	tenderness score QTL (691)	6	30149101	30155929	MSTRG.12995.1
6	24517477	90936123	Thoracic vertebra number QTL (21305)	6	30149101	30155929	MSTRG.12995.1
6	81021081	81987568	Thoracic vertebra number QTL (64632)	6	81796872	81798929	MSTRG.13914.1
6	34464154	129740986	Time spent feeding QTL (5911)	6	81796872	81798929	MSTRG.13914.1
6	2352681	19536155	Time spent socializing QTL (5926)	6	2476181	2481743	MSTRG.12752.1
6	29979924	35868354	Triglyceride level QTL (17719)	6	30149101	30155929	MSTRG.12995.1
6	79845444	84881844	uterine horn length QTL (18381)	6	81796872	81798929	MSTRG.13914.1
6	1829370	8460673	Vertebra number QTL (21304)	6	2476181	2481743	MSTRG.12752.1
6	37262531	85846150	Water holding capacity QTL (3850)	6	81796872	81798929	MSTRG.13914.1
6	79653393	104254876	White blood cell number QTL (21326)	6	81796872	81798929	MSTRG.13914.1
7	4894682	6760550	Age at puberty QTL (587)	7	4942191	5030383	MSTRG.14643.1
7	2451643	40421155	androstenone, laboratory QTL (18658)	7	2503614	2516634	MSTRG.14624.1
7	48748	120853004	Average backfat thickness QTL (3760)	7	2503614	2516634	MSTRG.14624.1
7	48748	120853004	Average daily gain QTL (3756)	7	2503614	2516634	MSTRG.14624.1
7	48748	120853004	Average daily gain QTL (3766)	7	2503614	2516634	MSTRG.14624.1
7	48748	120853004	Average daily gain QTL (3767)	7	2503614	2516634	MSTRG.14624.1
7	48748	120853004	Average daily gain QTL (3770)	7	2503614	2516634	MSTRG.14624.1
7	4252710	11625414	Backfat at last rib QTL (1081)	7	4942191	5030383	MSTRG.14643.1
7	4252710	33757808	Backfat at last rib QTL (16881)	7	4942191	5030383	MSTRG.14643.1
7	48748	120853004	Backfat at last rib QTL (3762)	7	2503614	2516634	MSTRG.14624.1
7	30781324	122982289	Backfat at last rib QTL (62)	7	121651836	121654568	MSTRG.15750.1
7	4252710	11625414	Backfat at tenth rib QTL (3860)	7	4942191	5030383	MSTRG.14643.1
7	52590529	133929206	Backfat weight QTL (7349)	7	121651836	121654568	MSTRG.15750.1
7	4252710	11625414	Bilirubin level QTL (6375)	7	4942191	5030383	MSTRG.14643.1
7	43007205	132385084	Body weight (birth) QTL (5197)	7	121651836	121654568	MSTRG.15750.1
7	12528514	123207566	Body weight (end of test) QTL (5236)	7	121651836	121654568	MSTRG.15750.1
7	120698338	130259585	Body weight linear QTL (3653)	7	121651836	121654568	MSTRG.15750.1
7	4252710	11625414	Carcass length QTL (1064)	7	4942191	5030383	MSTRG.14643.1
7	4252710	12337141	Carcass weight (hot) QTL (16867)	7	4942191	5030383	MSTRG.14643.1
7	4252710	11625414	CO2 partial pressure QTL (6325)	7	4942191	5030383	MSTRG.14643.1
7	118398897	124300676	Conductivity 45 minutes post-mortem QTL (1063)	7	121651836	121654568	MSTRG.15750.1
7	107293999	130259585	Cortisol level QTL (482)	7	121651836	121654568	MSTRG.15750.1
7	107293999	130259585	Cortisol level QTL (483)	7	121651836	121654568	MSTRG.15750.1
7	120698338	130259585	Cortisol level variations QTL (484)	7	121651836	121654568	MSTRG.15750.1
7	120698338	130259585	Drip loss QTL (7659)	7	121651836	121654568	MSTRG.15750.1
7	33110562	134238358	Ear erectness QTL (5648)	7	121651836	121654568	MSTRG.15750.1
7	121429704	124338264	Fat weight (total) QTL (65101)	7	121651836	121654568	MSTRG.15750.1
7	121170792	121907514	Gestation length QTL (18174)	7	121651836	121654568	MSTRG.15750.1
7	2034057	2971704	Intramuscular fat content QTL (29594)	7	2503614	2516634	MSTRG.14624.1
7	101176460	128266828	Leaf fat weight QTL (3881)	7	121651836	121654568	MSTRG.15750.1
7	48748	120853004	Lean meat percentage QTL (3769)	7	2503614	2516634	MSTRG.14624.1
7	53160668	134575530	lean thickness between 3rd and 4th last ribs QTL (7360)	7	121651836	121654568	MSTRG.15750.1
7	10748505	124300676	Loin fat percentage QTL (38055)	7	121651836	121654568	MSTRG.15750.1
7	48748	120853004	Loin muscle area QTL (3765)	7	2503614	2516634	MSTRG.14624.1
7	7434494	124300676	Loin muscle area QTL (38092)	7	121651836	121654568	MSTRG.15750.1
7	48748	120853004	Loin muscle depth QTL (3763)	7	2503614	2516634	MSTRG.14624.1
7	5020698	5975746	Mean platelet volume QTL (107295)	7	4942191	5030383	MSTRG.14643.1
7	48748	33757808	Meat color score QTL (21864)	7	2503614	2516634	MSTRG.14624.1
7	4252710	11625414	Meat color score QTL (3252)	7	4942191	5030383	MSTRG.14643.1
7	4252710	11625414	Meat color-L QTL (3251)	7	4942191	5030383	MSTRG.14643.1
7	24888146	124300676	Muscle moisture percentage QTL (38093)	7	121651836	121654568	MSTRG.15750.1
7	4252710	11625414	muscle protein percentage QTL (21382)	7	4942191	5030383	MSTRG.14643.1
7	4252710	11625414	muscle protein percentage QTL (3253)	7	4942191	5030383	MSTRG.14643.1
7	4252710	11625414	Mycoplasma hyopneumoniae antibody titer QTL (12320)	7	4942191	5030383	MSTRG.14643.1
7	2034057	2971704	Number of visits to feeder per day QTL (135659)	7	2503614	2516634	MSTRG.14624.1
7	120698338	130259585	Osteochondrosis score QTL (8944)	7	121651836	121654568	MSTRG.15750.1
7	120698338	130259585	Percentage type IIa fibers QTL (7029)	7	121651836	121654568	MSTRG.15750.1
7	5020698	5975746	Platelet count QTL (107315)	7	4942191	5030383	MSTRG.14643.1
7	107293999	130259585	Potassium level QTL (15072)	7	121651836	121654568	MSTRG.15750.1
7	118398897	124300676	Potassium level QTL (6383)	7	121651836	121654568	MSTRG.15750.1
7	2034057	2971704	PRRSV susceptibility QTL (140343)	7	2503614	2516634	MSTRG.14624.1
7	98280	7578438	Salmonella count in liver and spleen QTL (11564)	7	2503614	2516634	MSTRG.14624.1
7	48748	9486089	Salmonella count in liver QTL (11563)	7	2503614	2516634	MSTRG.14624.1
7	98280	7578438	Salmonella count in liver QTL (11565)	7	2503614	2516634	MSTRG.14624.1
7	98280	7578438	Salmonella count in spleen QTL (11566)	7	2503614	2516634	MSTRG.14624.1
7	118398897	124300676	Sarcomere length QTL (2991)	7	121651836	121654568	MSTRG.15750.1
7	4252710	11625414	Shoulder external fat weight QTL (1058)	7	4942191	5030383	MSTRG.14643.1
7	20130643	132120394	Shoulder subcutaneous fat thickness QTL (5220)	7	121651836	121654568	MSTRG.15750.1
7	4252710	132120394	Shoulder subcutaneous fat thickness QTL (5221)	7	121651836	121654568	MSTRG.15750.1
7	4414991	10064655	Subcutanous fat area QTL (2788)	7	4942191	5030383	MSTRG.14643.1
7	5020698	5975746	Thoracolumbar vertebra number QTL (64642)	7	4942191	5030383	MSTRG.14643.1
7	4252710	11625414	Time spent walking QTL (5922)	7	4942191	5030383	MSTRG.14643.1
7	48748	11625414	Total number born alive QTL (7536)	7	2503614	2516634	MSTRG.14624.1
7	107293999	130259585	uterine horn length QTL (10618)	7	121651836	121654568	MSTRG.15750.1
8	12243782	137590478	Abdominal fat weight QTL (21252)	8	136672304	136683020	MSTRG.16451.1
8	133682376	139007531	Adipocyte diameter QTL (12812)	8	136672304	136683020	MSTRG.16451.1
8	133682376	139007531	Adipocyte diameter QTL (12813)	8	136672304	136683020	MSTRG.16451.1
8	133682376	139007531	Adipocyte diameter QTL (12833)	8	136672304	136683020	MSTRG.16451.1
8	124156612	139007531	Adipocyte diameter QTL (18025)	8	136672304	136683020	MSTRG.16451.1
8	811090	6651169	Average backfat thickness QTL (17803)	8	1382420	1387522	MSTRG.15854.1
8	124156612	139007531	Average backfat thickness QTL (5702)	8	136672304	136683020	MSTRG.16451.1
8	72039691	139007531	Average chain length QTL (471)	8	136672304	136683020	MSTRG.16451.1
8	811090	10844129	Average daily gain QTL (325)	8	1382420	1387522	MSTRG.15854.1
8	124156612	139007531	Average daily gain QTL (5708)	8	136672304	136683020	MSTRG.16451.1
8	107954353	141722990	Average daily gain QTL (62194)	8	136672304	136683020	MSTRG.16451.1
8	107954353	141745041	Average daily gain QTL (62195)	8	136672304	136683020	MSTRG.16451.1
8	107954353	141906040	Average daily gain QTL (62196)	8	136672304	136683020	MSTRG.16451.1
8	107954353	141941082	Average daily gain QTL (62197)	8	136672304	136683020	MSTRG.16451.1
8	107954353	142160654	Average daily gain QTL (62198)	8	136672304	136683020	MSTRG.16451.1
8	107954353	142232541	Average daily gain QTL (62199)	8	136672304	136683020	MSTRG.16451.1
8	107954353	142280302	Average daily gain QTL (62200)	8	136672304	136683020	MSTRG.16451.1
8	107954353	142265912	Average daily gain QTL (62201)	8	136672304	136683020	MSTRG.16451.1
8	811090	19749801	Average daily gain QTL (656)	8	1382420	1387522	MSTRG.15854.1
8	108610930	139007531	Backfat at last rib QTL (17782)	8	136672304	136683020	MSTRG.16451.1
8	811090	10844129	Belly meat content QTL (5176)	8	1382420	1387522	MSTRG.15854.1
8	124156612	139007531	Belly meat content QTL (5706)	8	136672304	136683020	MSTRG.16451.1
8	811090	19749801	Bilirubin level QTL (6373)	8	1382420	1387522	MSTRG.15854.1
8	811090	19749801	body weight (13 weeks) QTL (653)	8	1382420	1387522	MSTRG.15854.1
8	811090	19749801	body weight (17 weeks) QTL (654)	8	1382420	1387522	MSTRG.15854.1
8	811090	19749801	body weight (22 weeks) QTL (655)	8	1382420	1387522	MSTRG.15854.1
8	811090	12872420	Bone/lean meat ratio in ham QTL (504)	8	1382420	1387522	MSTRG.15854.1
8	811090	12872420	Carcass length QTL (500)	8	1382420	1387522	MSTRG.15854.1
8	133682376	140315515	Carcass weight (hot) QTL (16870)	8	136672304	136683020	MSTRG.16451.1
8	811090	3470575	Conductivity 24 hours postmortem (loin) QTL (6009)	8	1382420	1387522	MSTRG.15854.1
8	811090	26534249	Conductivity 45 minutes post-mortem QTL (1098)	8	1382420	1387522	MSTRG.15854.1
8	130701968	147305244	Cooking yield QTL (21437)	8	136672304	136683020	MSTRG.16451.1
8	52718097	136739744	Corpus luteum number QTL (492)	8	136672304	136683020	MSTRG.16451.1
8	811090	11331551	Corpus luteum number QTL (516)	8	1382420	1387522	MSTRG.15854.1
8	124156612	139007531	Daily feed intake QTL (5947)	8	136672304	136683020	MSTRG.16451.1
8	107954353	141722990	Days to 100 kg QTL (62305)	8	136672304	136683020	MSTRG.16451.1
8	107954353	141745041	Days to 100 kg QTL (62306)	8	136672304	136683020	MSTRG.16451.1
8	107954353	141906040	Days to 100 kg QTL (62307)	8	136672304	136683020	MSTRG.16451.1
8	107954353	141941082	Days to 100 kg QTL (62308)	8	136672304	136683020	MSTRG.16451.1
8	107954353	142160654	Days to 100 kg QTL (62309)	8	136672304	136683020	MSTRG.16451.1
8	107954353	142232541	Days to 100 kg QTL (62310)	8	136672304	136683020	MSTRG.16451.1
8	107954353	142280302	Days to 100 kg QTL (62311)	8	136672304	136683020	MSTRG.16451.1
8	107954353	142265912	Days to 100 kg QTL (62312)	8	136672304	136683020	MSTRG.16451.1
8	107954353	143917473	Days to 100 kg QTL (62313)	8	136672304	136683020	MSTRG.16451.1
8	107954353	144274519	Days to 100 kg QTL (62314)	8	136672304	136683020	MSTRG.16451.1
8	124156612	139007531	Dressing percentage QTL (5709)	8	136672304	136683020	MSTRG.16451.1
8	123337593	136739744	Ear erectness QTL (8901)	8	136672304	136683020	MSTRG.16451.1
8	136396030	140315515	Fat area percentage in carcass QTL (18627)	8	136672304	136683020	MSTRG.16451.1
8	136396030	140315515	Fat area percentage in carcass QTL (18629)	8	136672304	136683020	MSTRG.16451.1
8	136396030	140315515	Fat area percentage in carcass QTL (18638)	8	136672304	136683020	MSTRG.16451.1
8	811090	10844129	Ham weight QTL (5139)	8	1382420	1387522	MSTRG.15854.1
8	811090	77429212	Haptoglobin concentration QTL (9645)	8	1382420	1387522	MSTRG.15854.1
8	120532322	136739744	Hematocrit QTL (5415)	8	136672304	136683020	MSTRG.16451.1
8	811090	3651923	Hind hock weight QTL (5128)	8	1382420	1387522	MSTRG.15854.1
8	3470575	145599486	Litter size QTL (24282)	8	136672304	136683020	MSTRG.16451.1
8	123337593	147305244	Litter size QTL (684)	8	136672304	136683020	MSTRG.16451.1
8	811090	10844129	Loin meat weight QTL (5137)	8	1382420	1387522	MSTRG.15854.1
8	811090	10844129	Loin meat weight QTL (5177)	8	1382420	1387522	MSTRG.15854.1
8	7900624	141371437	Loin muscle area QTL (38095)	8	136672304	136683020	MSTRG.16451.1
8	811090	10844129	Loin muscle area QTL (5140)	8	1382420	1387522	MSTRG.15854.1
8	811090	10844129	Loin weight QTL (5138)	8	1382420	1387522	MSTRG.15854.1
8	124156612	139007531	Marbling QTL (2995)	8	136672304	136683020	MSTRG.16451.1
8	108610930	139007531	Meat color a* QTL (21846)	8	136672304	136683020	MSTRG.16451.1
8	811090	10844129	Meat color a* QTL (3066)	8	1382420	1387522	MSTRG.15854.1
8	124236417	138454719	Meat color b* QTL (21715)	8	136672304	136683020	MSTRG.16451.1
8	136396030	140315515	Meat color-L QTL (3792)	8	136672304	136683020	MSTRG.16451.1
8	10844129	148491826	Melanoma susceptibility QTL (7579)	8	136672304	136683020	MSTRG.16451.1
8	130701968	147305244	Muscle moisture percentage QTL (3265)	8	136672304	136683020	MSTRG.16451.1
8	811090	108610930	Muscle moisture percentage QTL (38096)	8	1382420	1387522	MSTRG.15854.1
8	131058094	139696623	Muscle moisture percentage QTL (3886)	8	136672304	136683020	MSTRG.16451.1
8	130701968	147305244	Off-Flavor scorf QTL (21394)	8	136672304	136683020	MSTRG.16451.1
8	811090	6651169	Palmitic acid content QTL (15884)	8	1382420	1387522	MSTRG.15854.1
8	72039691	139007531	Palmitic acid content QTL (469)	8	136672304	136683020	MSTRG.16451.1
8	72039691	139007531	Palmitoleic acid content QTL (470)	8	136672304	136683020	MSTRG.16451.1
8	811090	10844129	Percentage type IIb fibers QTL (7035)	8	1382420	1387522	MSTRG.15854.1
8	73082635	148232449	pH 24 hr post mortem (ham) QTL (18040)	8	136672304	136683020	MSTRG.16451.1
8	108610930	139007531	Physis score QTL (8950)	8	136672304	136683020	MSTRG.16451.1
8	83821055	146365886	Platelet count QTL (15052)	8	136672304	136683020	MSTRG.16451.1
8	120532322	136739744	Red blood cell count QTL (5400)	8	136672304	136683020	MSTRG.16451.1
8	120532322	136739744	Red blood cell count QTL (5401)	8	136672304	136683020	MSTRG.16451.1
8	120532322	136739744	Red blood cell count QTL (5406)	8	136672304	136683020	MSTRG.16451.1
8	120532322	136739744	Red blood cell count QTL (5410)	8	136672304	136683020	MSTRG.16451.1
8	120532322	136739744	Sarcocystis miescheriana IgG levels QTL (7506)	8	136672304	136683020	MSTRG.16451.1
8	124156612	139007531	Shoulder subcutaneous fat thickness QTL (5703)	8	136672304	136683020	MSTRG.16451.1
8	811090	7900624	Sodium level QTL (15073)	8	1382420	1387522	MSTRG.15854.1
8	811090	19749801	Time spent feeding QTL (5908)	8	1382420	1387522	MSTRG.15854.1
8	811090	19749801	Time spent lying QTL (5898)	8	1382420	1387522	MSTRG.15854.1
8	811090	46427317	Time spent walking QTL (5921)	8	1382420	1387522	MSTRG.15854.1
8	811090	3651923	Total number born alive QTL (24279)	8	1382420	1387522	MSTRG.15854.1
8	123337593	147305244	Total number born alive QTL (685)	8	136672304	136683020	MSTRG.16451.1
8	130701968	139007531	Trimmed wholesale product / carcass weight QTL (17)	8	136672304	136683020	MSTRG.16451.1
8	811090	12872420	Vertebra distance QTL (501)	8	1382420	1387522	MSTRG.15854.1
8	120532322	136739744	White blood cell number QTL (5458)	8	136672304	136683020	MSTRG.16451.1
8	811090	19749801	White blood cell number QTL (5463)	8	1382420	1387522	MSTRG.15854.1
9	74024794	140670466	Abdominal fat weight QTL (21259)	9	122650406	122652872	MSTRG.17252.1
9	23144816	65059079	androstenone, laboratory QTL (4210)	9	34086430	34097757	MSTRG.16720.1
9	40935645	144549282	Average backfat thickness QTL (21258)	9	49098680	49105552	MSTRG.16842.3
9	11066889	34499270	Average backfat thickness QTL (5434)	9	34086430	34097757	MSTRG.16720.1
9	47461005	78039423	Average daily gain QTL (16854)	9	49098680	49105552	MSTRG.16842.3
9	23144816	47461005	Average daily gain QTL (279)	9	34086430	34097757	MSTRG.16720.1
9	88508	11066889	Average daily gain QTL (3677)	9	1022363	1028480	MSTRG.16474.1
9	88508	11066889	Average daily gain QTL (4155)	9	1022363	1028480	MSTRG.16474.1
9	77778360	125340885	Average daily gain QTL (5163)	9	122650406	122652872	MSTRG.17252.1
9	45282513	109605017	Average daily gain QTL (5196)	9	49098680	49105552	MSTRG.16842.3
9	88508	147173381	backfat above muscle dorsi QTL (5205)	9	1022363	1028480	MSTRG.16474.1
9	39568811	143559357	Backfat at first rib QTL (21261)	9	49098680	49105552	MSTRG.16842.3
9	88508	11066889	Backfat at last rib QTL (3676)	9	1022363	1028480	MSTRG.16474.1
9	88508	124560160	backfat at mid-back QTL (5213)	9	1022363	1028480	MSTRG.16474.1
9	88508	139717105	backfat at mid-back QTL (5246)	9	1022363	1028480	MSTRG.16474.1
9	63050049	123462124	Backfat at tenth rib QTL (3208)	9	122650406	122652872	MSTRG.17252.1
9	88508	11066889	body weight (19 weeks) QTL (16933)	9	1022363	1028480	MSTRG.16474.1
9	88508	11066889	body weight (22 weeks) QTL (16931)	9	1022363	1028480	MSTRG.16474.1
9	66763557	141668522	Body weight (3 weeks) QTL (21260)	9	122650406	122652872	MSTRG.17252.1
9	88508	11066889	Body weight (slaughter) QTL (3268)	9	1022363	1028480	MSTRG.16474.1
9	88508	11066889	Body weight (slaughter) QTL (4247)	9	1022363	1028480	MSTRG.16474.1
9	88508	11066889	Carcass length QTL (3700)	9	1022363	1028480	MSTRG.16474.1
9	77691779	129393898	Carcass length QTL (3887)	9	122650406	122652872	MSTRG.17252.1
9	88508	11066889	Carcass temperature (24 hr post-mortem) QTL (3309)	9	1022363	1028480	MSTRG.16474.1
9	88508	11066889	Carcass weight (hot) QTL (3267)	9	1022363	1028480	MSTRG.16474.1
9	88508	11066889	Carcass weight (hot) QTL (3701)	9	1022363	1028480	MSTRG.16474.1
9	88508	11066889	Carcass weight (hot) QTL (4248)	9	1022363	1028480	MSTRG.16474.1
9	53311036	128983346	CO2 partial pressure QTL (6326)	9	122650406	122652872	MSTRG.17252.1
9	88508	11066889	Conductivity 24 hours postmortem (ham) QTL (4159)	9	1022363	1028480	MSTRG.16474.1
9	88508	11066889	Conductivity 24 hours postmortem (ham) QTL (4196)	9	1022363	1028480	MSTRG.16474.1
9	88508	11066889	Conductivity 45 minutes post-mortem QTL (4195)	9	1022363	1028480	MSTRG.16474.1
9	39568811	138751051	Corpus luteum number QTL (517)	9	49098680	49105552	MSTRG.16842.3
9	23144816	36198230	CSFV antibody level QTL (37543)	9	34086430	34097757	MSTRG.16720.1
9	88508	11066889	Days to 105 kg QTL (3187)	9	1022363	1028480	MSTRG.16474.1
9	56664370	126320226	Diameter of type I muscle fibers QTL (2813)	9	122650406	122652872	MSTRG.17252.1
9	88508	11066889	Drip loss QTL (3266)	9	1022363	1028480	MSTRG.16474.1
9	45282513	139744874	Drip loss QTL (3806)	9	49098680	49105552	MSTRG.16842.3
9	65059079	126320226	Ear erectness QTL (5649)	9	122650406	122652872	MSTRG.17252.1
9	11066889	45282513	Ear erectness QTL (8902)	9	34086430	34097757	MSTRG.16720.1
9	48711260	65059079	Ear size QTL (5644)	9	49098680	49105552	MSTRG.16842.3
9	88508	11066889	Empty body lipid content QTL (16932)	9	1022363	1028480	MSTRG.16474.1
9	88508	11066889	Empty body lipid content QTL (3318)	9	1022363	1028480	MSTRG.16474.1
9	88508	11066889	Empty body protein content QTL (3186)	9	1022363	1028480	MSTRG.16474.1
9	88508	11066889	Estimated carcass lean content QTL (3207)	9	1022363	1028480	MSTRG.16474.1
9	45282513	109605017	External fat on ham QTL (5190)	9	49098680	49105552	MSTRG.16842.3
9	45282513	109605017	External fat on loin QTL (5189)	9	49098680	49105552	MSTRG.16842.3
9	88508	11066889	Fat weight (total) QTL (3315)	9	1022363	1028480	MSTRG.16474.1
9	122036577	122944920	Feed conversion ratio QTL (135632)	9	122650406	122652872	MSTRG.17252.1
9	48711260	78039423	Feed intake QTL (1101)	9	49098680	49105552	MSTRG.16842.3
9	88508	23144816	Ham weight QTL (21396)	9	1022363	1028480	MSTRG.16474.1
9	88508	11066889	Ham weight QTL (3270)	9	1022363	1028480	MSTRG.16474.1
9	56664370	126320226	Haptoglobin concentration QTL (9646)	9	122650406	122652872	MSTRG.17252.1
9	122609267	122690723	Hemoglobin QTL (7224)	9	122650406	122652872	MSTRG.17252.1
9	72981639	126320226	Immunoglobulin G level QTL (21337)	9	122650406	122652872	MSTRG.17252.1
9	31471319	108424985	Intramuscular fat content QTL (125483)	9	34086430	34097757	MSTRG.16720.1
9	49030981	49997890	Intramuscular fat content QTL (29596)	9	49098680	49105552	MSTRG.16842.3
9	15638023	137469520	Leaf fat weight QTL (21262)	9	34086430	34097757	MSTRG.16720.1
9	18659348	34499270	Leaf fat weight QTL (41)	9	34086430	34097757	MSTRG.16720.1
9	88508	11066889	Lean meat percentage QTL (4156)	9	1022363	1028480	MSTRG.16474.1
9	121006106	129242149	Linoleic acid content QTL (15851)	9	122650406	122652872	MSTRG.17252.1
9	114324299	123523128	Lipid accretion rate QTL (5155)	9	122650406	122652872	MSTRG.17252.1
9	23144816	36456616	Liver weight QTL (1104)	9	34086430	34097757	MSTRG.16720.1
9	45282513	109605017	Loin muscle area QTL (5178)	9	49098680	49105552	MSTRG.16842.3
9	56664370	126320226	Loin muscle area QTL (5710)	9	122650406	122652872	MSTRG.17252.1
9	7523504	147506758	Meat color a* QTL (38098)	9	34086430	34097757	MSTRG.16720.1
9	7523504	147506758	Meat color L* QTL (38099)	9	34086430	34097757	MSTRG.16720.1
9	45282513	139744874	Meat color-L QTL (3807)	9	49098680	49105552	MSTRG.16842.3
9	45282513	139744874	Meat color-L QTL (3817)	9	49098680	49105552	MSTRG.16842.3
9	23144816	153670197	Melanoma susceptibility QTL (7580)	9	34086430	34097757	MSTRG.16720.1
9	23144816	45282513	Muscle fat content QTL (3273)	9	34086430	34097757	MSTRG.16720.1
9	45282513	63050049	Muscle moisture percentage QTL (3274)	9	49098680	49105552	MSTRG.16842.3
9	7523504	147506758	Muscle moisture percentage QTL (38097)	9	34086430	34097757	MSTRG.16720.1
9	11066889	48711260	Nonfunctional nipples QTL (7462)	9	34086430	34097757	MSTRG.16720.1
9	45282513	128983346	Off-Flavor scorf QTL (3812)	9	49098680	49105552	MSTRG.16842.3
9	45282513	67062987	Off-Flavor scorf QTL (3818)	9	49098680	49105552	MSTRG.16842.3
9	24624544	71387138	Palmitoleic acid content QTL (15852)	9	34086430	34097757	MSTRG.16720.1
9	46682251	72981639	Palmitoleic acid content QTL (3110)	9	49098680	49105552	MSTRG.16842.3
9	23144816	129142103	pH 40 minutes post mortem (ham) QTL (4000)	9	34086430	34097757	MSTRG.16720.1
9	88508	11066889	PH for Longissmus dorsi QTL (3702)	9	1022363	1028480	MSTRG.16474.1
9	88508	11066889	PH for Longissmus dorsi QTL (4157)	9	1022363	1028480	MSTRG.16474.1
9	88508	11066889	pH for Semimembranosus QTL (3703)	9	1022363	1028480	MSTRG.16474.1
9	88508	11066889	pH for Semimembranosus QTL (4158)	9	1022363	1028480	MSTRG.16474.1
9	21708	1120035	Platelet count QTL (107316)	9	1022363	1028480	MSTRG.16474.1
9	99846341	126482554	Protein accretion rate QTL (5154)	9	122650406	122652872	MSTRG.17252.1
9	46682251	72981639	Saturated fatty acid content QTL (3115)	9	49098680	49105552	MSTRG.16842.3
9	88508	23144816	Shear force QTL (3271)	9	1022363	1028480	MSTRG.16474.1
9	121014874	127057363	Shoulder weight QTL (23172)	9	122650406	122652872	MSTRG.17252.1
9	52235142	130913986	Shoulder weight QTL (392)	9	122650406	122652872	MSTRG.17252.1
9	45282513	56664370	Shoulder weight QTL (5130)	9	49098680	49105552	MSTRG.16842.3
9	45282513	56664370	Shoulder weight QTL (5131)	9	49098680	49105552	MSTRG.16842.3
9	45282513	109605017	Shoulder weight QTL (5168)	9	49098680	49105552	MSTRG.16842.3
9	45282513	109605017	Shoulder weight QTL (5179)	9	49098680	49105552	MSTRG.16842.3
9	45282513	109605017	Side fat thickness QTL (5192)	9	49098680	49105552	MSTRG.16842.3
9	46682251	72981639	Stearic acid content QTL (3112)	9	49098680	49105552	MSTRG.16842.3
9	46682251	72981639	Stearic acid content QTL (3120)	9	49098680	49105552	MSTRG.16842.3
9	88508	11066889	tenderness score QTL (3269)	9	1022363	1028480	MSTRG.16474.1
9	88508	23144816	tenderness score QTL (3272)	9	1022363	1028480	MSTRG.16474.1
10	61209673	72237308	Aspartate aminotransferase activity QTL (7507)	10	65338552	65345485	MSTRG.1964.1
10	11093314	31786469	Average daily gain QTL (16856)	10	13965147	13970369	MSTRG.1643.1
10	11732502	49141527	Average daily gain QTL (250)	10	13965147	13970369	MSTRG.1643.1
10	43812343	53626325	Average daily gain QTL (327)	10	52445518	52448130	MSTRG.1905.1
10	664729	61209673	Average daily gain QTL (5714)	10	9215252	9221097	MSTRG.1597.2
10	664729	32088890	Average daily gain QTL (5715)	10	9215252	9221097	MSTRG.1597.2
10	9981187	25917876	Average daily lean meat gain QTL (3939)	10	13965147	13970369	MSTRG.1643.1
10	51515088	58062668	Backfat at first rib QTL (21)	10	52445518	52448130	MSTRG.1905.1
10	52252366	64951351	Backfat at last rib QTL (2952)	10	52445518	52448130	MSTRG.1905.1
10	4388728	66625232	backfat at mid-back QTL (5247)	10	9215252	9221097	MSTRG.1597.2
10	6401430	11093314	Backfat at tenth rib QTL (3819)	10	9215252	9221097	MSTRG.1597.2
10	43498290	60475548	Body weight (46 days) QTL (21263)	10	52445518	52448130	MSTRG.1905.1
10	11093314	18016917	Body weight (birth) QTL (17805)	10	13965147	13970369	MSTRG.1643.1
10	664729	16987451	Body weight (slaughter) QTL (1111)	10	9215252	9221097	MSTRG.1597.2
10	32088890	61209673	Body weight (slaughter) QTL (5948)	10	52445518	52448130	MSTRG.1905.1
10	9158879	10019622	Body weight QTL (65107)	10	9215252	9221097	MSTRG.1597.2
10	664729	16987451	Carcass weight (cold) QTL (1113)	10	9215252	9221097	MSTRG.1597.2
10	11093314	31786469	Carcass weight (hot) QTL (16871)	10	13965147	13970369	MSTRG.1643.1
10	664729	32088890	Change in interferon-gamma level QTL (12339)	10	9215252	9221097	MSTRG.1597.2
10	64951351	72237308	Cholesterol level in meat QTL (3822)	10	65338552	65345485	MSTRG.1964.1
10	32088890	61209673	Conductivity 24 hours postmortem (ham) QTL (6010)	10	52445518	52448130	MSTRG.1905.1
10	25917876	67676064	Corpus luteum number QTL (518)	10	52445518	52448130	MSTRG.1905.1
10	54177398	69339693	Cortisol level QTL (21328)	10	65338552	65345485	MSTRG.1964.1
10	30374254	56168199	Creatinine level QTL (15074)	10	52445518	52448130	MSTRG.1905.1
10	11093314	16987451	Creatinine level QTL (6363)	10	13965147	13970369	MSTRG.1643.1
10	11093314	16987451	Creatinine level QTL (6365)	10	13965147	13970369	MSTRG.1643.1
10	61209673	72237308	Creatinine level QTL (6369)	10	65338552	65345485	MSTRG.1964.1
10	31383944	54714976	External fat on loin QTL (5193)	10	52445518	52448130	MSTRG.1905.1
10	52025204	52991516	Feed conversion ratio QTL (29561)	10	52445518	52448130	MSTRG.1905.1
10	64940895	65368061	Gestation length QTL (18163)	10	65338552	65345485	MSTRG.1964.1
10	61209673	69339693	Ham fat thickness QTL (3960)	10	65338552	65345485	MSTRG.1964.1
10	664729	16987451	Ham weight QTL (1114)	10	9215252	9221097	MSTRG.1597.2
10	61130562	72237308	Haptoglobin concentration QTL (9648)	10	65338552	65345485	MSTRG.1964.1
10	664729	16987451	Head weight QTL (1109)	10	9215252	9221097	MSTRG.1597.2
10	61209673	72237308	Hematocrit QTL (5417)	10	65338552	65345485	MSTRG.1964.1
10	41334738	61209673	Hematocrit QTL (5419)	10	52445518	52448130	MSTRG.1905.1
10	44160167	52958690	Hematocrit QTL (7225)	10	52445518	52448130	MSTRG.1905.1
10	41334738	61209673	Hemoglobin QTL (5393)	10	52445518	52448130	MSTRG.1905.1
10	664729	11093314	Hemolytic complement activity (alternative pathway) QTL (21323)	10	9215252	9221097	MSTRG.1597.2
10	43812343	53626325	Hind leg conformation QTL (11847)	10	52445518	52448130	MSTRG.1905.1
10	7793582	18265199	indole, laboratory QTL (18650)	10	9215252	9221097	MSTRG.1597.2
10	52066754	63550596	indole, laboratory QTL (18651)	10	52445518	52448130	MSTRG.1905.1
10	664729	32088890	Interleukin-10 level QTL (17605)	10	9215252	9221097	MSTRG.1597.2
10	9981187	16987451	Knuckle ham weight QTL (3068)	10	13965147	13970369	MSTRG.1643.1
10	43498290	57049354	Lactate dehydrogenase level QTL (15111)	10	52445518	52448130	MSTRG.1905.1
10	52025204	52991516	Left teat number QTL (126721)	10	52445518	52448130	MSTRG.1905.1
10	46980658	61209673	Linoleic acid content QTL (15861)	10	52445518	52448130	MSTRG.1905.1
10	10672278	25729904	Linoleic acid content QTL (15863)	10	13965147	13970369	MSTRG.1643.1
10	664729	16987451	Loin and neck meat weight QTL (1112)	10	9215252	9221097	MSTRG.1597.2
10	6401430	11093314	Loin muscle area QTL (2999)	10	9215252	9221097	MSTRG.1597.2
10	52252366	64951351	Loin muscle area QTL (3821)	10	52445518	52448130	MSTRG.1905.1
10	17046083	72237308	Lumbar vertebra number QTL (21310)	10	52445518	52448130	MSTRG.1905.1
10	9003663	9970331	Lumbar vertebra number QTL (64755)	10	9215252	9221097	MSTRG.1597.2
10	6401430	72237308	Marbling QTL (38100)	10	9215252	9221097	MSTRG.1597.2
10	11093314	24563421	Marbling QTL (3820)	10	13965147	13970369	MSTRG.1643.1
10	9981187	16987451	Meat color a* QTL (3067)	10	13965147	13970369	MSTRG.1643.1
10	664729	72237308	Meat color a* QTL (38102)	10	9215252	9221097	MSTRG.1597.2
10	664729	72237308	Meat color b* QTL (38103)	10	9215252	9221097	MSTRG.1597.2
10	9308741	28168636	Melanoma susceptibility QTL (7589)	10	13965147	13970369	MSTRG.1643.1
10	6401430	10227060	muscle protein percentage QTL (21398)	10	9215252	9221097	MSTRG.1597.2
10	664729	32088890	Number of capillaries per muscle fiber QTL (2814)	10	9215252	9221097	MSTRG.1597.2
10	664729	32088890	Number of capillaries per type IIa fiber QTL (2815)	10	9215252	9221097	MSTRG.1597.2
10	664729	10227060	Oleic acid content QTL (9579)	10	9215252	9221097	MSTRG.1597.2
10	5484101	68845076	Osteochondrosis score QTL (17642)	10	9215252	9221097	MSTRG.1597.2
10	5852556	13911836	Palmitic acid content QTL (15862)	10	9215252	9221097	MSTRG.1597.2
10	4476972	32088890	Percentage type I fibers QTL (7012)	10	9215252	9221097	MSTRG.1597.2
10	4476972	32088890	Percentage type I fibers QTL (7026)	10	9215252	9221097	MSTRG.1597.2
10	32088890	64951351	Percentage type IIa fibers QTL (7031)	10	52445518	52448130	MSTRG.1905.1
10	4476972	32088890	Percentage type IIa fibers QTL (7034)	10	9215252	9221097	MSTRG.1597.2
10	9061351	9211151	pH 24 hr post mortem (ham) QTL (18681)	10	9206683	9221144	MSTRG.1597.1
10	52025204	52991516	PRRSV susceptibility QTL (140336)	10	52445518	52448130	MSTRG.1905.1
10	52025204	52991516	Right teat number QTL (126734)	10	52445518	52448130	MSTRG.1905.1
10	4476972	11093314	Salmonella count in liver and spleen QTL (11569)	10	9215252	9221097	MSTRG.1597.2
10	4476972	11093314	Salmonella count in liver QTL (11570)	10	9215252	9221097	MSTRG.1597.2
10	24563421	72237308	Semimembranosus angle QTL (3961)	10	52445518	52448130	MSTRG.1905.1
10	664729	72237308	Shear force QTL (38101)	10	9215252	9221097	MSTRG.1597.2
10	32088890	61209673	Shear force QTL (6011)	10	52445518	52448130	MSTRG.1905.1
10	3653029	70044415	Shoulder subcutaneous fat thickness QTL (5253)	10	9215252	9221097	MSTRG.1597.2
10	664729	10227060	Stearic acid content QTL (9577)	10	9215252	9221097	MSTRG.1597.2
10	41334738	61209673	subjective abnormal odor QTL (4211)	10	52445518	52448130	MSTRG.1905.1
10	61209673	72237308	Teat number QTL (1107)	10	65338552	65345485	MSTRG.1964.1
10	52025204	52991516	Teat number QTL (126733)	10	52445518	52448130	MSTRG.1905.1
10	52025204	52991516	Teat number QTL (126738)	10	52445518	52448130	MSTRG.1905.1
10	46980658	64951351	Teat number QTL (2928)	10	52445518	52448130	MSTRG.1905.1
10	52208126	53939074	Teat number QTL (37457)	10	52445518	52448130	MSTRG.1905.1
10	10524710	44992400	Teat number QTL (5259)	10	13965147	13970369	MSTRG.1643.1
10	41334738	61209673	Teat number QTL (594)	10	52445518	52448130	MSTRG.1905.1
10	6401430	10227060	tenderness score QTL (3276)	10	9215252	9221097	MSTRG.1597.2
10	6401430	10227060	tenderness score QTL (3277)	10	9215252	9221097	MSTRG.1597.2
10	10565671	73121733	Vertebra number QTL (21309)	10	13965147	13970369	MSTRG.1643.1
10	11093314	16987451	White blood cell number QTL (5459)	10	13965147	13970369	MSTRG.1643.1
11	7902465	41897196	Backfat at last rib QTL (3220)	11	10427471	10453381	MSTRG.2084.1
11	7902465	41897196	Backfat at tenth rib QTL (3657)	11	10427471	10453381	MSTRG.2084.1
11	7902465	57368011	Backfat thickness between 3rd and 4th rib QTL (425)	11	10427471	10453381	MSTRG.2084.1
11	1111096	57368011	Backfat weight QTL (422)	11	7142697	7144629	MSTRG.2061.1
11	2933070	23432657	Belly weight QTL (1)	11	7142697	7144629	MSTRG.2061.1
11	1111096	18695760	Carcass length QTL (3823)	11	7142697	7144629	MSTRG.2061.1
11	7902465	18695760	Conductivity 24 hours postmortem (loin) QTL (4002)	11	10427471	10453381	MSTRG.2084.1
11	2686928	13445238	Cryptorchidism QTL (55880)	11	7142697	7144629	MSTRG.2061.1
11	2686928	13445238	Cryptorchidism QTL (55881)	11	7142697	7144629	MSTRG.2061.1
11	1111096	18695760	Ear area QTL (8893)	11	7142697	7144629	MSTRG.2061.1
11	1111096	18695760	Ear erectness QTL (8903)	11	7142697	7144629	MSTRG.2061.1
11	2933070	23432657	Loin muscle area QTL (6)	11	7142697	7144629	MSTRG.2061.1
11	1111096	26135817	Lymphocyte number QTL (5466)	11	7142697	7144629	MSTRG.2061.1
11	9414329	12183305	Marbling QTL (4313)	11	10427471	10453381	MSTRG.2084.1
11	9414329	12183305	Marbling QTL (4314)	11	10427471	10453381	MSTRG.2084.1
11	9414329	12183305	Marbling QTL (4315)	11	10427471	10453381	MSTRG.2084.1
11	1111096	26135817	Mean corpuscular hemoglobin content QTL (5427)	11	7142697	7144629	MSTRG.2061.1
11	1111096	26135817	Monocyte number QTL (5493)	11	7142697	7144629	MSTRG.2061.1
11	1111096	52754336	Percentage of backfat and leaf fat in carcass QTL (423)	11	7142697	7144629	MSTRG.2061.1
11	1111096	41897196	Percentage type IIa fibers QTL (7030)	11	7142697	7144629	MSTRG.2061.1
11	1111096	41897196	Percentage type IIb fibers QTL (7020)	11	7142697	7144629	MSTRG.2061.1
11	1111096	41897196	Percentage type IIb fibers QTL (7023)	11	7142697	7144629	MSTRG.2061.1
11	1111096	41897196	Percentage type IIb fibers QTL (7042)	11	7142697	7144629	MSTRG.2061.1
11	1111096	26135817	Segmented neutrophil number QTL (5477)	11	7142697	7144629	MSTRG.2061.1
11	1111096	68683528	Teat number QTL (5260)	11	7142697	7144629	MSTRG.2061.1
11	1111096	26135817	Time spent socializing QTL (5923)	11	7142697	7144629	MSTRG.2061.1
12	7515272	59478853	Actinobacillus pleuropneumoniae susceptibility QTL (37565)	12	19285801	19296347	MSTRG.2696.1
12	114899	53743337	Actinobacillus pleuropneumoniae susceptibility QTL (37567)	12	19285801	19296347	MSTRG.2696.1
12	114899	59478853	Actinobacillus pleuropneumoniae susceptibility QTL (37576)	12	19285801	19296347	MSTRG.2696.1
12	23672762	60040247	Average backfat thickness QTL (5990)	12	27120332	27123902	MSTRG.2896.1
12	9150782	23672762	Backfat at last rib QTL (1121)	12	19285801	19296347	MSTRG.2696.1
12	9150782	23672762	Backfat at last rib QTL (1124)	12	19285801	19296347	MSTRG.2696.1
12	4823589	38822400	Backfat at last rib QTL (16839)	12	19285801	19296347	MSTRG.2696.1
12	114899	21890293	Backfat at last rib QTL (16879)	12	19285801	19296347	MSTRG.2696.1
12	114899	42986021	backfat at mid-back QTL (5248)	12	19285801	19296347	MSTRG.2696.1
12	15399310	23672762	Backfat at tenth rib QTL (1122)	12	19285801	19296347	MSTRG.2696.1
12	114899	9150782	Backfat at tenth rib QTL (1129)	12	7330716	7341295	MSTRG.2550.1
12	17226344	23672762	backfat between the last 3rd and 4th lumbar QTL (3967)	12	19285801	19296347	MSTRG.2696.1
12	13622373	23672762	Belly weight QTL (21400)	12	19285801	19296347	MSTRG.2696.1
12	23672762	38822400	Belly weight QTL (3284)	12	27120332	27123902	MSTRG.2896.1
12	9974951	62961334	body weight (10 weeks) QTL (29707)	12	19285801	19296347	MSTRG.2696.1
12	26242726	54022075	Body weight (20 weeks) QTL (29708)	12	27120332	27123902	MSTRG.2896.1
12	23672762	60040247	Body weight (birth) QTL (5717)	12	27120332	27123902	MSTRG.2896.1
12	23672762	60040247	Body weight (birth) QTL (5949)	12	27120332	27123902	MSTRG.2896.1
12	4823589	23672762	Carcass length QTL (5716)	12	19285801	19296347	MSTRG.2696.1
12	23672762	47927603	Carcass weight (hot) QTL (16872)	12	27120332	27123902	MSTRG.2896.1
12	4823589	23672762	Cholesterol level QTL (17723)	12	19285801	19296347	MSTRG.2696.1
12	23672762	60040247	Conductivity 24 hours postmortem (loin) QTL (12115)	12	27120332	27123902	MSTRG.2896.1
12	23672762	38822400	Creatine kinase level QTL (1123)	12	27120332	27123902	MSTRG.2896.1
12	23672762	60040247	Diameter of type I muscle fibers QTL (2819)	12	27120332	27123902	MSTRG.2896.1
12	23672762	60040247	Diameter of type I muscle fibers QTL (2821)	12	27120332	27123902	MSTRG.2896.1
12	23672762	60040247	Drip loss QTL (9846)	12	27120332	27123902	MSTRG.2896.1
12	13622373	23672762	Ear area QTL (8895)	12	19285801	19296347	MSTRG.2696.1
12	23672762	38822400	Ear erectness QTL (5650)	12	27120332	27123902	MSTRG.2896.1
12	23672762	38822400	Ear erectness QTL (5654)	12	27120332	27123902	MSTRG.2896.1
12	23672762	38822400	Ear erectness QTL (5657)	12	27120332	27123902	MSTRG.2896.1
12	17226344	23672762	Fat area percentage in carcass QTL (18639)	12	19285801	19296347	MSTRG.2696.1
12	18180318	42546018	Fat percentage in carcass QTL (21717)	12	19285801	19296347	MSTRG.2696.1
12	15399310	23672762	Fat-cuts percentage QTL (1120)	12	19285801	19296347	MSTRG.2696.1
12	15672108	28147916	Fat-cuts percentage QTL (4198)	12	19285801	19296347	MSTRG.2696.1
12	19775991	60040247	Ham fat thickness QTL (3966)	12	27120332	27123902	MSTRG.2896.1
12	4823589	26242726	HDL cholesterol QTL (15114)	12	19285801	19296347	MSTRG.2696.1
12	4823589	8879317	Hematocrit QTL (12301)	12	7330716	7341295	MSTRG.2550.1
12	4823589	8879317	Hemoglobin QTL (12300)	12	7330716	7341295	MSTRG.2550.1
12	114899	23672762	Interleukin-10 level QTL (17607)	12	19285801	19296347	MSTRG.2696.1
12	23672762	60040247	Interleukin-10 level QTL (17608)	12	27120332	27123902	MSTRG.2896.1
12	4823589	23672762	LDL cholesterol QTL (17724)	12	19285801	19296347	MSTRG.2696.1
12	10277143	53978267	Leaf fat weight QTL (21264)	12	19285801	19296347	MSTRG.2696.1
12	4823589	9150782	Lean meat percentage QTL (1127)	12	7330716	7341295	MSTRG.2550.1
12	13622373	47927603	Left teat number QTL (6472)	12	19285801	19296347	MSTRG.2696.1
12	4823589	23513990	Linolenic acid content QTL (473)	12	19285801	19296347	MSTRG.2696.1
12	13622373	23672762	Loin fat percentage QTL (21435)	12	19285801	19296347	MSTRG.2696.1
12	23672762	60040247	Loin muscle area QTL (3085)	12	27120332	27123902	MSTRG.2896.1
12	23672762	60040247	Loin muscle depth QTL (12116)	12	27120332	27123902	MSTRG.2896.1
12	23672762	60040247	Loin weight QTL (12117)	12	27120332	27123902	MSTRG.2896.1
12	19195079	19902685	Lumbar vertebra number QTL (64654)	12	19285801	19296347	MSTRG.2696.1
12	13622373	23672762	Marbling QTL (21399)	12	19285801	19296347	MSTRG.2696.1
12	26242726	38822400	Meat color a* QTL (4003)	12	27120332	27123902	MSTRG.2896.1
12	11462476	61351592	Meat color b* QTL (121898)	12	19285801	19296347	MSTRG.2696.1
12	23672762	38822400	Meat color-L QTL (2956)	12	27120332	27123902	MSTRG.2896.1
12	13622373	23672762	Monocyte number QTL (5494)	12	19285801	19296347	MSTRG.2696.1
12	23672762	38822400	Muscle fat content QTL (3286)	12	27120332	27123902	MSTRG.2896.1
12	26242726	38822400	Muscle moisture percentage QTL (21401)	12	27120332	27123902	MSTRG.2896.1
12	18180318	42546018	Muscle moisture percentage QTL (21718)	12	19285801	19296347	MSTRG.2696.1
12	23672762	38822400	Muscle moisture percentage QTL (3285)	12	27120332	27123902	MSTRG.2896.1
12	4823589	54022075	Muscle moisture percentage QTL (38106)	12	19285801	19296347	MSTRG.2696.1
12	4823589	13622373	Myristic acid content QTL (9570)	12	7330716	7341295	MSTRG.2550.1
12	4823589	13622373	Myristic acid content QTL (9571)	12	7330716	7341295	MSTRG.2550.1
12	23672762	60040247	Number of muscle fibers per unit area QTL (2818)	12	27120332	27123902	MSTRG.2896.1
12	27007517	27185203	Ovary weight QTL (18348)	12	27120332	27123902	MSTRG.2896.1
12	18561887	19595528	Palmitic acid content QTL (32089)	12	19285801	19296347	MSTRG.2696.1
12	17226344	23672762	Percentage type IIa fibers QTL (7033)	12	19285801	19296347	MSTRG.2696.1
12	4823589	13622373	pH 24 hr post-mortem (loin) QTL (21860)	12	7330716	7341295	MSTRG.2550.1
12	23672762	38822400	pH 24 hr post-mortem (loin) QTL (3287)	12	27120332	27123902	MSTRG.2896.1
12	23672762	60040247	pH 24 hr post-mortem (loin) QTL (9845)	12	27120332	27123902	MSTRG.2896.1
12	23672762	60040247	pH 45 minutes post mortem QTL (9844)	12	27120332	27123902	MSTRG.2896.1
12	15759023	53558899	Phosphate level QTL (15115)	12	19285801	19296347	MSTRG.2696.1
12	26242726	47807859	Red cell distribution width QTL (12303)	12	27120332	27123902	MSTRG.2896.1
12	13622373	47927603	Right teat number QTL (6479)	12	19285801	19296347	MSTRG.2696.1
12	23672762	40771258	Teat number QTL (2929)	12	27120332	27123902	MSTRG.2896.1
12	17226344	23672762	Teat number QTL (4254)	12	19285801	19296347	MSTRG.2696.1
12	4504025	63588571	Teat number QTL (5227)	12	19285801	19296347	MSTRG.2696.1
12	10361588	63588571	Teat number QTL (5261)	12	19285801	19296347	MSTRG.2696.1
12	23672762	47927603	Teat number QTL (595)	12	27120332	27123902	MSTRG.2896.1
12	27013251	28426018	Teat number, difference between sides QTL (126611)	12	27120332	27123902	MSTRG.2896.1
12	114899	53297375	Thoracic vertebra number QTL (21312)	12	19285801	19296347	MSTRG.2696.1
12	19195079	19902685	Thoracic vertebra number QTL (64653)	12	19285801	19296347	MSTRG.2696.1
12	27013251	27972588	Thoracolumbar vertebra number QTL (64658)	12	27120332	27123902	MSTRG.2896.1
12	23672762	60040247	Toll-like receptor 2 level QTL (17616)	12	27120332	27123902	MSTRG.2896.1
12	114899	23672762	Toll-like receptor 9 level QTL (17624)	12	19285801	19296347	MSTRG.2696.1
12	23672762	60040247	Toll-like receptor 9 level QTL (17625)	12	27120332	27123902	MSTRG.2896.1
12	23672762	60040247	Total muscle fiber number QTL (2820)	12	27120332	27123902	MSTRG.2896.1
12	4823589	62961334	Triglyceride level QTL (15076)	12	19285801	19296347	MSTRG.2696.1
12	114899	54374277	Vertebra number QTL (21311)	12	19285801	19296347	MSTRG.2696.1
13	88939	209907072	Actinobacillus pleuropneumoniae susceptibility QTL (37578)	13	22294148	22298465	MSTRG.3485.1
13	9843648	45496370	Age at puberty QTL (8824)	13	22294148	22298465	MSTRG.3485.1
13	22153610	22345941	Alkaline phosphatase activity QTL (6348)	13	22294148	22298465	MSTRG.3485.1
13	16559958	130538722	androstenone, sensory panel QTL (4227)	13	22294148	22298465	MSTRG.3485.1
13	5836383	27210688	Average backfat thickness QTL (5718)	13	22294148	22298465	MSTRG.3485.1
13	88939	27210688	Average backfat thickness QTL (652)	13	22294148	22298465	MSTRG.3485.1
13	88939	208183945	Average daily gain QTL (244)	13	22294148	22298465	MSTRG.3485.1
13	16559958	130538722	Average daily gain QTL (328)	13	22294148	22298465	MSTRG.3485.1
13	16559958	130538722	Average daily gain QTL (336)	13	22294148	22298465	MSTRG.3485.1
13	16559958	130538722	Average daily gain QTL (347)	13	22294148	22298465	MSTRG.3485.1
13	5836383	27210688	Average daily gain QTL (5721)	13	22294148	22298465	MSTRG.3485.1
13	194995520	209900460	Average daily gain QTL (5950)	13	207848563	207860686	MSTRG.4603.1
13	16559958	67299272	Backfat at last rib QTL (16840)	13	22294148	22298465	MSTRG.3485.1
13	58927444	194995520	Backfat at last rib QTL (17784)	13	93051976	93053645	MSTRG.4034.1
13	130538722	194995520	Backfat at last rib QTL (3672)	13	168159584	168201197	MSTRG.4439.1
13	130538722	194995520	backfat at P2 position QTL (4163)	13	168159584	168201197	MSTRG.4439.1
13	5836383	27210688	Backfat at tenth rib QTL (5719)	13	22294148	22298465	MSTRG.3485.1
13	16559958	130538722	Backfat weight QTL (1132)	13	22294148	22298465	MSTRG.3485.1
13	27210688	159374767	Basophil number QTL (5491)	13	93051976	93053645	MSTRG.4034.1
13	5836383	27210688	Body temperature QTL (7514)	13	22294148	22298465	MSTRG.3485.1
13	206615577	215290437	Body weight (5 weeks) QTL (1139)	13	207848563	207860686	MSTRG.4603.1
13	67299272	130538722	Body weight (birth) QTL (1144)	13	93051976	93053645	MSTRG.4034.1
13	12401583	32577445	Body weight (weaning) QTL (21843)	13	22294148	22298465	MSTRG.3485.1
13	130538722	194995520	Carcass length QTL (3690)	13	168159584	168201197	MSTRG.4439.1
13	130538722	194995520	Carcass length QTL (4164)	13	168159584	168201197	MSTRG.4439.1
13	86268023	87605365	Conductivity 24 hours postmortem (loin) QTL (18683)	13	86259029	86275993	MSTRG.3996.1
13	32577445	130538722	Conductivity 45 minutes post-mortem QTL (1131)	13	93051976	93053645	MSTRG.4034.1
13	16559958	58927444	Conductivity 45 minutes post-mortem QTL (1147)	13	22294148	22298465	MSTRG.3485.1
13	130538722	194995520	Conductivity 45 minutes post-mortem QTL (4192)	13	168159584	168201197	MSTRG.4439.1
13	116602296	117703272	Cooking loss QTL (5781)	13	116256384	116604175	MSTRG.4127.1
13	18268056	206704152	Corpus luteum number QTL (24285)	13	22294148	22298465	MSTRG.3485.1
13	88939	27210688	Corpus luteum number QTL (493)	13	22294148	22298465	MSTRG.3485.1
13	9843648	45496370	Corpus luteum number QTL (8826)	13	22294148	22298465	MSTRG.3485.1
13	205730101	215809897	Cortisol level QTL (21329)	13	207848563	207860686	MSTRG.4603.1
13	130538722	192233281	Dressing percentage QTL (1146)	13	168159584	168201197	MSTRG.4439.1
13	91625750	145083047	Embryo weight QTL (18357)	13	93051976	93053645	MSTRG.4034.1
13	58927444	130538722	Fat area percentage in carcass QTL (18641)	13	93051976	93053645	MSTRG.4034.1
13	130538722	194995520	Feed conversion ratio QTL (2884)	13	168159584	168201197	MSTRG.4439.1
13	130538722	194995520	Front feet conformation QTL (8918)	13	168159584	168201197	MSTRG.4439.1
13	130538722	194995520	Front leg conformation QTL (8917)	13	168159584	168201197	MSTRG.4439.1
13	130538722	194995520	Gait score (hind) QTL (8921)	13	168159584	168201197	MSTRG.4439.1
13	89503549	194995520	Ham fat thickness QTL (3968)	13	93051976	93053645	MSTRG.4034.1
13	13078106	32577445	Ham meat weight QTL (3078)	13	22294148	22298465	MSTRG.3485.1
13	130538722	192233281	Ham weight QTL (1142)	13	168159584	168201197	MSTRG.4439.1
13	159374767	206658205	Hematocrit QTL (5414)	13	168159584	168201197	MSTRG.4439.1
13	159374767	206658205	Hematocrit QTL (5416)	13	168159584	168201197	MSTRG.4439.1
13	27210688	159374767	Hematocrit QTL (5421)	13	93051976	93053645	MSTRG.4034.1
13	159374767	206658205	Hemoglobin QTL (5391)	13	168159584	168201197	MSTRG.4439.1
13	27210688	159374767	Hemoglobin QTL (5392)	13	93051976	93053645	MSTRG.4034.1
13	159374767	206658205	Hemoglobin QTL (5396)	13	168159584	168201197	MSTRG.4439.1
13	130538722	194995520	indole, laboratory QTL (4225)	13	168159584	168201197	MSTRG.4439.1
13	13078106	32577445	Inside ham weight QTL (3075)	13	22294148	22298465	MSTRG.3485.1
13	18672597	97578060	Intestinal fat weight QTL (21265)	13	22294148	22298465	MSTRG.3485.1
13	13078106	32577445	Juiciness score QTL (3003)	13	22294148	22298465	MSTRG.3485.1
13	7359728	131021249	Lactate dehydrogenase level QTL (15118)	13	22294148	22298465	MSTRG.3485.1
13	5836383	194995520	LDL cholesterol QTL (17725)	13	22294148	22298465	MSTRG.3485.1
13	89503549	194995520	Lean meat percentage QTL (3969)	13	93051976	93053645	MSTRG.4034.1
13	205592096	213080864	Lean meat weight QTL (65133)	13	207848563	207860686	MSTRG.4603.1
13	110176644	114482305	Linoleic acid content QTL (32127)	13	110522795	110552637	MSTRG.4109.1
13	116052233	116580602	Litter size QTL (18208)	13	116256384	116604175	MSTRG.4127.1
13	130538722	194995520	Loin and ham percentage in carcass QTL (2881)	13	168159584	168201197	MSTRG.4439.1
13	16163521	145083047	Loin fat percentage QTL (38069)	13	22294148	22298465	MSTRG.3485.1
13	130538722	194995520	Loin meat weight QTL (3077)	13	168159584	168201197	MSTRG.4439.1
13	9843648	32577445	Loin muscle area QTL (38067)	13	22294148	22298465	MSTRG.3485.1
13	9843648	145083047	Loin muscle area QTL (38068)	13	22294148	22298465	MSTRG.3485.1
13	86436431	130538722	Loin muscle area QTL (5780)	13	93051976	93053645	MSTRG.4034.1
13	14497580	32577445	Loin muscle depth QTL (5509)	13	22294148	22298465	MSTRG.3485.1
13	58927444	172283983	Loin weight QTL (17810)	13	93051976	93053645	MSTRG.4034.1
13	130538722	194995520	Loin weight QTL (2882)	13	168159584	168201197	MSTRG.4439.1
13	159374767	206658205	Mean corpuscular hemoglobin content QTL (5428)	13	168159584	168201197	MSTRG.4439.1
13	130538722	194995520	Meat color a* QTL (3074)	13	168159584	168201197	MSTRG.4439.1
13	12401583	203392786	Meat color a* QTL (38109)	13	22294148	22298465	MSTRG.3485.1
13	112682060	145027202	Meat color a* QTL (4006)	13	115717892	115736348	MSTRG.4123.1
13	159374767	194995520	Meat color-a QTL (235)	13	168159584	168201197	MSTRG.4439.1
13	194995520	218635234	Melanoma susceptibility QTL (7581)	13	207848563	207860686	MSTRG.4603.1
13	40046563	130538722	Muscle moisture percentage QTL (3004)	13	93051976	93053645	MSTRG.4034.1
13	16163521	185385437	Muscle moisture percentage QTL (38108)	13	22294148	22298465	MSTRG.3485.1
13	202762575	209732052	Muscle moisture percentage QTL (710)	13	207848563	207860686	MSTRG.4603.1
13	27210688	91206297	Nonfunctional nipples QTL (7466)	13	86259029	86275993	MSTRG.3996.1
13	5836383	188271972	Nonfunctional nipples QTL (7479)	13	22294148	22298465	MSTRG.3485.1
13	17040484	120146164	Number of stillborn QTL (18134)	13	22294148	22298465	MSTRG.3485.1
13	109421785	113528216	Palmitic acid content QTL (32126)	13	110522795	110552637	MSTRG.4109.1
13	205730101	212032298	Percentage type IIa fibers QTL (7032)	13	207848563	207860686	MSTRG.4603.1
13	89503549	194995520	pH 40 minutes post mortem (loin) QTL (4004)	13	93051976	93053645	MSTRG.4034.1
13	13078106	32577445	pH 45 minutes post mortem QTL (3073)	13	22294148	22298465	MSTRG.3485.1
13	130538722	194995520	PH for Longissmus dorsi QTL (3689)	13	168159584	168201197	MSTRG.4439.1
13	130538722	194995520	PH for Longissmus dorsi QTL (3692)	13	168159584	168201197	MSTRG.4439.1
13	130538722	194995520	pH for Semimembranosus QTL (3691)	13	168159584	168201197	MSTRG.4439.1
13	130538722	194995520	Physis score QTL (8922)	13	168159584	168201197	MSTRG.4439.1
13	130538722	194995520	Protein accretion rate QTL (2883)	13	168159584	168201197	MSTRG.4439.1
13	27210688	159374767	Red blood cell count QTL (5398)	13	93051976	93053645	MSTRG.4034.1
13	159374767	206658205	Red blood cell count QTL (5402)	13	168159584	168201197	MSTRG.4439.1
13	27210688	159374767	Red blood cell count QTL (5409)	13	93051976	93053645	MSTRG.4034.1
13	130538722	172283983	rhinitis QTL (21318)	13	168159584	168201197	MSTRG.4439.1
13	5836383	145083047	Salmonella count in spleen QTL (11578)	13	22294148	22298465	MSTRG.3485.1
13	5836383	27210688	Sarcocystis miescheriana IgM levels QTL (7515)	13	22294148	22298465	MSTRG.3485.1
13	12401583	185385437	Shear force QTL (38107)	13	22294148	22298465	MSTRG.3485.1
13	67299272	130538722	Shoulder meat weight QTL (1145)	13	93051976	93053645	MSTRG.4034.1
13	83369866	91031788	Shoulder weight QTL (23173)	13	86259029	86275993	MSTRG.3996.1
13	83599317	194995520	Side fat thickness QTL (3087)	13	93051976	93053645	MSTRG.4034.1
13	16559958	130538722	skatole, laboratory QTL (4226)	13	22294148	22298465	MSTRG.3485.1
13	89503549	192233281	Skin percentage QTL (5507)	13	93051976	93053645	MSTRG.4034.1
13	159374767	206658205	Sodium level QTL (6385)	13	168159584	168201197	MSTRG.4439.1
13	103230336	153563841	Spleen weight QTL (13298)	13	110522795	110552637	MSTRG.4109.1
13	27210688	194995520	Subcutanous fat area QTL (5720)	13	93051976	93053645	MSTRG.4034.1
13	89503549	194995520	Temperature 40 minutes post mortem (loin) QTL (4005)	13	93051976	93053645	MSTRG.4034.1
13	5836383	27210688	Time spent socializing QTL (5924)	13	22294148	22298465	MSTRG.3485.1
13	92853911	93651116	Total number born alive QTL (18080)	13	93051976	93053645	MSTRG.4034.1
13	116052233	116580602	Total number born alive QTL (18085)	13	116256384	116604175	MSTRG.4127.1
13	9843648	206710160	Triglyceride level QTL (15078)	13	22294148	22298465	MSTRG.3485.1
13	45441954	209900460	Vertebra number QTL (3970)	13	93051976	93053645	MSTRG.4034.1
14	10886535	114812357	Abdominal fat weight QTL (21266)	14	30889825	30894853	MSTRG.4842.12
14	81745465	132170772	Adipocyte diameter QTL (12850)	14	89892414	89910101	MSTRG.5387.2
14	81745465	132170772	Adipocyte diameter QTL (12851)	14	89892414	89910101	MSTRG.5387.2
14	81745465	132170772	Adipocyte diameter QTL (12852)	14	89892414	89910101	MSTRG.5387.2
14	81745465	132170772	Average backfat thickness QTL (1161)	14	89892414	89910101	MSTRG.5387.2
14	6898350	41217524	Average backfat thickness QTL (354)	14	30889825	30894853	MSTRG.4842.12
14	27604850	60644503	Average backfat thickness QTL (37)	14	30889825	30894853	MSTRG.4842.12
14	81745465	132053949	Average daily gain QTL (337)	14	89892414	89910101	MSTRG.5387.2
14	16066507	132053949	Average instron (star probe) force QTL (3814)	14	30889825	30894853	MSTRG.4842.12
14	6898350	132053949	backfat above muscle dorsi QTL (5991)	14	30889825	30894853	MSTRG.4842.12
14	27604850	66305680	Backfat at last lumbar QTL (33)	14	30889825	30894853	MSTRG.4842.12
14	81745465	132170772	Backfat at last rib QTL (1163)	14	89892414	89910101	MSTRG.5387.2
14	81745465	132170772	Backfat at last rib QTL (1169)	14	89892414	89910101	MSTRG.5387.2
14	85857536	114757839	Backfat at last rib QTL (74)	14	89892414	89910101	MSTRG.5387.2
14	47658364	58439670	Backfat between 3rd and 4th last ribs QTL (121910)	14	56604924	56608207	MSTRG.5167.1
14	74855162	77603365	Backfat between 3rd and 4th last ribs QTL (121912)	14	75445754	75448854	MSTRG.5306.1
14	27278343	33232866	Body weight (5 weeks) QTL (1170)	14	30889825	30894853	MSTRG.4842.12
14	7424787	152596119	Body weight (birth) QTL (5233)	14	30889825	30894853	MSTRG.4842.12
14	81745465	132170772	Body weight (slaughter) QTL (1159)	14	89892414	89910101	MSTRG.5387.2
14	32915907	132053949	Body weight QTL (8810)	14	60428327	60430370	MSTRG.5199.2
14	6898350	132053949	C3c concentration QTL (9630)	14	30889825	30894853	MSTRG.4842.12
14	83873248	93372131	C3c concentration QTL (9829)	14	89892414	89910101	MSTRG.5387.2
14	13351847	93372131	Calcium level QTL (15079)	14	30889825	30894853	MSTRG.4842.12
14	81745465	132170772	Carcass length QTL (1153)	14	89892414	89910101	MSTRG.5387.2
14	81745465	132170772	Carcass length QTL (1261)	14	89892414	89910101	MSTRG.5387.2
14	81745465	132170772	Carcass weight (cold) QTL (1156)	14	89892414	89910101	MSTRG.5387.2
14	27531879	132170772	Carcass weight (hot) QTL (16873)	14	30889825	30894853	MSTRG.4842.12
14	69115424	90000278	Cervical vertebra length QTL (13318)	14	75445754	75448854	MSTRG.5306.1
14	13351847	93372131	Creatinine level QTL (6362)	14	30889825	30894853	MSTRG.4842.12
14	13351847	93372131	Creatinine level QTL (6364)	14	30889825	30894853	MSTRG.4842.12
14	6898350	132053949	Daily feed intake QTL (5722)	14	30889825	30894853	MSTRG.4842.12
14	19260466	81745465	Diameter of type IIa muscle fibers QTL (7018)	14	30889825	30894853	MSTRG.4842.12
14	19260466	81745465	Diameter of type IIb muscle fibers QTL (7038)	14	30889825	30894853	MSTRG.4842.12
14	81745465	132170772	Dressing percentage QTL (1151)	14	89892414	89910101	MSTRG.5387.2
14	27531879	81745465	Dressing percentage QTL (1165)	14	30889825	30894853	MSTRG.4842.12
14	81745465	132170772	External fat on ham QTL (1167)	14	89892414	89910101	MSTRG.5387.2
14	14141727	132053949	Fat androstenone level QTL (606)	14	30889825	30894853	MSTRG.4842.12
14	14141727	132053949	Fat androstenone level QTL (607)	14	30889825	30894853	MSTRG.4842.12
14	14141727	132053949	Fat androstenone level QTL (608)	14	30889825	30894853	MSTRG.4842.12
14	14141727	132053949	Fat androstenone level QTL (609)	14	30889825	30894853	MSTRG.4842.12
14	81745465	140815623	Fat protein content QTL (18013)	14	89892414	89910101	MSTRG.5387.2
14	81745465	132170772	Fat-cuts percentage QTL (1150)	14	89892414	89910101	MSTRG.5387.2
14	81745465	132170772	Feed intake QTL (1164)	14	89892414	89910101	MSTRG.5387.2
14	16066507	41217524	Front leg conformation QTL (8923)	14	30889825	30894853	MSTRG.4842.12
14	81745465	132170772	Ham percentage QTL (1149)	14	89892414	89910101	MSTRG.5387.2
14	81745465	132170772	Ham percentage QTL (1152)	14	89892414	89910101	MSTRG.5387.2
14	81745465	132170772	Ham weight QTL (1158)	14	89892414	89910101	MSTRG.5387.2
14	81745465	132170772	Ham weight QTL (1242)	14	89892414	89910101	MSTRG.5387.2
14	6898350	132053949	Haptoglobin concentration QTL (9653)	14	30889825	30894853	MSTRG.4842.12
14	81745465	132170772	Head weight QTL (1166)	14	89892414	89910101	MSTRG.5387.2
14	81745465	132170772	Heart weight QTL (1168)	14	89892414	89910101	MSTRG.5387.2
14	41217524	81745465	Hind leg conformation QTL (8925)	14	60428327	60430370	MSTRG.5199.2
14	27531879	60644503	Interferon-gamma to interleukin-10 ratio QTL (12272)	14	30889825	30894853	MSTRG.4842.12
14	11905361	127445304	Intestinal fat weight QTL (21268)	14	30889825	30894853	MSTRG.4842.12
14	10886535	83590642	Leaf fat weight QTL (21267)	14	30889825	30894853	MSTRG.4842.12
14	6898350	66305680	Linoleic acid content QTL (15871)	14	30889825	30894853	MSTRG.4842.12
14	50181449	61727099	Linoleic acid content QTL (30906)	14	60428327	60430370	MSTRG.5199.2
14	81745465	132170772	Loin and neck meat weight QTL (1157)	14	89892414	89910101	MSTRG.5387.2
14	81745465	132170772	Loin muscle area QTL (1154)	14	89892414	89910101	MSTRG.5387.2
14	19260466	65129650	Loin muscle area QTL (3861)	14	30889825	30894853	MSTRG.4842.12
14	8628665	130615641	Loin muscle area QTL (7)	14	30889825	30894853	MSTRG.4842.12
14	81745465	108264282	Meat color a* QTL (21405)	14	89892414	89910101	MSTRG.5387.2
14	81745465	132053949	Meat color b* QTL (4007)	14	89892414	89910101	MSTRG.5387.2
14	6898350	149890749	Meat color L* QTL (38110)	14	30889825	30894853	MSTRG.4842.12
14	6898350	41217524	Meat color-a QTL (236)	14	30889825	30894853	MSTRG.4842.12
14	81745465	108264282	Meat color-a QTL (3289)	14	89892414	89910101	MSTRG.5387.2
14	41217524	81745465	Meat color-L QTL (234)	14	60428327	60430370	MSTRG.5199.2
14	6898350	41487784	Meat color-L QTL (3825)	14	30889825	30894853	MSTRG.4842.12
14	11240704	60644503	Melanoma susceptibility QTL (7572)	14	30889825	30894853	MSTRG.4842.12
14	6898350	98122568	Osteochondrosis score QTL (17643)	14	30889825	30894853	MSTRG.4842.12
14	6898350	132053949	Percentage type I fibers QTL (2822)	14	30889825	30894853	MSTRG.4842.12
14	6898350	132053949	Percentage type I fibers QTL (2824)	14	30889825	30894853	MSTRG.4842.12
14	69115424	114543972	Percentage type I fibers QTL (4022)	14	75445754	75448854	MSTRG.5306.1
14	6898350	132053949	Percentage type IIb fibers QTL (2823)	14	30889825	30894853	MSTRG.4842.12
14	73412985	114757839	Percentage type IIb fibers QTL (4045)	14	75445754	75448854	MSTRG.5306.1
14	19260466	81745465	Percentage type IIb fibers QTL (7024)	14	30889825	30894853	MSTRG.4842.12
14	81745465	149890749	pH 24 hr post-mortem (loin) QTL (21861)	14	89892414	89910101	MSTRG.5387.2
14	13351847	93372131	Potassium level QTL (6384)	14	30889825	30894853	MSTRG.4842.12
14	30541181	47976942	Reflectance value QTL (18684)	14	30889825	30894853	MSTRG.4842.12
14	30541181	47976942	Reflectance value QTL (18716)	14	30889825	30894853	MSTRG.4842.12
14	57387449	80027337	Relative area of type IIb fibers QTL (4035)	14	60428327	60430370	MSTRG.5199.2
14	31445483	53465935	Reproductive tract weight QTL (18411)	14	40528244	40553819	MSTRG.4937.1
14	53465935	81745465	Salmonella count in liver and spleen QTL (11579)	14	60428327	60430370	MSTRG.5199.2
14	81745465	140166364	Salmonella count in liver and spleen QTL (11581)	14	89892414	89910101	MSTRG.5387.2
14	53465935	81745465	Salmonella count in liver QTL (11580)	14	60428327	60430370	MSTRG.5199.2
14	81745465	140166364	Salmonella count in liver QTL (11582)	14	89892414	89910101	MSTRG.5387.2
14	81745465	140166364	Salmonella count in spleen QTL (11583)	14	89892414	89910101	MSTRG.5387.2
14	81745465	132053949	Semimembranosus angle QTL (3972)	14	89892414	89910101	MSTRG.5387.2
14	8528044	149890749	Shear force at first peak QTL (3929)	14	30889825	30894853	MSTRG.4842.12
14	8528044	149890749	Shear force at first peak QTL (3930)	14	30889825	30894853	MSTRG.4842.12
14	8528044	149890749	Shear force at first peak QTL (3931)	14	30889825	30894853	MSTRG.4842.12
14	8528044	143234735	Shear force QTL (3925)	14	30889825	30894853	MSTRG.4842.12
14	81745465	140815623	Shoulder meat weight QTL (1155)	14	89892414	89910101	MSTRG.5387.2
14	81745465	132170772	Shoulder subcutaneous fat thickness QTL (1160)	14	89892414	89910101	MSTRG.5387.2
14	81745465	108264282	Shoulder weight, Boston QTL (21441)	14	89892414	89910101	MSTRG.5387.2
14	16066507	41217524	skatole, sensory panel QTL (4237)	14	30889825	30894853	MSTRG.4842.12
14	6898350	66305680	Stearic acid content QTL (15870)	14	30889825	30894853	MSTRG.4842.12
14	16066507	41217524	subjective abnormal odor QTL (4242)	14	30889825	30894853	MSTRG.4842.12
14	16066507	41217524	subjective boar flavor in fat QTL (4241)	14	30889825	30894853	MSTRG.4842.12
14	16066507	41217524	subjective boar flavor in lean QTL (4238)	14	30889825	30894853	MSTRG.4842.12
14	41217524	81745465	subjective boar flavor in lean QTL (4239)	14	60428327	60430370	MSTRG.5199.2
14	40008901	40922501	Teat number, difference between sides QTL (126705)	14	40528244	40553819	MSTRG.4937.1
14	75048108	75991444	Thoracic vertebra number QTL (64661)	14	75445754	75448854	MSTRG.5306.1
14	39881822	40851903	Total number born alive QTL (18087)	14	40528244	40553819	MSTRG.4937.1
14	31958258	60644503	Total number born alive QTL (31211)	14	60428327	60430370	MSTRG.5199.2
14	31958258	60644503	Total number born alive QTL (31212)	14	60428327	60430370	MSTRG.5199.2
14	31958258	60644503	Total number born alive QTL (31213)	14	60428327	60430370	MSTRG.5199.2
14	81745465	132053949	Total shear work QTL (4008)	14	89892414	89910101	MSTRG.5387.2
14	24310612	115480974	Trimmed wholesale product / carcass weight QTL (18)	14	30889825	30894853	MSTRG.4842.12
14	19260466	60644503	Trimmed wholesale product / live weight QTL (14)	14	30889825	30894853	MSTRG.4842.12
15	127880313	135831963	1h-48h pH decline QTL (4330)	15	132279985	132281929	MSTRG.6419.1
15	90652605	144378710	Abdominal fat weight QTL (21269)	15	132279985	132281929	MSTRG.6419.1
15	17813011	49738300	Average backfat thickness QTL (17811)	15	43867633	43874508	MSTRG.5891.1
15	33137272	135157314	Average backfat thickness QTL (5724)	15	43867633	43874508	MSTRG.5891.1
15	71973307	140400767	Average daily gain QTL (16857)	15	132279985	132281929	MSTRG.6419.1
15	71973307	140400767	Average daily gain QTL (16892)	15	132279985	132281929	MSTRG.6419.1
15	117951978	132895540	Average glycogen QTL (124)	15	132279985	132281929	MSTRG.6419.1
15	88544663	140400767	Average glycogen QTL (290)	15	132279985	132281929	MSTRG.6419.1
15	127880313	132989907	Average glycogen QTL (2966)	15	132279985	132281929	MSTRG.6419.1
15	127880313	137874067	Average glycolytic potential QTL (291)	15	132279985	132281929	MSTRG.6419.1
15	127880313	135157314	Average lactate QTL (3826)	15	132279985	132281929	MSTRG.6419.1
15	71973307	127880313	Backfat at first rib QTL (21408)	15	113573512	113574538	MSTRG.6279.1
15	46030500	149797711	Backfat at first rib QTL (3975)	15	55857282	55861334	MSTRG.5959.1
15	127880313	135869562	Backfat at tenth rib QTL (16939)	15	132279985	132281929	MSTRG.6419.1
15	71973307	127880313	Backfat at tenth rib QTL (21409)	15	113573512	113574538	MSTRG.6279.1
15	127880313	140400767	Backfat at tenth rib QTL (3789)	15	132279985	132281929	MSTRG.6419.1
15	8000145	149797711	Backfat at tenth rib QTL (5725)	15	43867633	43874508	MSTRG.5891.1
15	33137272	135157314	Backfat at tenth rib QTL (5992)	15	43867633	43874508	MSTRG.5891.1
15	4535	1015164	Backfat between 3rd and 4th last ribs QTL (139192)	15	42084	50378	MSTRG.5732.1
15	5079243	157285085	Backfat between 6th and 7th ribs QTL (3976)	15	43867633	43874508	MSTRG.5891.1
15	28179622	135791936	Bilirubin level QTL (15128)	15	43867633	43874508	MSTRG.5891.1
15	112762745	140400767	Body temperature QTL (7518)	15	132279985	132281929	MSTRG.6419.1
15	33137272	135157314	Body weight (weaning) QTL (5952)	15	43867633	43874508	MSTRG.5891.1
15	57165536	127880313	CD4-positive/CD8-positive leukocyte ratio QTL (17855)	15	113573512	113574538	MSTRG.6279.1
15	33137272	135157314	Conductivity 24 hours postmortem (loin) QTL (12095)	15	43867633	43874508	MSTRG.5891.1
15	127880313	140400767	Cooking loss QTL (3314)	15	132279985	132281929	MSTRG.6419.1
15	127880313	135831963	Cooking loss QTL (4329)	15	132279985	132281929	MSTRG.6419.1
15	8483355	132040206	Corpus luteum number QTL (24286)	15	43867633	43874508	MSTRG.5891.1
15	127880313	135791936	Corpus luteum number QTL (494)	15	132279985	132281929	MSTRG.6419.1
15	53604367	140194479	Corpus luteum number QTL (519)	15	55857282	55861334	MSTRG.5959.1
15	28179622	154567794	Creatinine level QTL (15081)	15	43867633	43874508	MSTRG.5891.1
15	33137272	135157314	Diameter of giant fibers QTL (2831)	15	43867633	43874508	MSTRG.5891.1
15	33137272	135157314	Diameter of type I muscle fibers QTL (2832)	15	43867633	43874508	MSTRG.5891.1
15	33137272	135157314	Diameter of type IIa muscle fibers QTL (2833)	15	43867633	43874508	MSTRG.5891.1
15	25021683	64824079	Dressing - Ham over carcass QTL (1243)	15	43867633	43874508	MSTRG.5891.1
15	25021683	64824079	Dressing percentage QTL (1171)	15	43867633	43874508	MSTRG.5891.1
15	25021683	64824079	Dressing percentage QTL (1173)	15	43867633	43874508	MSTRG.5891.1
15	43065120	64824079	Dressing percentage QTL (1177)	15	43867633	43874508	MSTRG.5891.1
15	43065120	105746635	Drip loss QTL (3014)	15	43867633	43874508	MSTRG.5891.1
15	127880313	135869562	Drip loss QTL (3081)	15	132279985	132281929	MSTRG.6419.1
15	99227812	127880313	Drip loss QTL (3790)	15	113573512	113574538	MSTRG.6279.1
15	127880313	140400767	Ear weight QTL (8875)	15	132279985	132281929	MSTRG.6419.1
15	127880313	140400767	Ear weight QTL (8876)	15	132279985	132281929	MSTRG.6419.1
15	43065120	66799112	Enterotoxigenic E. coli susceptibility QTL (21835)	15	43867633	43874508	MSTRG.5891.1
15	127880313	135869562	Firmness QTL (21420)	15	132279985	132281929	MSTRG.6419.1
15	33137272	55490844	Ham fat thickness QTL (3973)	15	43867633	43874508	MSTRG.5891.1
15	4535	993283	Hematocrit QTL (107242)	15	42084	50378	MSTRG.5732.1
15	14384942	136254666	Intestinal fat weight QTL (21271)	15	43867633	43874508	MSTRG.5891.1
15	67847422	115213308	Intramuscular fat content QTL (4043)	15	113573512	113574538	MSTRG.6279.1
15	127880313	135869562	Juiciness score QTL (21412)	15	132279985	132281929	MSTRG.6419.1
15	25021683	64824079	Lean meat percentage QTL (1172)	15	43867633	43874508	MSTRG.5891.1
15	33137272	135157314	Lean meat percentage QTL (12096)	15	43867633	43874508	MSTRG.5891.1
15	46030500	149797711	Lean meat percentage QTL (3915)	15	55857282	55861334	MSTRG.5959.1
15	46030500	149797711	Lean meat percentage QTL (3916)	15	55857282	55861334	MSTRG.5959.1
15	132087893	132949028	Left teat number QTL (126643)	15	132279985	132281929	MSTRG.6419.1
15	33137272	135157314	Loin muscle area QTL (12097)	15	43867633	43874508	MSTRG.5891.1
15	25021683	55490844	Loin muscle area QTL (16937)	15	43867633	43874508	MSTRG.5891.1
15	71973307	127880313	Loin muscle area QTL (16938)	15	113573512	113574538	MSTRG.6279.1
15	35772697	88894402	Loin muscle area QTL (21719)	15	43867633	43874508	MSTRG.5891.1
15	25021683	71973307	Loin muscle area QTL (3658)	15	43867633	43874508	MSTRG.5891.1
15	127880313	135831963	Loin muscle depth QTL (4328)	15	132279985	132281929	MSTRG.6419.1
15	71973307	127880313	Loin weight QTL (21407)	15	113573512	113574538	MSTRG.6279.1
15	17709324	137530490	Maternal infanticide QTL (30994)	15	43867633	43874508	MSTRG.5891.1
15	127880313	135869562	Meat color a* QTL (21418)	15	132279985	132281929	MSTRG.6419.1
15	60370996	115414717	Meat color a* QTL (21721)	15	113573512	113574538	MSTRG.6279.1
15	95004429	129801145	Meat color b* QTL (4040)	15	113573512	113574538	MSTRG.6279.1
15	127880313	135869562	Meat color L* QTL (21411)	15	132279985	132281929	MSTRG.6419.1
15	60370996	115414717	Meat color L* QTL (21723)	15	113573512	113574538	MSTRG.6279.1
15	33137272	135157314	Meat color OPTO QTL (12094)	15	43867633	43874508	MSTRG.5891.1
15	127880313	135869562	Meat color score QTL (21410)	15	132279985	132281929	MSTRG.6419.1
15	112762745	140400767	Meat color score QTL (21855)	15	132279985	132281929	MSTRG.6419.1
15	71973307	127880313	Meat color score QTL (3293)	15	113573512	113574538	MSTRG.6279.1
15	71973307	135869562	Meat color-a QTL (237)	15	132279985	132281929	MSTRG.6419.1
15	71973307	127880313	Meat color-a QTL (3292)	15	113573512	113574538	MSTRG.6279.1
15	109367034	137874067	Meat color-L QTL (120)	15	132279985	132281929	MSTRG.6419.1
15	127880313	132989907	Meat color-L QTL (2960)	15	132279985	132281929	MSTRG.6419.1
15	127880313	132989907	Meat color-L QTL (2961)	15	132279985	132281929	MSTRG.6419.1
15	71973307	127880313	Meat color-L QTL (3311)	15	113573512	113574538	MSTRG.6279.1
15	112762745	117951978	Melting point QTL (3125)	15	113573512	113574538	MSTRG.6279.1
15	127880313	135869562	Muscle moisture percentage QTL (21413)	15	132279985	132281929	MSTRG.6419.1
15	127880313	135869562	muscle protein percentage QTL (21416)	15	132279985	132281929	MSTRG.6419.1
15	112594435	132343352	muscle protein percentage QTL (21722)	15	132279985	132281929	MSTRG.6419.1
15	71973307	127880313	muscle protein percentage QTL (3291)	15	113573512	113574538	MSTRG.6279.1
15	33137272	149797711	Nonfunctional nipples QTL (7468)	15	43867633	43874508	MSTRG.5891.1
15	99227812	127880313	Off-Flavor scorf QTL (3811)	15	113573512	113574538	MSTRG.6279.1
15	112762745	117951978	Oleic acid content QTL (3121)	15	113573512	113574538	MSTRG.6279.1
15	33137272	135157314	Percentage angular fibers QTL (2830)	15	43867633	43874508	MSTRG.5891.1
15	2175824	157285085	pH 24 hr post mortem (ham) QTL (17766)	15	43867633	43874508	MSTRG.5891.1
15	112762745	137368522	pH 24 hr post mortem (ham) QTL (292)	15	132279985	132281929	MSTRG.6419.1
15	114941907	135157314	pH 24 hr post-mortem (loin) QTL (121)	15	132279985	132281929	MSTRG.6419.1
15	62954050	145436197	pH 24 hr post-mortem (loin) QTL (122)	15	132279985	132281929	MSTRG.6419.1
15	33137272	115803475	pH 24 hr post-mortem (loin) QTL (123)	15	43867633	43874508	MSTRG.5891.1
15	2175824	157285085	pH 24 hr post-mortem (loin) QTL (17765)	15	43867633	43874508	MSTRG.5891.1
15	127880313	135869562	pH 24 hr post-mortem (loin) QTL (21419)	15	132279985	132281929	MSTRG.6419.1
15	62954050	149797711	pH 24 hr post-mortem (loin) QTL (293)	15	132279985	132281929	MSTRG.6419.1
15	92056199	129801145	pH 24 hr post-mortem (loin) QTL (4042)	15	113573512	113574538	MSTRG.6279.1
15	43065120	99227812	pH 48 hr post-mortem (loin) QTL (2964)	15	43867633	43874508	MSTRG.5891.1
15	127880313	132989907	pH 48 hr post-mortem (loin) QTL (2965)	15	132279985	132281929	MSTRG.6419.1
15	33137272	149797711	pH for Semimembranosus QTL (5723)	15	43867633	43874508	MSTRG.5891.1
15	33137272	135157314	pH for Semimembranosus QTL (6013)	15	43867633	43874508	MSTRG.5891.1
15	25021683	112762745	Red blood cell count QTL (5405)	15	43867633	43874508	MSTRG.5891.1
15	37332503	149409685	Salmonella count in liver and spleen QTL (11586)	15	43867633	43874508	MSTRG.5891.1
15	37332503	149409685	Salmonella count in spleen QTL (11587)	15	43867633	43874508	MSTRG.5891.1
15	127880313	135869562	Shear force QTL (21414)	15	132279985	132281929	MSTRG.6419.1
15	43065120	105746635	Shear force QTL (3015)	15	43867633	43874508	MSTRG.5891.1
15	127880313	140400767	Shear force QTL (3296)	15	132279985	132281929	MSTRG.6419.1
15	8000145	154567794	Shear force QTL (38113)	15	43867633	43874508	MSTRG.5891.1
15	57492424	120124351	Shoulder subcutaneous fat thickness QTL (21270)	15	113573512	113574538	MSTRG.6279.1
15	65326564	133342560	Skin thickness QTL (31812)	15	132279985	132281929	MSTRG.6419.1
15	127880313	135869562	tenderness score QTL (21415)	15	132279985	132281929	MSTRG.6419.1
15	127880313	135869562	tenderness score QTL (21417)	15	132279985	132281929	MSTRG.6419.1
15	35772697	88894402	tenderness score QTL (21720)	15	43867633	43874508	MSTRG.5891.1
15	127880313	140400767	tenderness score QTL (3294)	15	132279985	132281929	MSTRG.6419.1
15	127880313	140400767	tenderness score QTL (3295)	15	132279985	132281929	MSTRG.6419.1
15	43065120	140400767	tenderness score QTL (3827)	15	43867633	43874508	MSTRG.5891.1
15	25021683	57165536	Time spent drinking QTL (5915)	15	43867633	43874508	MSTRG.5891.1
15	33137272	135157314	Total muscle fiber number QTL (2829)	15	43867633	43874508	MSTRG.5891.1
16	342954	78549461	Actinobacillus pleuropneumoniae susceptibility QTL (37571)	16	51498746	51500946	MSTRG.6732.1
16	342954	67649164	backfat above muscle dorsi QTL (5994)	16	51498746	51500946	MSTRG.6732.1
16	342954	31276215	Backfat at last lumbar QTL (12533)	16	322156	345922	MSTRG.6515.1
[truncated: 202 more rows]
