# Supplementary material for: Analysis of long intergenic non-coding RNAs transcriptomic profiling in skeletal muscle growth during porcine embryonic development
Source: Sci Rep. 2021 Jul 27;11:15240. doi: 10.1038/s41598-021-94014-w (PMC8316452; doi:10.1038/s41598-021-94014-w)
Supplement: Supplementary file 3 — Supplementary Table 3. [file 41598_2021_94014_MOESM3_ESM.xlsx]

## Sheet: Gene ontology of PTGs of DELs
Table S3: Gene ontology analysis of PTGs of DELs
Category	Term	Count	%	PValue	Genes	List Total	Pop Hits	Pop Total	Fold Enrichment	Bonferroni	Benjamini	FDR
GOTERM_BP_FAT	GO:0015031~protein transport	120	0.633312	1.08e-07	RAB3GAP2, SRP14, TSPO, SEC31A, LTBP2, XPO6, AP1G1, CHMP4B, LHCGR, NUP62CL, TGFB3, TGFB2, SSR1, HOOK2, APOB, VPS4B, RABGEF1, VPS13A, STAM, VPS13B, SAR1A, SCAMP4, KIF13B, SCAMP3, ERP29, YIF1A, MAPK1, AKAP5, SDCBP, RAB13, PACS1, RAB7A, ARFGAP3, SDAD1, COPZ1, MTX1, ARF6, LMAN1, MIA3, MACF1, STX16, TRAM1, SEC61A1, HTT, LIN7B, ATG3, RAB33A, EPS15, TRNT1, PPIH, RABEP2, TSC2, SEC13, SYTL5, COPA, FGF9, HP…	1322	762	13528	1.61149	0.000382	0.000382	0.000198
GOTERM_BP_FAT	GO:0045184~establishment of protein localization	120	0.633312	1.8e-07	RAB3GAP2, SRP14, TSPO, SEC31A, LTBP2, XPO6, AP1G1, CHMP4B, LHCGR, NUP62CL, TGFB3, TGFB2, SSR1, HOOK2, APOB, VPS4B, RABGEF1, VPS13A, STAM, VPS13B, SAR1A, SCAMP4, KIF13B, SCAMP3, ERP29, YIF1A, MAPK1, AKAP5, SDCBP, RAB13, PACS1, RAB7A, ARFGAP3, SDAD1, COPZ1, MTX1, ARF6, LMAN1, MIA3, MACF1, STX16, TRAM1, SEC61A1, HTT, LIN7B, ATG3, RAB33A, EPS15, TRNT1, PPIH, RABEP2, TSC2, SEC13, SYTL5, COPA, FGF9, HP…	1322	769	13528	1.59682	0.000636	0.000318	0.00033
GOTERM_BP_FAT	GO:0016192~vesicle-mediated transport	94	0.496095	6.53e-07	COPA, SEC31A, AP1G1, ATL3, WASF2, TXLNA, ITSN2, SYP, HOOK2, GBF1, GOPC, VPS4B, NECAP2, RABGEF1, PUM1, AP3B2, DNAJC6, VPS13A, GOLGA5, GOLGA4, KDELR1, SEC24D, SAR1A, GOLGA3, SEC23A, KDELR3, ARL1, SCAMP3, NCALD, KIF17, PI4KB, YIF1A, ERGIC2, LRPAP1, ANKRD27, STXBP6, IGF2R, PI4K2A, SH3KBP1, SORT1, RAB13, COPE, SPAST, SH3GL1, SNAP29, PACS1, CPLX3, RAB7A, ARFGAP3, GNAI3, EXOC8, COPZ1, RABEPK, CYTH2, ARF…	1322	576	13528	1.66997	0.00230481	0.000769	0.00119656
GOTERM_BP_FAT	GO:0048193~Golgi vesicle transport	33	0.174161	7.76e-07	PACS1, COPA, SEC31A, AP1G1, ATL3, COPZ1, LMAN1, GBF1, GOPC, STX16, AP3B2, PUM1, DNAJC6, VPS13A, EXOC5, GOLGA5, SAR1A, SEC24D, GOLGA3, RAB2A, SEC23A, ARL1, SCAMP3, HTT, ERGIC2, MON2, SCFD1, AP2A1, SEC13, SORT1, SH3D19, SPAST, COPE	1322	131	13528	2.57777	0.00273922	0.000686	0.00142239
GOTERM_BP_FAT	GO:0030036~actin cytoskeleton organization	47	0.248047	1.06e-06	DLC1, TLN1, SSH1, CNN3, WASF3, DIAPH2, WASF2, FERMT2, ARF6, ARPC4, CYTH2, FHDC1, PRKG1, DAAM1, ITGB1, CAPZB, DAAM2, DSTN, KLHL1, ESPN, CORO2B, ARHGAP6, EZR, DYNLL1, PAK2, SORBS1, CNN1, DLG1, ARHGEF2, ACTC1, SPTBN5, ROCK2, FSCN1, MYOZ1, ARHGEF11, EPB41L2, EPB41L3, NCK2, EPS8, LIMCH1, CFL1, CDC42BPA, TESK2, SDCBP, ANTXR1, ABL1, ADD1	1322	226	13528	2.1281	0.00373664	0.000748	0.00194129
GOTERM_BP_FAT	GO:0008104~protein localization	130	0.686088	1.28e-06	RAB3GAP2, SRP14, TSPO, SEC31A, LTBP2, XPO6, CHMP4B, AP1G1, CROCC, SLC9A2, LHCGR, NUP62CL, TGFB3, TGFB2, SSR1, HOOK2, APOB, VPS4B, RABGEF1, VPS13A, STAM, VPS13B, SAR1A, SCAMP4, KIF13B, PTPRK, SCAMP3, ERP29, YIF1A, MAPK1, AKAP5, SDCBP, RAB13, PACS1, RAB7A, ARFGAP3, SDAD1, COPZ1, MTX1, ARF6, LMAN1, MIA3, MACF1, STX16, SUPT7L, TRAM1, SEC61A1, HTT, LIN7B, ATG3, RAB33A, DVL1, EPS15, TRNT1, PPIH, RABEP2…	1322	882	13528	1.50826	0.00451152	0.000753	0.00234476
GOTERM_BP_FAT	GO:0046907~intracellular transport	101	0.533038	3.81e-06	SRP14, RAB3GAP2, TSPO, SEC31A, LTBP2, XPO6, AP1G1, RBM15B, LHCGR, TGFB3, SSR1, TGFB2, HOOK2, GBF1, VPS4B, PUM1, DNAJC6, VPS13A, STAM, SAR1A, KIF13B, SCAMP3, KIF5B, ERP29, ERGIC2, MAPK1, NPC2, AKAP5, SDCBP, CAMK1, PACS1, ARFGAP3, MTX1, COPZ1, LMAN1, MACF1, STX16, TRAM1, SEC61A1, MAP2K1, HTT, LIN7B, MALT1, TRNT1, PPIH, TSC2, SEC13, SYTL5, COPA, FGF9, ATL3, HPS4, WASF2, PEX7, CCHCR1, GOPC, AP3B2, SL…	1322	657	13528	1.57311	0.0133869	0.00192348	0.00698857
GOTERM_BP_FAT	GO:0030029~actin filament-based process	47	0.248047	6.59e-06	DLC1, TLN1, SSH1, CNN3, WASF3, DIAPH2, WASF2, FERMT2, ARF6, ARPC4, CYTH2, FHDC1, PRKG1, DAAM1, ITGB1, CAPZB, DAAM2, DSTN, KLHL1, ESPN, CORO2B, ARHGAP6, EZR, DYNLL1, PAK2, SORBS1, CNN1, DLG1, ARHGEF2, ACTC1, SPTBN5, ROCK2, FSCN1, MYOZ1, ARHGEF11, EPB41L2, EPB41L3, NCK2, EPS8, LIMCH1, CFL1, CDC42BPA, TESK2, SDCBP, ANTXR1, ABL1, ADD1	1322	241	13528	1.99564	0.0230365	0.002909	0.0120848
GOTERM_BP_FAT	GO:0034613~cellular protein localization	68	0.358877	1.77e-05	SRP14, RAB3GAP2, COPA, TSPO, LTBP2, XPO6, FGF9, AP1G1, HPS4, LHCGR, PAX6, TGFB3, SSR1, PEX7, TGFB2, CCHCR1, AP3B2, STAM, NCKIPSD, SEC24D, KDELR1, SAR1A, TOMM34, KIF13B, SEC23A, PTPRK, ARHGEF2, ERP29, MAPK1, IPO5, AKAP5, SDCBP, SORT1, PACS1, BID, NXT1, ARFGAP3, SNX15, MTX1, COPZ1, PML, POLA2, NUP214, MACF1, MORC3, STX16, PPP3CB, PEX13, SUPT7L, TRAM1, SEC61A1, HTT, LIN7B, PPP1R10, DVL1, TRNT1, AP2A…	1322	411	13528	1.69305	0.0607096	0.00693479	0.0324725
GOTERM_BP_FAT	GO:0006886~intracellular protein transport	63	0.332489	2.15e-05	SRP14, RAB3GAP2, COPA, TSPO, LTBP2, XPO6, FGF9, AP1G1, HPS4, LHCGR, TGFB3, SSR1, PEX7, TGFB2, CCHCR1, AP3B2, STAM, NCKIPSD, SEC24D, KDELR1, SAR1A, TOMM34, KIF13B, SEC23A, ARHGEF2, ERP29, MAPK1, IPO5, AKAP5, SDCBP, SORT1, PACS1, BID, NXT1, ARFGAP3, SNX15, COPZ1, MTX1, PML, POLA2, NUP214, MACF1, STX16, PPP3CB, PEX13, TRAM1, SEC61A1, HTT, LIN7B, PPP1R10, TRNT1, AP2A2, PPIH, AP2A1, GSK3B, TSC2, SEC13…	1322	374	13528	1.72374	0.073058	0.00755773	0.0393325
GOTERM_BP_FAT	GO:0070727~cellular macromolecule localization	68	0.358877	2.25e-05	SRP14, RAB3GAP2, COPA, TSPO, LTBP2, XPO6, FGF9, AP1G1, HPS4, LHCGR, PAX6, TGFB3, SSR1, PEX7, TGFB2, CCHCR1, AP3B2, STAM, NCKIPSD, SEC24D, KDELR1, SAR1A, TOMM34, KIF13B, SEC23A, PTPRK, ARHGEF2, ERP29, MAPK1, IPO5, AKAP5, SDCBP, SORT1, PACS1, BID, NXT1, ARFGAP3, SNX15, MTX1, COPZ1, PML, POLA2, NUP214, MACF1, MORC3, STX16, PPP3CB, PEX13, SUPT7L, TRAM1, SEC61A1, HTT, LIN7B, PPP1R10, DVL1, TRNT1, AP2A…	1322	414	13528	1.68078	0.076548	0.00721354	0.0412879
GOTERM_BP_FAT	GO:0006468~protein amino acid phosphorylation	98	0.517205	3.55e-05	TGFB3, LPAR3, LPAR1, PRKG1, TGFB2, MAP3K7, S1PR2, CSNK2A2, CSNK2A1, GAB1, SYK, MAP2K5, MATK, BCR, CSNK1G2, STK24, ROCK2, WNK1, SCYL3, CDKL2, STK3, MAP4K4, MAPK1, PLCE1, SCYL2, TESK1, ROR2, TESK2, NEK9, CAMK1, EIF2AK2, LRRK1, NEK7, GNAI2, NEK3, MAPKAPK3, EPHB2, VRK2, TTBK1, DYRK2, EGF, TEC, MAP2K1, NIN, TGFBR2, EPHA5, EPHA8, NTRK1, CDC42BPA, TGFBR3, GRK7, GRK4, ABL1, IKBKB, MYLK, PRDX4, EIF2A, FES…	1322	667	13528	1.5035	0.117889	0.0103987	0.0650258
GOTERM_BP_FAT	GO:0051056~regulation of small GTPase mediated signal transduction	46	0.24277	4.68e-05	DLC1, ARFGAP3, TBC1D8, AGFG2, IQGAP3, AKAP13, ARF6, CYTH2, LPAR1, ITSN2, ARFGEF2, ARFGEF1, PLEKHG4, TBC1D15, FICD, TBC1D12, TIAM2, GBF1, SOS2, TBC1D4, IQSEC3, RASA3, RAPGEF1, TBC1D2, ARHGEF2, DAB2IP, BCR, MAP2K1, TBC1D10B, RALBP1, TBC1D10A, ARHGEF18, SIPA1L2, TBC1D22A, DNMBP, ARHGEF11, NOTCH2, PLCE1, PSD, SYDE2, ACAP3, SGSM3, SIPA1L1, GRTP1, TSC2, DGKZ	1322	252	13528	1.86792	0.152485	0.0126461	0.0857576
GOTERM_BP_FAT	GO:0046578~regulation of Ras protein signal transduction	39	0.205826	0.000133	DLC1, ARFGAP3, TBC1D8, AGFG2, AKAP13, ARF6, CYTH2, LPAR1, ITSN2, ARFGEF2, ARFGEF1, PLEKHG4, TBC1D15, FICD, TBC1D12, TIAM2, GBF1, SOS2, TBC1D4, IQSEC3, TBC1D2, ARHGEF2, BCR, MAP2K1, TBC1D10B, RALBP1, TBC1D10A, ARHGEF18, TBC1D22A, DNMBP, ARHGEF11, NOTCH2, PLCE1, PSD, ACAP3, SYDE2, SGSM3, GRTP1, DGKZ	1322	210	13528	1.90041	0.375516	0.0330715	0.243856
GOTERM_BP_FAT	GO:0006605~protein targeting	38	0.200549	0.000452	NXT1, BID, PACS1, SRP14, TSPO, LTBP2, XPO6, FGF9, HPS4, LHCGR, MTX1, PML, TGFB3, POLA2, TGFB2, SSR1, PEX7, CCHCR1, NUP214, MACF1, PPP3CB, PEX13, NCKIPSD, TRAM1, SEC61A1, KIF13B, TOMM34, HTT, PPP1R10, TRNT1, MAPK1, PPIH, GSK3B, TSC2, IPO5, AKAP5, SDCBP, SSR2	1322	215	13528	1.80862	0.797617	0.10103	0.825027
GOTERM_BP_FAT	GO:0001501~skeletal system development	51	0.269158	0.000516	LTBP3, TUFT1, FGF9, ENAM, TGFB3, POSTN, PRRX2, ZEB1, MMP2, PEX7, COL12A1, MYC, COL10A1, TBX15, ARID5B, SIX4, MMP14, ACVR2B, NAB2, SIX1, ROR2, SORT1, GNAS, EXT1, EXT2, ADAMTS4, IBSP, FHL2, ZNRD1, OTOR, SUFU, AHSG, IGSF10, CHD7, TEAD4, PKD1, SPP1, BGLAP, BMP1, TBX3, MYF5, TGFBR2, FBN1, SMAD3, WWTR1, ANXA2, TULP3, SP1, MAPK14, CSRNP1, BMPR1A	1322	319	13528	1.63599	0.838587	0.10773	0.941287
GOTERM_BP_FAT	GO:0051254~positive regulation of RNA metabolic process	70	0.369432	0.000692	MMS19, E2F1, ELF1, FOXK1, FOXA2, ELF4, XRCC6, PAX6, TGFB3, RORB, ZEB1, NR2E3, FOXO3, PAX2, CNOT7, CCNE1, ZNF148, FOXO3B, MYC, AKIRIN2, TBL1XR1, AR, EGR2, RELA, SOX11, MED12, RXRG, ARID1A, MED14, SIX4, ARID1B, TRERF1, ARHGEF11, OSM, NCOA1, EP300, NCOA2, SIX1, ZFPM2, PIAS1, CLOCK, ONECUT2, PPM1A, FHL2, TCF7L2, TCF7L1, PLAGL1, CHD8, TEAD4, TCF3, PLAGL2, TBX3, MAP2K1, MYF5, ESRRG, SMAD3, TEAD1, TEAD3…	1322	481	13528	1.48921	0.913478	0.13408	1.26109
GOTERM_BP_FAT	GO:0006796~phosphate metabolic process	126	0.664978	0.000704	PDP1, TGFB3, LPAR3, PTPN21, LPAR1, PRKG1, DUPD1, TGFB2, CSNK2A2, S1PR2, MAP3K7, CSNK2A1, GAB1, MAP2K5, MATK, SYK, PTPRK, BCR, STK24, ROCK2, CSNK1G2, WNK1, SCYL3, CDKL2, PTPRO, STK3, MAP4K4, MAPK1, PLCE1, SCYL2, TESK1, NEK9, TESK2, CAMK1, ROR2, MVK, EIF2AK2, LRRK1, NEK7, SSH1, NEK3, GNAI2, MAPKAPK3, EPHB2, VRK2, TTBK1, DYRK2, EGF, TEC, PTPN9, PTPN3, MAP2K1, NIN, PTPN5, TGFBR2, EPHA5, EPHA8, NTRK1,…	1322	973	13528	1.32513	0.917171	0.129239	1.28342
GOTERM_BP_FAT	GO:0006793~phosphorus metabolic process	126	0.664978	0.000704	PDP1, TGFB3, LPAR3, PTPN21, LPAR1, PRKG1, DUPD1, TGFB2, CSNK2A2, S1PR2, MAP3K7, CSNK2A1, GAB1, MAP2K5, MATK, SYK, PTPRK, BCR, STK24, ROCK2, CSNK1G2, WNK1, SCYL3, CDKL2, PTPRO, STK3, MAP4K4, MAPK1, PLCE1, SCYL2, TESK1, NEK9, TESK2, CAMK1, ROR2, MVK, EIF2AK2, LRRK1, NEK7, SSH1, NEK3, GNAI2, MAPKAPK3, EPHB2, VRK2, TTBK1, DYRK2, EGF, TEC, PTPN9, PTPN3, MAP2K1, NIN, PTPN5, TGFBR2, EPHA5, EPHA8, NTRK1,…	1322	973	13528	1.32513	0.917171	0.129239	1.28342
GOTERM_BP_FAT	GO:0045893~positive regulation of transcription, DNA-dependent	69	0.364155	0.000898	MMS19, E2F1, ELF1, FOXK1, FOXA2, ELF4, XRCC6, PAX6, TGFB3, RORB, ZEB1, NR2E3, FOXO3, PAX2, CNOT7, CCNE1, ZNF148, FOXO3B, MYC, AKIRIN2, TBL1XR1, AR, EGR2, RELA, SOX11, MED12, RXRG, ARID1A, MED14, SIX4, ARID1B, TRERF1, ARHGEF11, OSM, NCOA1, EP300, NCOA2, SIX1, ZFPM2, PIAS1, CLOCK, ONECUT2, PPM1A, FHL2, TCF7L2, TCF7L1, PLAGL1, CHD8, TEAD4, TCF3, PLAGL2, TBX3, MYF5, ESRRG, SMAD3, TEAD1, TEAD3, WWTR1,…	1322	477	13528	1.48024	0.958217	0.153901	1.63308
GOTERM_BP_FAT	GO:0007010~cytoskeleton organization	64	0.337767	0.000965	DLC1, TLN1, WASF3, CROCC, FERMT2, WASF2, PRKG1, KLHL1, DSTN, ARHGAP4, HOOK2, ARHGAP6, DYNLL1, PAK2, MICAL1, NCKIPSD, DLG1, INA, ARHGEF2, ROCK2, DCTN2, ARHGEF11, EPB41L2, EPB41L3, NCK2, PLCE1, MAST1, LIMCH1, CFL1, SDCBP, TESK2, SPAST, ADD1, CNN3, SSH1, DIAPH2, ARPC4, ARF6, CYTH2, FHDC1, DAAM1, CAPZB, ITGB1, DAAM2, ESPN, CORO2B, TUBGCP3, TUBB, EZR, SORBS1, MACF1, NEFH, CNN1, ACTC1, CAP2, SPTBN5, FS…	1322	436	13528	1.50209	0.967056	0.156881	1.75425
GOTERM_BP_FAT	GO:0006357~regulation of transcription from RNA polymerase II promoter	97	0.511927	0.00121454	XRCC6, TGFB3, CNOT2, FOXO3, NR2E3, CNOT7, CITED1, MAGED1, KDM1A, OLIG2, FOXO3B, AKIRIN2, RELA, BARHL2, RXRG, MED12, MED14, SIX4, PKIA, MED19, EP300, SIX1, ST18, TADA3, ONECUT1, ONECUT2, PLAGL1, DRAP1, TEAD4, TCF3, PLAGL2, TFDP1, MAP2K1, RFX5, TEAD1, SMAD3, TEAD3, FOXP3, CSRNP1, SMARCC2, HIVEP1, TCF19, ABL1, TCF12, KLF4, NCOR2, CRYM, E2F1, TCEANC, ELF1, FOXA2, FOXK1, ELF4, PAX6, ZEB1, PAX2, BUD31,…	1322	727	13528	1.36534	0.986394	0.185051	2.20373
GOTERM_BP_FAT	GO:0045941~positive regulation of transcription	78	0.411653	0.00148216	MMS19, E2F1, ELF1, FOXK1, FOXA2, ELF4, XRCC6, PAX6, TGFB3, RORB, ZEB1, NR2E3, FOXO3, FOXO4, CNOT7, PAX2, CITED1, CAMKK2, CCNE1, ZNF148, FOXO3B, MYC, AKIRIN2, TBL1XR1, AR, EGR2, PCBD1, RELA, SOX11, MED12, RXRG, MED14, ARID1A, SIX4, ARID1B, TRERF1, ARHGEF11, OSM, MAPK1, NCOA1, EP300, NCOA2, SIX1, ZFPM2, PIAS1, CLOCK, ONECUT2, PPM1A, FHL2, TCF7L2, TCF7L1, PLAGL1, CHD8, TEAD4, RNF10, TCF3, ZNF423, PL…	1322	564	13528	1.4152	0.994725	0.212113	2.68311
GOTERM_BP_FAT	GO:0001503~ossification	23	0.121385	0.00155741	IBSP, BGLAP, BMP1, TUFT1, FGF9, ENAM, TGFB3, FHL2, SMAD3, ZNRD1, WWTR1, MMP14, MMP2, AHSG, PEX7, IGSF10, SP1, NAB2, SORT1, GNAS, EXT1, EXT2, SPP1	1322	115	13528	2.0466	0.995959	0.213074	2.81749
GOTERM_BP_FAT	GO:0007179~transforming growth factor beta receptor signaling pathway	15	0.079164	0.00157748	PTPRK, LTBP2, LTBP3, USP9X, TGFBR2, TGFB3, PML, SMAD3, CITED1, TGFB2, MAP3K7, TGFBR3, BAMBI, HPGD, BMPR1A	1322	60	13528	2.55825	0.996236	0.207529	2.85331
GOTERM_BP_FAT	GO:0033365~protein localization in organelle	27	0.142495	0.00182643	PACS1, BID, SRP14, TSPO, XPO6, HTT, FGF9, MTX1, TGFB3, PML, PAX6, PPP1R10, POLA2, DVL1, TGFB2, TRNT1, MAPK1, PPIH, MACF1, MORC3, IPO5, TSC2, PPP3CB, SUPT7L, NCKIPSD, SEC61A1, TOMM34	1322	146	13528	1.8924	0.998442	0.227842	3.2965
GOTERM_BP_FAT	GO:0006888~ER to Golgi vesicle-mediated transport	12	0.0633312	0.00183192	SEC23A, RAB2A, SEC31A, HTT, GOPC, ATL3, SEC13, LMAN1, SAR1A, SEC24D, ERGIC2, SPAST	1322	42	13528	2.92371	0.998472	0.220708	3.30625
GOTERM_BP_FAT	GO:0045944~positive regulation of transcription from RNA polymerase II promoter	55	0.290268	0.00183298	E2F1, ELF1, FOXA2, ELF4, XRCC6, PAX6, TGFB3, FOXO3, NR2E3, ZEB1, PAX2, CNOT7, ZNF148, FOXO3B, MYC, AKIRIN2, TBL1XR1, AR, EGR2, RELA, SOX11, RXRG, MED12, MED14, SIX4, OSM, NCOA1, NCOA2, EP300, SIX1, ZFPM2, CLOCK, ONECUT2, TCF7L2, TCF7L1, PLAGL1, CHD8, TEAD4, TCF3, PLAGL2, MYF5, SMAD3, TEAD1, TEAD3, FOXP3, WWTR1, MNAT1, SP1, MAPK14, ATXN7, CSRNP1, TBL1X, MESP2, RBM15, KLF4, NFIB	1322	371	13528	1.51702	0.998477	0.213586	3.30813
GOTERM_BP_FAT	GO:0030001~metal ion transport	66	0.348322	0.0018878	SLC9A9, SLC9A7, SLC5A4, KCNC3, SLC5A1, SLC9A2, KCNK10, KCNQ4, SLC24A1, VPS4B, KCNG1, SCN10A, KCNG2, KCNMA1, SLC12A6, IBTK, TRPM3, CLCA1, CACNG8, STIM2, KCTD20, SLC34A2, KCNH8, SLC39A13, SLC38A6, KCNA1, FKBP1A, SFXN2, FKBP1C, TPCN1, SFXN5, MRS2, KCNE1, PKD2, CAMK2D, SLC30A4, PPP3CB, PKD1, SLC39A4, SCN5A, SLC30A7, SLC39A1, SLC12A5, CACNA1I, ATP1A3, ATP1A1, ITPR3, KCNK1, KCTD5, CACNA2D2, ARMC1, KCNK…	1322	465	13528	1.45242	0.998746	0.212292	3.40547
GOTERM_BP_FAT	GO:0016310~phosphorylation	104	0.548871	0.00189554	TGFB3, LPAR3, LPAR1, PRKG1, TGFB2, CSNK2A2, S1PR2, MAP3K7, CSNK2A1, GAB1, MATK, MAP2K5, SYK, BCR, ROCK2, STK24, CSNK1G2, WNK1, SCYL3, CDKL2, STK3, MAPK1, MAP4K4, PLCE1, SCYL2, TESK1, CAMK1, TESK2, ROR2, NEK9, MVK, EIF2AK2, LRRK1, NEK7, NEK3, GNAI2, MAPKAPK3, EPHB2, VRK2, TTBK1, DYRK2, EGF, TEC, NIN, MAP2K1, TGFBR2, EPHA5, EPHA8, NTRK1, CDC42BPA, GRK7, TGFBR3, GRK4, IKBKB, ABL1, MYLK, PRDX4, EIF2A…	1322	800	13528	1.33029	0.99878	0.206534	3.41921
GOTERM_BP_FAT	GO:0010628~positive regulation of gene expression	78	0.411653	0.00328521	MMS19, E2F1, ELF1, FOXK1, FOXA2, ELF4, XRCC6, PAX6, TGFB3, RORB, ZEB1, NR2E3, FOXO3, FOXO4, CNOT7, PAX2, CITED1, CAMKK2, CCNE1, ZNF148, FOXO3B, MYC, AKIRIN2, TBL1XR1, AR, EGR2, PCBD1, RELA, SOX11, MED12, RXRG, MED14, ARID1A, SIX4, ARID1B, TRERF1, ARHGEF11, OSM, MAPK1, NCOA1, EP300, NCOA2, SIX1, ZFPM2, PIAS1, CLOCK, ONECUT2, PPM1A, FHL2, TCF7L2, TCF7L1, PLAGL1, CHD8, TEAD4, RNF10, TCF3, ZNF423, PL…	1322	581	13528	1.37379	0.999991	0.321489	5.85535
GOTERM_BP_FAT	GO:0006892~post-Golgi vesicle-mediated transport	14	0.0738864	0.00334226	SCAMP3, AP1G1, MON2, SCFD1, GBF1, AP2A1, GOPC, PUM1, AP3B2, DNAJC6, SORT1, VPS13A, EXOC5, SH3D19	1322	58	13528	2.47003	0.999993	0.317417	5.95411
GOTERM_BP_FAT	GO:0060348~bone development	23	0.121385	0.00373373	IBSP, BGLAP, BMP1, TUFT1, FGF9, ENAM, TGFB3, FHL2, SMAD3, ZNRD1, WWTR1, MMP14, MMP2, AHSG, PEX7, IGSF10, SP1, NAB2, SORT1, GNAS, EXT1, EXT2, SPP1	1322	123	13528	1.91348	0.999998	0.338569	6.62915
GOTERM_BP_FAT	GO:0007167~enzyme linked receptor protein signaling pathway	50	0.26388	0.00399401	REPS2, LTBP2, NDN, FGF9, LTBP3, USP9X, PML, TGFB3, TFG, FKBP1A, FOXO4, DDR2, CITED1, EPHB2, TGFB2, SLC2A8, MAP3K7, SORBS1, DGKD, GAB1, SHC1, EGF, RAPGEF1, SYK, GUCA1B, PTPRK, NIN, FIBP, FLT3, ARID5B, TGFBR2, SMAD3, DVL1, EPHA5, EPS15, NCK2, ACVR2B, PLCE1, EPS8, EPHA8, NTRK1, CSRNP1, TSC2, JAK1, SORT1, ROR2, TGFBR3, BAMBI, HPGD, BMPR1A	1322	342	13528	1.49605	0.999999	0.348724	7.07543
GOTERM_BP_FAT	GO:0060070~Wnt receptor signaling pathway through beta-catenin	7	0.0369432	0.00411656	TBL1XR1, CHD8, GSK3B, LRP6, TBL1X, TCF7L2, DVL1	1322	17	13528	4.21358	1	0.348844	7.28485
GOTERM_BP_FAT	GO:0007173~epidermal growth factor receptor signaling pathway	9	0.0474984	0.00423593	EPS15, NCK2, REPS2, PLCE1, EPS8, DGKD, GAB1, SHC1, EGF	1322	28	13528	3.28917	1	0.348748	7.48842
GOTERM_BP_FAT	GO:0007159~leukocyte adhesion	9	0.0474984	0.00423593	SELP, ITGAL, EZR, ITGA5, MSN, CERCAM, ITGB1, ITGAM, SYK	1322	28	13528	3.28917	1	0.348748	7.48842
GOTERM_BP_FAT	GO:0045935~positive regulation of nucleobase, nucleoside, nucleotide and nucleic acid metabolic process	82	0.432763	0.00452054	MMS19, E2F1, ELF1, FOXK1, FOXA2, ELF4, XRCC6, TGFB3, PAX6, RORB, ZEB1, NR2E3, FOXO3, FOXO4, CNOT7, PAX2, CITED1, CAMKK2, CCNE1, ZNF148, SHC1, FOXO3B, MYC, AKIRIN2, TBL1XR1, AR, EGR2, PCBD1, RELA, SOX11, MED12, RXRG, PRKCG, MED14, ARID1A, SIX4, ARID1B, TRERF1, ARHGEF11, OSM, EYA3, MAPK1, NCOA1, EP300, NCOA2, SIX1, ZFPM2, PIAS1, CLOCK, ONECUT2, PPM1A, FHL2, TCF7L2, TCF7L1, PLAGL1, CHD8, TEAD4, RNF1…	1322	624	13528	1.34472	1	0.359191	7.97205
GOTERM_BP_FAT	GO:0042136~neurotransmitter biosynthetic process	5	0.026388	0.00459055	GAD2, NOS1, PAH, SLC5A7, CHAT	1322	8	13528	6.39561	1	0.355782	8.09067
GOTERM_BP_FAT	GO:0010557~positive regulation of macromolecule biosynthetic process	85	0.448596	0.00525078	MMS19, E2F1, ELF1, FOXK1, FOXA2, ELF4, XRCC6, TGFB3, PAX6, RORB, ZEB1, NR2E3, FOXO3, FOXO4, CNOT7, PAX2, CITED1, TGFB2, CAMKK2, CCNE1, ZNF148, SHC1, FOXO3B, MYC, AKIRIN2, SYK, TBL1XR1, AR, EGR2, PCBD1, RELA, SOX11, BARHL2, MED12, RXRG, MED14, ARID1A, SIX4, ARID1B, TRERF1, ARHGEF11, OSM, MAPK1, NCOA1, EP300, NCOA2, SIX1, ZFPM2, PIAS1, CLOCK, ONECUT2, PPM1A, FHL2, TCF7L2, TCF7L1, PLAGL1, CHD8, SORB…	1322	654	13528	1.32997	1	0.387304	9.20206
GOTERM_BP_FAT	GO:0014706~striated muscle tissue development	22	0.116107	0.00533436	ACTC1, TNNC1, MYL3, TNC, MYBPC3, MYF5, UTRN, RXRG, FKBP1A, SIX4, ITGB1, TGFB2, DVL1, GPHN, EP300, MAPK14, SVIL, SIX1, PPP3CB, TGFBR3, ZFPM2, CHAT	1322	119	13528	1.89181	1	0.384268	9.34186
GOTERM_BP_FAT	GO:0030198~extracellular matrix organization	20	0.105552	0.00533484	RECK, IBSP, ADAMTS14, LUM, MYF5, OLFML2A, FKBP1A, POSTN, DCN, NFKB2, COL5A3, COL5A1, ANXA2, TGFB2, EMILIN1, CSGALNACT1, COL14A1, CRISPLD2, POMT1, COL12A1	1322	104	13528	1.96788	1	0.376784	9.34265
GOTERM_BP_FAT	GO:0048705~skeletal system morphogenesis	21	0.11083	0.00563615	TBX15, BMP1, ARID5B, MYF5, TGFBR2, TGFB3, ZEB1, SIX4, PRRX2, OTOR, MMP2, PEX7, ACVR2B, TULP3, NAB2, CSRNP1, SIX1, PKD1, ROR2, GNAS, MYC	1322	112	13528	1.91868	1	0.385814	9.84488
GOTERM_BP_FAT	GO:0010604~positive regulation of macromolecule metabolic process	107	0.564703	0.00586583	MMS19, DLC1, BTRC, XRCC6, TGFB3, RORB, FOXO3, NR2E3, FOXO4, CNOT7, CITED1, TGFB2, ZFP91, FOXO3B, AKIRIN2, SYK, PCBD1, RELA, BARHL2, MED12, RXRG, MED14, ARID1A, SIX4, ARID1B, TRERF1, MAPK1, EP300, PIAS3, SGSM3, PSMA5, SIX1, TRIM32, PIAS1, FZR1, ONECUT2, PSMB5, PLAGL1, TEAD4, RNF10, DYRK2, TCF3, ZNF423, PLAGL2, MAP2K1, ESRRG, CD276, TEAD1, SMAD3, TEAD3, FOXP3, FURIN, PSMC3, EBF2, CSRNP1, SMARCC2, E…	1322	857	13528	1.27763	1	0.390613	10.226
GOTERM_BP_FAT	GO:0007265~Ras protein signal transduction	20	0.105552	0.00593333	PLD1, RSU1, MAP2K1, RREB1, WASF2, MAPKAPK3, ARHGEF11, ARHGAP4, MAPK1, ARHGAP6, PLCE1, CRKL, SGSM3, MAPK14, RASSF1, NTRK1, ARHGAP1, CFL1, SDCBP, SHC1	1322	105	13528	1.94914	1	0.386985	10.3377
GOTERM_BP_FAT	GO:0006812~cation transport	73	0.385265	0.00677262	SLC9A9, SLC9A7, SLC5A4, SLC22A18, KCNC3, SLC5A1, SLC9A2, HVCN1, KCNK10, KCNQ4, SLC24A1, VPS4B, SLC22A3, KCNG1, KCNG2, SCN10A, SLC12A6, IBTK, KCNMA1, TRPM3, CLCA1, CACNG8, STIM2, KCTD20, SLC34A2, ATP6V1C2, RHCG, SLC41A2, KCNH8, SLC39A13, SLC38A6, KCNA1, FKBP1A, SFXN2, FKBP1C, TPCN1, SFXN5, MRS2, KCNE1, PKD2, SLC30A4, CAMK2D, PPP3CB, PKD1, SLC39A4, SCN5A, SLC30A7, SLC39A1, SLC12A5, CACNA1I, ATP1A3,…	1322	553	13528	1.35083	1	0.42081	11.7157
GOTERM_BP_FAT	GO:0051173~positive regulation of nitrogen compound metabolic process	83	0.438041	0.00709818	MMS19, E2F1, ELF1, FOXK1, FOXA2, ELF4, XRCC6, TGFB3, PAX6, RORB, ZEB1, NR2E3, FOXO3, FOXO4, CNOT7, PAX2, CITED1, CAMKK2, CCNE1, AGTR2, ZNF148, SHC1, FOXO3B, MYC, AKIRIN2, TBL1XR1, AR, EGR2, PCBD1, RELA, SOX11, MED12, RXRG, PRKCG, MED14, ARID1A, SIX4, ARID1B, TRERF1, ARHGEF11, OSM, EYA3, MAPK1, NCOA1, EP300, NCOA2, SIX1, ZFPM2, PIAS1, CLOCK, ONECUT2, PPM1A, FHL2, TCF7L2, TCF7L1, PLAGL1, CHD8, TEAD…	1322	644	13528	1.31885	1	0.428647	12.2448
GOTERM_BP_FAT	GO:0051336~regulation of hydrolase activity	48	0.253325	0.00777034	DLC1, RAB3GAP2, ARFGAP3, TBC1D8, MYL3, AGFG2, TNNC1, MYBPC3, MGMT, LHCGR, PML, LPAR3, FKBP1A, LPAR1, BUD31, TGFB2, TBC1D15, ARHGAP6, AGTR2, FICD, TBC1D12, CASP9, ARHGAP1, TBC1D4, DIABLO, ANGPTL3, PLCB2, MYC, HIP1, TBC1D2, GDI2, AIFM3, MAP2K1, TBC1D10B, RALBP1, TBC1D10A, SMAD3, FURIN, TBC1D22A, PLCE1, UACA, ACAP3, SYDE2, SGSM3, GRTP1, TSC2, SORT1, FABP1	1322	337	13528	1.45752	1	0.450988	13.3277
GOTERM_BP_FAT	GO:0043087~regulation of GTPase activity	22	0.116107	0.00783526	RAB3GAP2, GDI2, ARFGAP3, MAP2K1, TBC1D10B, TBC1D8, RALBP1, AGFG2, TBC1D10A, TBC1D22A, TBC1D15, ARHGAP6, FICD, SYDE2, TBC1D12, ACAP3, SGSM3, GRTP1, TSC2, ARHGAP1, TBC1D4, TBC1D2	1322	123	13528	1.83029	1	0.44667	13.4316
GOTERM_BP_FAT	GO:0016044~membrane organization	53	0.279713	0.00816702	COPA, SEC31A, AP1G1, WASF2, ITSN2, SYP, HOOK2, DYSF, GBF1, RABGEF1, PUM1, AP3B2, NECAP2, DNAJC6, SEC24D, VCPIP1, SEC23A, PI4KB, LPCAT2, IGF2R, SH3KBP1, SORT1, COPE, SH3GL1, BID, SNAP29, RAB7A, GNAI3, COPZ1, RABEPK, CYTH2, AHSG, EHD1, HIP1, HTT, TGFBR2, LMNA, DENND1A, COL5A1, CORO1C, AP2A2, FNBP1, RABEP2, AP2A1, RAB22A, TSC2, LRP6, SEC13, GRK4, SH3D19, SCARA5, DNM1, LRP4	1322	381	13528	1.42349	1	0.453438	13.9609
GOTERM_BP_FAT	GO:0001568~blood vessel development	37	0.195271	0.00837573	FGF9, WASF2, CSPG4, PRRX2, TCF7L2, MMP2, CITED1, TGFB2, MAP3K7, SHB, ANGPTL6, APOB, AGTR2, CHD7, CD44, HEY1, QKI, PKD1, EGF, ANGPTL3, RECK, SELP, TBX3, TGFBR2, MMP14, DBH, ARHGAP24, COL5A1, ANXA2, LAMA4, CRKL, BGN, MAPK14, TGFBR3, ZFPM2, POFUT1, PLAU	1322	245	13528	1.54539	1	0.454998	14.2922
GOTERM_BP_FAT	GO:0048729~tissue morphogenesis	29	0.15305	0.00890167	DLC1, TNNC1, MYL3, MYBPC3, FKBP1A, PAX2, TCF7L1, TGFB2, MAP3K7, GPC3, MACF1, CD44, ALDH1A3, HECTD1, ACTC1, TBX3, HTT, GRSF1, SMAD3, NOTCH2, FREM2, TSC2, CFL1, ZIC5, SIX1, TGFBR3, EXT2, KLF4, BMPR1A	1322	180	13528	1.64865	1	0.468656	15.122
GOTERM_BP_FAT	GO:0007015~actin filament organization	15	0.079164	0.00902338	ARHGEF2, ACTC1, WASF3, FSCN1, ARPC4, ESPN, DSTN, NCK2, ARHGAP6, EZR, SORBS1, PAK2, CFL1, ADD1, DLG1	1322	72	13528	2.13187	1	0.466588	15.3129
GOTERM_BP_FAT	GO:0060537~muscle tissue development	22	0.116107	0.00940344	ACTC1, TNNC1, MYL3, TNC, MYBPC3, MYF5, UTRN, RXRG, FKBP1A, SIX4, ITGB1, TGFB2, DVL1, GPHN, EP300, MAPK14, SVIL, SIX1, PPP3CB, TGFBR3, ZFPM2, CHAT	1322	125	13528	1.801	1	0.474003	15.9064
GOTERM_BP_FAT	GO:0007519~skeletal muscle tissue development	14	0.0738864	0.0104402	MYL3, TNC, UTRN, MYF5, RXRG, SIX4, DVL1, GPHN, EP300, MAPK14, SVIL, SIX1, PPP3CB, CHAT	1322	66	13528	2.17063	1	0.503512	17.5056
GOTERM_BP_FAT	GO:0060538~skeletal muscle organ development	14	0.0738864	0.0104402	MYL3, TNC, UTRN, MYF5, RXRG, SIX4, DVL1, GPHN, EP300, MAPK14, SVIL, SIX1, PPP3CB, CHAT	1322	66	13528	2.17063	1	0.503512	17.5056
GOTERM_BP_FAT	GO:0007155~cell adhesion	88	0.464429	0.0105041	DLC1, CADM3, MYBPC2, COL21A1, CLSTN3, FERMT2, MYBPC3, BCAN, POSTN, DDR2, VCL, CD47, ARHGAP6, SRPX, CD44, COL12A1, MSN, DSCAM, CIB1, DLG1, SYK, PARVG, PTPRK, CLCA2, EGFL6, PCDH7, CD164, CERCAM, AMBP, PGM5, CPXM1, CD99L2, TESK2, ROR2, RAB13, ADAM12, PPFIA2, IBSP, ITGAL, PARD3, TNC, CTNND1, CLDN10, ARF6, OTOR, CD72, ITGB1, ITGAM, SCARF2, EZR, SORBS1, COL27A1, ITGB7, PKD2, PKD1, SCARB2, SSX2IP, ANGPT…	1322	700	13528	1.28643	1	0.499156	17.6033
GOTERM_BP_FAT	GO:0022610~biological adhesion	88	0.464429	0.0108665	DLC1, CADM3, MYBPC2, COL21A1, CLSTN3, FERMT2, MYBPC3, BCAN, POSTN, DDR2, VCL, CD47, ARHGAP6, SRPX, CD44, COL12A1, MSN, DSCAM, CIB1, DLG1, SYK, PARVG, PTPRK, CLCA2, EGFL6, PCDH7, CD164, CERCAM, AMBP, PGM5, CPXM1, CD99L2, TESK2, ROR2, RAB13, ADAM12, PPFIA2, IBSP, ITGAL, PARD3, TNC, CTNND1, CLDN10, ARF6, OTOR, CD72, ITGB1, ITGAM, SCARF2, EZR, SORBS1, COL27A1, ITGB7, PKD2, PKD1, SCARB2, SSX2IP, ANGPT…	1322	701	13528	1.2846	1	0.504625	18.1549
GOTERM_BP_FAT	GO:0006811~ion transport	95	0.501372	0.0116787	SLC9A9, TSPO, SLC9A7, SLC5A4, SLC22A18, KCNC3, SLC5A1, SLC9A2, GLRA2, HVCN1, KCNK10, KCNQ4, SLC24A1, VPS4B, SLC22A3, ANO5, SLC25A1, ANO6, KCNG1, KCNG2, CHRNA2, SCN10A, ANO10, GABRG1, IBTK, SLC12A6, KCNMA1, TRPM3, CLCA2, SVOP, CLCA1, CACNG8, WNK1, STIM2, KCTD20, SLC34A2, ATP6V1C2, RHCG, SLC41A2, KCNH8, SLC39A13, KCNA1, SLC38A6, FKBP1A, SFXN2, FKBP1C, SFXN5, TPCN1, BEST2, TTYH3, MRS2, KCNE1, PKD2, …	1322	768	13528	1.2658	1	0.523728	19.3785
GOTERM_BP_FAT	GO:0018108~peptidyl-tyrosine phosphorylation	11	0.0580536	0.0118532	OSM, TYK2, FYN, JAK1, EGF, ABL1, FES, CD6, DDR2, EPHB2, SYK	1322	46	13528	2.44702	1	0.522746	19.6391
GOTERM_BP_FAT	GO:0031328~positive regulation of cellular biosynthetic process	86	0.453874	0.0119445	MMS19, E2F1, ELF1, FOXK1, FOXA2, ELF4, LHCGR, XRCC6, TGFB3, PAX6, RORB, ZEB1, NR2E3, FOXO3, FOXO4, CNOT7, PAX2, CITED1, CAMKK2, CCNE1, AGTR2, ZNF148, SHC1, FOXO3B, MYC, AKIRIN2, SYK, TBL1XR1, AR, EGR2, PCBD1, RELA, SOX11, BARHL2, MED12, RXRG, MED14, ARID1A, SIX4, ARID1B, TRERF1, ARHGEF11, OSM, MAPK1, NCOA1, EP300, NCOA2, SIX1, ZFPM2, PIAS1, CLOCK, ONECUT2, PPM1A, FHL2, TCF7L2, TCF7L1, PLAGL1, CHD…	1322	685	13528	1.28472	1	0.519335	19.7751
GOTERM_BP_FAT	GO:0001944~vasculature development	37	0.195271	0.0120867	FGF9, WASF2, CSPG4, PRRX2, TCF7L2, MMP2, CITED1, TGFB2, MAP3K7, SHB, ANGPTL6, APOB, AGTR2, CHD7, CD44, HEY1, QKI, PKD1, EGF, ANGPTL3, RECK, SELP, TBX3, TGFBR2, MMP14, DBH, ARHGAP24, COL5A1, ANXA2, LAMA4, CRKL, BGN, MAPK14, TGFBR3, ZFPM2, POFUT1, PLAU	1322	251	13528	1.50845	1	0.517509	19.9865
GOTERM_BP_FAT	GO:0009891~positive regulation of biosynthetic process	87	0.459151	0.0124571	MMS19, E2F1, ELF1, FOXK1, FOXA2, ELF4, LHCGR, XRCC6, TGFB3, PAX6, RORB, ZEB1, NR2E3, FOXO3, FOXO4, CNOT7, PAX2, CITED1, TGFB2, CAMKK2, CCNE1, AGTR2, ZNF148, SHC1, FOXO3B, MYC, AKIRIN2, SYK, TBL1XR1, AR, EGR2, PCBD1, SOX11, RELA, BARHL2, MED12, RXRG, MED14, ARID1A, SIX4, ARID1B, TRERF1, ARHGEF11, OSM, MAPK1, NCOA1, EP300, NCOA2, SIX1, ZFPM2, PIAS1, CLOCK, ONECUT2, PPM1A, FHL2, TCF7L2, TCF7L1, PLAG…	1322	695	13528	1.28096	1	0.522289	20.5349
GOTERM_BP_FAT	GO:0008283~cell proliferation	58	0.306101	0.0136866	E2F1, COPS2, TSPO, ELF4, GFER, TXLNA, ZEB1, FES, CITED1, TGFB2, GPC4, KDM1A, SHB, GAB1, MYC, MATK, SYK, DLG1, AR, SOX11, RBBP7, MMP14, DCTN2, LRPAP1, OSM, PLCE1, PRDM4, NAB2, MAPRE1, ZMYND11, GNAI2, FKBP1A, FKBP1C, TCF7L2, ITGAM, NR2C2, ANXA7, SLC29A2, GRPR, LHX9, TFDP1, MAP2K1, FSCN1, CD276, MALT1, FURIN, APPL2, GAS6, EPS15, CSGALNACT1, MNAT1, EPS8, FYN, LIPG, TGFBR3, TCF19, FABP7, ADRA1D	1322	436	13528	1.36127	1	0.550155	22.3295
GOTERM_BP_FAT	GO:0007517~muscle organ development	32	0.168883	0.0137118	FOXK1, TNNC1, MYL3, TNC, MYBPC3, UTRN, ANKRD2, FKBP1A, FOXO4, ITGB1, TGFB2, ZFP91, GPHN, TEAD4, PPP3CB, CHAT, ZFP91-CNTF, EGR3, ACTC1, ARID5B, MYF5, RXRG, LMNA, SIX4, DVL1, FXR1, EP300, MAPK14, SVIL, SIX1, TGFBR3, ZFPM2, TCF12	1322	211	13528	1.55192	1	0.544985	22.3659
GOTERM_BP_FAT	GO:0006897~endocytosis	33	0.174161	0.0142574	RAB7A, AP1G1, WASF2, RABEPK, CYTH2, ITSN2, AHSG, SYP, HOOK2, AP3B2, NECAP2, RABGEF1, EHD1, HIP1, TGFBR2, DENND1A, PI4KB, CORO1C, AP2A2, FNBP1, RABEP2, AP2A1, IGF2R, RAB22A, TSC2, LRP6, SH3KBP1, SORT1, GRK4, SCARA5, DNM1, LRP4, SH3GL1	1322	220	13528	1.53495	1	0.553352	23.1496
GOTERM_BP_FAT	GO:0010324~membrane invagination	33	0.174161	0.0142574	RAB7A, AP1G1, WASF2, RABEPK, CYTH2, ITSN2, AHSG, SYP, HOOK2, AP3B2, NECAP2, RABGEF1, EHD1, HIP1, TGFBR2, DENND1A, PI4KB, CORO1C, AP2A2, FNBP1, RABEP2, AP2A1, IGF2R, RAB22A, TSC2, LRP6, SH3KBP1, SORT1, GRK4, SCARA5, DNM1, LRP4, SH3GL1	1322	220	13528	1.53495	1	0.553352	23.1496
GOTERM_BP_FAT	GO:0002724~regulation of T cell cytokine production	4	0.0211104	0.0148184	MAP3K7, MALT1, FOXP3, SASH3	1322	6	13528	6.82199	1	0.561696	23.9476
GOTERM_BP_FAT	GO:0022618~ribonucleoprotein complex assembly	14	0.0738864	0.0150302	EIF2A, SF3A1, BMS1, ATXN2, EIF3A, DDX23, PRMT7, WDR77, CELF1, GEMIN8, GEMIN6, SNRPF, ZNHIT6, TXNL4A	1322	69	13528	2.07626	1	0.56126	24.2468
GOTERM_BP_FAT	GO:0043062~extracellular structure organization	26	0.137218	0.0152897	IBSP, ADAMTS14, TNC, LUM, GLRA2, UTRN, FKBP1A, POSTN, DCN, NFKB2, TGFB2, GPHN, CRISPLD2, POMT1, COL12A1, CHAT, RECK, MYF5, OLFML2A, COL5A3, COL5A1, EMILIN1, ANXA2, DVL1, CSGALNACT1, COL14A1	1322	163	13528	1.63225	1	0.561978	24.612
GOTERM_BP_FAT	GO:0043632~modification-dependent macromolecule catabolic process	73	0.385265	0.0155261	BTRC, UFC1, BAP1, SAE1, SENP5, ERLEC1, ZYG11B, MGRN1, MAP1LC3A, RABGEF1, RBCK1, FBXL12, PSMD6, CDCA3, VCPIP1, TBL1XR1, DDB1, UBR4, UBR2, ASB9, SENP1, PIAS3, PSMA5, PSME2, TRIM32, KLHL13, CAND2, UBD, ASB3, UCHL3, AMFR, PIAS1, CHFR, ASB7, ZER1, FBXL3, FBXO10, RAD23B, FZR1, UBE3B, UBE3A, USP9X, USP4, PSMB5, UEVLD, FBXW5, FBXW4, RNF128, USP38, OTUD7B, STAMBPL1, TRAF7, HECTD1, LRRC41, UBE4B, FOXRED2, …	1322	574	13528	1.30141	1	0.562131	24.9432
GOTERM_BP_FAT	GO:0019941~modification-dependent protein catabolic process	73	0.385265	0.0155261	BTRC, UFC1, BAP1, SAE1, SENP5, ERLEC1, ZYG11B, MGRN1, MAP1LC3A, RABGEF1, RBCK1, FBXL12, PSMD6, CDCA3, VCPIP1, TBL1XR1, DDB1, UBR4, UBR2, ASB9, SENP1, PIAS3, PSMA5, PSME2, TRIM32, KLHL13, CAND2, UBD, ASB3, UCHL3, AMFR, PIAS1, CHFR, ASB7, ZER1, FBXL3, FBXO10, RAD23B, FZR1, UBE3B, UBE3A, USP9X, USP4, PSMB5, UEVLD, FBXW5, FBXW4, RNF128, USP38, OTUD7B, STAMBPL1, TRAF7, HECTD1, LRRC41, UBE4B, FOXRED2, …	1322	574	13528	1.30141	1	0.562131	24.9432
GOTERM_BP_FAT	GO:0048598~embryonic morphogenesis	43	0.226937	0.0157144	DLC1, FOXA2, FGF9, TGFB3, SOBP, PRRX2, ZEB1, PAX2, TCF7L2, MAP3K7, SPRY2, KCNQ4, CHD7, MACF1, ALDH1A3, FBXW4, CYP26B1, MYC, HECTD1, TBX15, TBX3, HTT, MYF5, TGFBR2, GRSF1, SMAD3, SIX4, NOTCH2, ACVR2B, TULP3, SP1, TSC2, ZIC5, SIX1, CFL1, LRP6, ROR2, GNAS, EXT1, EXT2, MAB21L2, KLF4, BMPR1A	1322	307	13528	1.43328	1	0.561168	25.206
GOTERM_BP_FAT	GO:0018212~peptidyl-tyrosine modification	11	0.0580536	0.0159221	OSM, TYK2, FYN, JAK1, EGF, ABL1, FES, CD6, DDR2, EPHB2, SYK	1322	48	13528	2.34506	1	0.560675	25.4948
GOTERM_BP_FAT	GO:0007243~protein kinase cascade	50	0.26388	0.0169662	NRG3, PRDX4, TGFB3, LPAR3, LPAR1, CAMKK2, MAP3K7, S1PR2, AGTR2, GAB1, SPRED2, SHC1, MAP2K5, SYK, WNK1, GRM1, STK3, TYK2, OSM, MAP4K4, MAPK1, MAST1, PLCE1, CRKL, ROR2, PIAS1, GNAI2, MKNK2, MKNK1, AKAP11, PKD2, TNFRSF19, PKD1, TRAF7, EGF, FKBPL, TEC, MAP2K1, MALT1, STAT2, RPS6KA1, FYN, MAPK14, TSC2, TGFBR3, ADRA1A, JAK1, MAPK8IP1, IKBKB, SLC9A1	1322	370	13528	1.38284	1	0.578691	26.931
GOTERM_BP_FAT	GO:0070482~response to oxygen levels	23	0.121385	0.0182668	KCNMA1, NOS1, EGLN3, TGFB3, PML, SMAD3, EGLN2, MMP14, MMP2, ITPR2, TGFB2, SLC2A8, CD38, CDKN1A, EP300, PLOD1, PDE5A, HIF3A, ALDH2, CAMK2D, HSD11B2, CHRNB2, PLAU	1322	141	13528	1.66921	1	0.600744	28.6836
GOTERM_BP_FAT	GO:0016055~Wnt receptor signaling pathway	22	0.116107	0.0183738	TBL1XR1, ZBTB33, CSNK1G2, BTRC, PPM1A, CTNND1, STRN, TLE1, TCF7L2, TCF7L1, WNT2B, DVL1, CSNK2A2, CHD8, FZD10, CSNK2A1, MACF1, GSK3B, FBXW4, LRP6, ROR2, TBL1X	1322	133	13528	1.69267	1	0.597778	28.8259
GOTERM_BP_FAT	GO:0030199~collagen fibril organization	8	0.0422208	0.0190726	COL14A1, ADAMTS14, LUM, COL12A1, COL5A3, COL5A1, TGFB2, ANXA2	1322	29	13528	2.82289	1	0.606537	29.7492
GOTERM_BP_FAT	GO:0034504~protein localization in nucleus	17	0.0897192	0.019225	XPO6, HTT, FGF9, TGFB3, PML, PPP1R10, POLA2, TGFB2, DVL1, MAPK1, PPIH, MORC3, IPO5, TSC2, PPP3CB, SUPT7L, NCKIPSD	1322	94	13528	1.85065	1	0.604494	29.9492
GOTERM_BP_FAT	GO:0009314~response to radiation	30	0.158328	0.0197046	XRCC6, PML, CABP4, NR2E3, INTS3, CASP9, AEN, SLC24A1, MYC, SDF4, TUBB3, FKBPL, GUCA1B, PTPRK, NES, POLH, HTT, RELA, UBE4B, ATP1A3, DBH, RAD54L, EYA3, CDKN1A, UACA, POLD1, CHRNB2, DCUN1D3, CLOCK, OPN4	1322	200	13528	1.53495	1	0.608701	30.5746
GOTERM_BP_FAT	GO:0007044~cell-substrate junction assembly	7	0.0369432	0.0202203	DLC1, PTPRK, TLN1, ARHGAP6, SORBS1, ITGA5, TESK2	1322	23	13528	3.11439	1	0.613421	31.2413
GOTERM_BP_FAT	GO:0034330~cell junction organization	12	0.0633312	0.0204643	DLC1, PTPRK, TLN1, ARHGAP6, SORBS1, ITGA5, TGFB3, STRN, TESK2, SMAD3, VCL, TGFB2	1322	57	13528	2.15431	1	0.61307	31.5545
GOTERM_BP_FAT	GO:0051603~proteolysis involved in cellular protein catabolic process	75	0.39582	0.0205825	BTRC, UFC1, BAP1, SAE1, SENP5, ERLEC1, ZYG11B, MGRN1, MAP1LC3A, RABGEF1, RBCK1, FBXL12, PSMD6, CDCA3, VCPIP1, TBL1XR1, DDB1, RELA, UBR4, UBR2, ASB9, SENP1, PIAS3, PSMA5, PSME2, TRIM32, KLHL13, CAND2, UBD, ASB3, UCHL3, AMFR, PIAS1, CHFR, ASB7, ZER1, FBXL3, FBXO10, RAD23B, FZR1, UBE3B, UBE3A, USP9X, USP4, PSMB5, UEVLD, FBXW5, FBXW4, RNF128, USP38, OTUD7B, STAMBPL1, TRAF7, HECTD1, LRRC41, UBE4B, FOX…	1322	600	13528	1.27912	1	0.610467	31.7058
GOTERM_BP_FAT	GO:0022402~cell cycle process	71	0.37471	0.0217816	ADCY3, E2F1, KIFC1, BTRC, FOXO4, TGFB2, CCNE1, CGREF1, RAD21, PIWIL1, PIWIL3, PSMD6, MYC, STAG2, TUBB3, CDCA3, VCPIP1, ARHGEF2, MND1, UBR2, DCTN2, PSME2, SGSM3, PSMA5, CDK2AP1, NEK9, MAPRE1, CHFR, FZR1, NEK3, USP9X, PML, CCNG2, TCF7L2, ITGB1, PSMB5, PLAGL1, PRUNE2, TUBB, MACF1, CYP26B1, PKD2, CAMK2D, PPP3CB, PKD1, TCF3, LFNG, PINX1, EXO1, BGLAP, MAP2K1, SMAD3, TPD52L1, CDKN3, RAD54L, CDC25B, FSD1…	1322	565	13528	1.28591	1	0.626825	33.2228
GOTERM_BP_FAT	GO:0006813~potassium ion transport	25	0.13194	0.0220623	SLC9A7, KCNC3, KCNA1, KCNK10, KCNQ4, KCNE1, VPS4B, KCNG1, KCNG2, KCNMA1, SLC12A6, SLC12A5, ATP1A3, KCTD20, ATP1A1, KCNK1, KCTD5, KCNK3, KCNV1, KCNK4, KCTD9, KCTD10, ABCC9, KCNH8, ABCC8	1322	160	13528	1.5989	1	0.626961	33.5733
GOTERM_BP_FAT	GO:0044257~cellular protein catabolic process	75	0.39582	0.0227252	BTRC, UFC1, BAP1, SAE1, SENP5, ERLEC1, ZYG11B, MGRN1, MAP1LC3A, RABGEF1, RBCK1, FBXL12, PSMD6, CDCA3, VCPIP1, TBL1XR1, DDB1, RELA, UBR4, UBR2, ASB9, SENP1, PIAS3, PSMA5, PSME2, TRIM32, KLHL13, CAND2, UBD, ASB3, UCHL3, AMFR, PIAS1, CHFR, ASB7, ZER1, FBXL3, FBXO10, RAD23B, FZR1, UBE3B, UBE3A, USP9X, USP4, PSMB5, UEVLD, FBXW5, FBXW4, RNF128, USP38, OTUD7B, STAMBPL1, TRAF7, HECTD1, LRRC41, UBE4B, FOX…	1322	603	13528	1.27276	1	0.633406	34.3941
GOTERM_BP_FAT	GO:0032350~regulation of hormone metabolic process	5	0.026388	0.0236257	KCNMA1, LHCGR, ATP1A1, TRERF1, TCF7L2	1322	12	13528	4.26374	1	0.643355	35.4937
GOTERM_BP_FAT	GO:0006936~muscle contraction	24	0.126662	0.0240717	KCNMA1, ACTC1, MYBPC2, CNN3, ACTA2, TNNC1, MYL3, MYBPC3, UTRN, ANKRD2, FKBP1A, FKBP1C, ARHGEF11, DYSF, SNTB1, KCNE1, CAMK2D, ADRA1A, CHRNB2, MYOM1, STBD1, IKBKB, MYOF, SCN5A	1322	153	13528	1.60517	1	0.645858	36.0319
GOTERM_BP_FAT	GO:0007160~cell-matrix adhesion	16	0.0844416	0.0248704	PPFIA2, DLC1, PARVG, PTPRK, NID2, COL5A3, ITGB1, ARHGAP6, SORBS1, CD44, ITGB7, PKD2, PKD1, TESK2, ANGPTL3, THBS3	1322	89	13528	1.83964	1	0.653601	36.985
GOTERM_BP_FAT	GO:0006516~glycoprotein catabolic process	6	0.0316656	0.0256218	NGLY1, NCSTN, ADAMTS9, FKBP1A, MAN2B1, MANBA	1322	18	13528	3.41099	1	0.660323	37.8695
GOTERM_BP_FAT	GO:0048701~embryonic cranial skeleton morphogenesis	6	0.0316656	0.0256218	TBX15, TULP3, TGFBR2, TGFB3, GNAS, PRRX2	1322	18	13528	3.41099	1	0.660323	37.8695
GOTERM_BP_FAT	GO:0050654~chondroitin sulfate proteoglycan metabolic process	6	0.0316656	0.0256218	CSGALNACT1, BGN, CSGALNACT2, CHST13, DCN, DSE	1322	18	13528	3.41099	1	0.660323	37.8695
GOTERM_BP_FAT	GO:0009411~response to UV	12	0.0633312	0.0259741	PTPRK, CDKN1A, UACA, CASP9, POLH, RELA, POLD1, UBE4B, PML, DCUN1D3, SDF4, TUBB3	1322	59	13528	2.08128	1	0.661108	38.2801
GOTERM_BP_FAT	GO:0005996~monosaccharide metabolic process	32	0.168883	0.0264123	PHKA2, LDHB, LDHA, ONECUT1, ADPGK, NAGK, SLC35A3, GALK2, SLC2A8, GALM, UEVLD, ENO4, MAN2B1, MYC, HKDC1, PDK3, CHST5, FBP2, FUCA2, PMM1, PGM2, MAN2A2, CSGALNACT1, PGM3, PGM5, CHST6, MAPK14, GSK3B, OTOG, POFUT2, POFUT1, UGP2	1322	222	13528	1.47502	1	0.663084	38.7872
GOTERM_BP_FAT	GO:0009416~response to light stimulus	22	0.116107	0.0267104	GUCA1B, PTPRK, POLH, HTT, RELA, UBE4B, ATP1A3, PML, CABP4, NR2E3, DBH, CDKN1A, UACA, CASP9, POLD1, SLC24A1, CHRNB2, DCUN1D3, SDF4, TUBB3, CLOCK, OPN4	1322	138	13528	1.63134	1	0.663065	39.13
GOTERM_BP_FAT	GO:0031589~cell-substrate adhesion	17	0.0897192	0.027536	PPFIA2, DLC1, PARVG, PTPRK, NID2, COL5A3, ITGB1, ARHGAP6, SORBS1, CD44, ITGB7, PKD2, PKD1, TESK2, ANTXR1, ANGPTL3, THBS3	1322	98	13528	1.77511	1	0.670229	40.0698
GOTERM_BP_FAT	GO:0007507~heart development	31	0.163606	0.0288535	DLC1, TNNC1, MYL3, MYBPC3, FKBP1A, ITGB1, TGFB2, CHD7, PKD2, PPP3CB, PKD1, NFATC4, MAP2K5, ACTC1, TBX3, FBN1, TGFBR2, TEAD1, SMYD1, COL5A1, DVL1, MNAT1, ACVR2B, PLCE1, CRKL, EP300, TSC2, TGFBR3, ZFPM2, POFUT1, BMPR1A	1322	215	13528	1.47545	1	0.683458	41.5413
GOTERM_BP_FAT	GO:0017038~protein import	21	0.11083	0.0291409	BID, TSPO, XPO6, HTT, FGF9, MTX1, TGFB3, PML, PPP1R10, POLA2, TGFB2, PEX7, TRNT1, MAPK1, PPIH, IPO5, TSC2, PPP3CB, PEX13, NCKIPSD, TOMM34	1322	131	13528	1.6404	1	0.683097	41.8577
GOTERM_BP_FAT	GO:0006913~nucleocytoplasmic transport	24	0.126662	0.0294688	NXT1, UPF2, XPO6, HTT, FGF9, RBM15B, TGFB3, PML, PPP1R10, MALT1, POLA2, TGFB2, MAPK1, CCHCR1, NUP214, PPIH, GSK3B, DDX19B, IPO5, TSC2, PPP3CB, LSG1, CAMK1, NCKIPSD	1322	156	13528	1.5743	1	0.683253	42.2168
GOTERM_BP_FAT	GO:0007242~intracellular signaling cascade	143	0.754697	0.0312176	ADCY3, LHCGR, TGFB3, IQGAP3, LPAR3, LPAR1, FOXO4, S1PR2, MAP3K7, PRKAR2A, AGTR2, TIAM2, GAB1, SPRED2, RAPGEF1, SAR1A, MAP2K5, SYK, MAGI3, PLD1, BCR, GNB1L, ROCK2, RREB1, STMN4, MED12, WNK1, MED14, RAD9A, ARID1A, GEM, STK3, DEPDC5, ASB9, MAP4K4, MAPK1, PLCE1, SGSM3, SDCBP, ROR2, ASB3, RAB13, ARL8B, PIAS1, LRRK1, ASB7, RAB7A, GNAI2, MAPKAPK3, AKAP13, ARF6, AKAP11, ARFGEF2, MYO9A, RRAGC, DYRK2, TRAF…	1322	1256	13528	1.16506	1	0.700566	44.0964
GOTERM_BP_FAT	GO:0030866~cortical actin cytoskeleton organization	5	0.026388	0.0315457	EPB41L2, EPB41L3, TLN1, ARF6, DLG1	1322	13	13528	3.93576	1	0.700541	44.4426
GOTERM_BP_FAT	GO:0060021~palate development	8	0.0422208	0.0318499	ACVR2B, CHD7, ARID5B, CSRNP1, TGFBR2, TGFB3, TGFBR3, BMPR1A	1322	32	13528	2.55825	1	0.70024	44.7616
GOTERM_BP_FAT	GO:0006891~intra-Golgi vesicle-mediated transport	6	0.0316656	0.0320529	PACS1, COPZ1, STX16, GOLGA5, GOLGA3, COPE	1322	19	13528	3.23147	1	0.698791	44.9737
GOTERM_BP_FAT	GO:0043009~chordate embryonic development	44	0.232214	0.0321135	DLC1, FOXA2, FGF9, PAX6, TGFB3, PRRX2, ZEB1, ITGB1, TCF7L2, CITED1, MAP3K7, KDM1A, CHD8, APOB, CHD7, TEAD4, PKD2, PKD1, HECTD1, AR, TBX15, TBX3, HTT, MYF5, TGFBR2, SIX4, MBD3, DVL1, TULP3, EP300, SP1, PSMC3, TSC2, ZIC5, SIX1, CFL1, PHGDH, TGFBR3, ROR2, ZFPM2, GNAS, POFUT1, MESP2, ADD1	1322	331	13528	1.36028	1	0.695737	45.0368
GOTERM_BP_FAT	GO:0051169~nuclear transport	24	0.126662	0.0335464	NXT1, UPF2, XPO6, HTT, FGF9, RBM15B, TGFB3, PML, PPP1R10, MALT1, POLA2, TGFB2, MAPK1, CCHCR1, NUP214, PPIH, GSK3B, DDX19B, IPO5, TSC2, PPP3CB, LSG1, CAMK1, NCKIPSD	1322	158	13528	1.55438	1	0.708051	46.5097
GOTERM_BP_FAT	GO:0048562~embryonic organ morphogenesis	21	0.11083	0.0336021	TBX15, FGF9, MYF5, TGFBR2, TGFB3, SOBP, ZEB1, SIX4, PRRX2, PAX2, TCF7L2, SPRY2, KCNQ4, TULP3, CHD7, SP1, ALDH1A3, SIX1, ROR2, GNAS, MYC	1322	133	13528	1.61573	1	0.705006	46.5663
GOTERM_BP_FAT	GO:0008629~induction of apoptosis by intracellular signals	11	0.0580536	0.0342826	TXNDC12, CDKN1A, UACA, CUL4A, HIPK1, AEN, PML, DIABLO, DYRK2, ABL1, MYC	1322	54	13528	2.0845	1	0.708728	47.252
GOTERM_BP_FAT	GO:0032413~negative regulation of ion transmembrane transporter activity	4	0.0211104	0.0357528	GNAI2, STIM2, PKD2, CALM2	1322	8	13528	5.11649	1	0.720464	48.7052
GOTERM_BP_FAT	GO:0051893~regulation of focal adhesion formation	4	0.0211104	0.0357528	ARHGAP6, TSC2, SMAD3, MMP14	1322	8	13528	5.11649	1	0.720464	48.7052
GOTERM_BP_FAT	GO:0000381~regulation of alternative nuclear mRNA splicing, via spliceosome	4	0.0211104	0.0357528	CELF6, RBM15B, CELF4, CELF3	1322	8	13528	5.11649	1	0.720464	48.7052
GOTERM_BP_FAT	GO:0032483~regulation of Rab protein signal transduction	10	0.052776	0.0358311	TBC1D15, TBC1D10B, TBC1D12, TBC1D8, SGSM3, TBC1D10A, GRTP1, TBC1D4, TBC1D22A, TBC1D2	1322	47	13528	2.17723	1	0.717745	48.7815
GOTERM_BP_FAT	GO:0032313~regulation of Rab GTPase activity	10	0.052776	0.0358311	TBC1D15, TBC1D10B, TBC1D12, TBC1D8, SGSM3, TBC1D10A, GRTP1, TBC1D4, TBC1D22A, TBC1D2	1322	47	13528	2.17723	1	0.717745	48.7815
GOTERM_BP_FAT	GO:0001666~response to hypoxia	21	0.11083	0.0360143	KCNMA1, NOS1, EGLN3, TGFB3, PML, SMAD3, EGLN2, MMP14, MMP2, ITPR2, TGFB2, SLC2A8, CD38, EP300, PLOD1, PDE5A, HIF3A, CAMK2D, HSD11B2, CHRNB2, PLAU	1322	134	13528	1.60368	1	0.716115	48.9597
GOTERM_BP_FAT	GO:0009792~embryonic development ending in birth or egg hatching	44	0.232214	0.0365565	DLC1, FOXA2, FGF9, PAX6, TGFB3, PRRX2, ZEB1, ITGB1, TCF7L2, CITED1, MAP3K7, KDM1A, CHD8, APOB, CHD7, TEAD4, PKD2, PKD1, HECTD1, AR, TBX15, TBX3, HTT, MYF5, TGFBR2, SIX4, MBD3, DVL1, TULP3, EP300, SP1, PSMC3, TSC2, ZIC5, SIX1, CFL1, PHGDH, TGFBR3, ROR2, ZFPM2, GNAS, POFUT1, MESP2, ADD1	1322	334	13528	1.34806	1	0.718102	49.4835
GOTERM_BP_FAT	GO:0001558~regulation of cell growth	28	0.147773	0.0376935	NRG3, IGFBPL1, ABTB2, PML, EGLN2, DDR2, TGFB2, ZFP91, AGTR2, CD44, HTRA1, CAMK2D, HTRA3, CRIM1, MAP2K5, SPP1, ZFP91-CNTF, BARHL2, SMAD3, ADIPOR1, LMX1A, CHPT1, ARHGEF11, CD38, CDKN1A, PLCE1, EP300, PRDM4, DCUN1D3	1322	194	13528	1.47692	1	0.725805	50.5656
GOTERM_BP_FAT	GO:0051592~response to calcium ion	11	0.0580536	0.0383749	KCNMA1, ACTB, MNAT1, SDC1, EP300, SEC31A, SLC6A1, HTT, ALG2, ITPR3, CALM2	1322	55	13528	2.0466	1	0.728919	51.2035
GOTERM_BP_FAT	GO:0032570~response to progesterone stimulus	6	0.0316656	0.0394054	CCNE1, CD38, RELA, TGFB3, ALDH2, TGFB2	1322	20	13528	3.06989	1	0.735145	52.1535
GOTERM_BP_FAT	GO:0030865~cortical cytoskeleton organization	5	0.026388	0.0408385	EPB41L2, EPB41L3, TLN1, ARF6, DLG1	1322	14	13528	3.65464	1	0.744658	53.4455
GOTERM_BP_FAT	GO:0030204~chondroitin sulfate metabolic process	5	0.026388	0.0408385	CSGALNACT1, BGN, CHST13, DCN, DSE	1322	14	13528	3.65464	1	0.744658	53.4455
GOTERM_BP_FAT	GO:0010171~body morphogenesis	5	0.026388	0.0408385	ARID5B, CSRNP1, GNAS, MAB21L2, MMP2	1322	14	13528	3.65464	1	0.744658	53.4455
GOTERM_BP_FAT	GO:0007050~cell cycle arrest	17	0.0897192	0.041361	PML, SMAD3, FOXO4, CDKN3, TCF7L2, TGFB2, PLAGL1, NOTCH2, CGREF1, CDKN1A, MACF1, CUL4A, SGSM3, RASSF1, PKD2, PKD1, MYC	1322	103	13528	1.68894	1	0.74597	53.9084
GOTERM_BP_FAT	GO:0007178~transmembrane receptor protein serine/threonine kinase signaling pathway	17	0.0897192	0.041361	PTPRK, LTBP2, LTBP3, USP9X, TGFBR2, TGFB3, PML, SMAD3, FKBP1A, CITED1, TGFB2, MAP3K7, ACVR2B, TGFBR3, BAMBI, HPGD, BMPR1A	1322	103	13528	1.68894	1	0.74597	53.9084
GOTERM_BP_FAT	GO:0030163~protein catabolic process	75	0.39582	0.0416723	BTRC, UFC1, BAP1, SAE1, SENP5, ERLEC1, ZYG11B, MGRN1, MAP1LC3A, RABGEF1, RBCK1, FBXL12, PSMD6, CDCA3, VCPIP1, TBL1XR1, DDB1, RELA, UBR4, UBR2, ASB9, SENP1, PIAS3, PSMA5, PSME2, TRIM32, KLHL13, CAND2, UBD, ASB3, UCHL3, AMFR, PIAS1, CHFR, ASB7, ZER1, FBXL3, FBXO10, RAD23B, FZR1, UBE3B, UBE3A, USP9X, USP4, PSMB5, UEVLD, FBXW5, FBXW4, RNF128, USP38, OTUD7B, STAMBPL1, TRAF7, HECTD1, LRRC41, UBE4B, FOX…	1322	622	13528	1.23388	1	0.745458	54.1821
GOTERM_BP_FAT	GO:0034329~cell junction assembly	9	0.0474984	0.0420768	DLC1, PTPRK, TLN1, ARHGAP6, SORBS1, ITGA5, STRN, TESK2, VCL	1322	41	13528	2.24626	1	0.745743	54.5354
GOTERM_BP_FAT	GO:0001952~regulation of cell-matrix adhesion	7	0.0369432	0.0424652	ARHGAP6, ONECUT1, MYF5, TSC2, ONECUT2, SMAD3, MMP14	1322	27	13528	2.65299	1	0.745889	54.8722
GOTERM_BP_FAT	GO:0022600~digestive system process	8	0.0422208	0.0429678	KCNMA1, SOAT2, COPA, SLC5A1, IREB2, SERPINA3, FABP1, RSC1A1	1322	34	13528	2.40776	1	0.746981	55.3046
GOTERM_BP_FAT	GO:0032318~regulation of Ras GTPase activity	17	0.0897192	0.0446341	ARFGAP3, MAP2K1, TBC1D10B, TBC1D8, RALBP1, AGFG2, TBC1D10A, TBC1D22A, TBC1D15, FICD, SYDE2, ACAP3, TBC1D12, SGSM3, GRTP1, TBC1D4, TBC1D2	1322	104	13528	1.6727	1	0.757387	56.7101
GOTERM_BP_FAT	GO:0002064~epithelial cell development	6	0.0316656	0.0477006	GSTM3, ONECUT1, ONECUT2, KCNE1, PAX2, CITED1	1322	21	13528	2.92371	1	0.777499	59.1884
GOTERM_BP_FAT	GO:0006024~glycosaminoglycan biosynthetic process	6	0.0316656	0.0477006	CSGALNACT1, CHST6, CHST13, EXT1, EXT2, DSE	1322	21	13528	2.92371	1	0.777499	59.1884
GOTERM_BP_FAT	GO:0007030~Golgi organization	6	0.0316656	0.0477006	ARL1, MAP2K1, ATL3, GOLGA5, VCPIP1, GOLGB1	1322	21	13528	2.92371	1	0.777499	59.1884
GOTERM_BP_FAT	GO:0031076~embryonic camera-type eye development	4	0.0211104	0.049815	TULP3, SP1, ALDH1A3, ZEB1	1322	9	13528	4.54799	1	0.789364	60.8183
GOTERM_BP_FAT	GO:0010717~regulation of epithelial to mesenchymal transition	4	0.0211104	0.049815	TGFB3, SMAD3, TGFBR3, TGFB2	1322	9	13528	4.54799	1	0.789364	60.8183
GOTERM_BP_FAT	GO:0006895~Golgi to endosome transport	4	0.0211104	0.049815	AP2A1, SORT1, VPS13A, MON2	1322	9	13528	4.54799	1	0.789364	60.8183
GOTERM_BP_FAT	GO:0015014~heparan sulfate proteoglycan biosynthetic process, polysaccharide chain biosynthetic process	3	0.0158328	0.0500112	CSGALNACT1, EXT1, EXT2	1322	4	13528	7.67474	1	0.787869	60.9663
GOTERM_BP_FAT	GO:0001561~fatty acid alpha-oxidation	3	0.0158328	0.0500112	HACL1, HAO2, PEX13	1322	4	13528	7.67474	1	0.787869	60.9663
GOTERM_BP_FAT	GO:0050651~dermatan sulfate proteoglycan biosynthetic process	3	0.0158328	0.0500112	CSGALNACT1, CSGALNACT2, DSE	1322	4	13528	7.67474	1	0.787869	60.9663
GOTERM_BP_FAT	GO:0043508~negative regulation of JUN kinase activity	3	0.0158328	0.0500112	HIPK3, MAPK8IP1, PDCD4	1322	4	13528	7.67474	1	0.787869	60.9663
GOTERM_BP_FAT	GO:0001955~blood vessel maturation	3	0.0158328	0.0500112	RECK, CD44, MMP2	1322	4	13528	7.67474	1	0.787869	60.9663
GOTERM_BP_FAT	GO:0006901~vesicle coating	5	0.026388	0.051513	COPA, GBF1, COPZ1, COPE, HIP1	1322	15	13528	3.41099	1	0.795016	62.0824
GOTERM_BP_FAT	GO:0030518~steroid hormone receptor signaling pathway	11	0.0580536	0.0526346	CCNE1, AR, NCOA1, NCOA2, MED12, FHL2, EGLN2, ARID1A, MED14, PIAS1, CARM1	1322	58	13528	1.94074	1	0.799444	62.8962
GOTERM_BP_FAT	GO:0009057~macromolecule catabolic process	91	0.480262	0.0527984	BTRC, UFC1, BAP1, SAE1, SENP5, ERLEC1, ZYG11B, PARN, APOB, MGRN1, MAP1LC3A, RABGEF1, RBCK1, FBXL12, PSMD6, MAN2B1, MYC, CTBS, CDCA3, VCPIP1, TBL1XR1, DDB1, RELA, UBR4, UBR2, ASB9, ADAMTS9, SENP1, CHID1, PSME2, PIAS3, PSMA5, TRIM32, KLHL13, CAND2, UBD, ASB3, UCHL3, AMFR, PIAS1, CHFR, ASB7, FBXO10, ZER1, FBXL3, RAD23B, FZR1, UBE3B, UBE3A, USP9X, PABPC4, USP4, FKBP1A, PSMB5, NGLY1, UEVLD, FBXW5, FBX…	1322	781	13528	1.19232	1	0.797774	63.0137
GOTERM_BP_FAT	GO:0030521~androgen receptor signaling pathway	8	0.0422208	0.0563228	CCNE1, AR, NCOA1, MED12, FHL2, ARID1A, MED14, PIAS1	1322	36	13528	2.274	1	0.816235	65.4574
GOTERM_BP_FAT	GO:0007157~heterophilic cell adhesion	6	0.0316656	0.0569493	SELP, ITGAL, CADM3, ITGA5, CD164, SCARF2	1322	22	13528	2.79081	1	0.817218	65.8755
GOTERM_BP_FAT	GO:0045930~negative regulation of mitotic cell cycle	6	0.0316656	0.0569493	MYO16, PML, SMAD3, DGKZ, DCUN1D3, DLG1	1322	22	13528	2.79081	1	0.817218	65.8755
GOTERM_BP_FAT	GO:0042133~neurotransmitter metabolic process	6	0.0316656	0.0569493	GAD2, NOS1, PAH, SLC5A7, DBH, CHAT	1322	22	13528	2.79081	1	0.817218	65.8755
GOTERM_BP_FAT	GO:0009100~glycoprotein metabolic process	28	0.147773	0.0575092	GALNT7, ALG1, ALG2, TSPAN7, ALG5, ALG6, FKBP1A, DCN, DSE, NGLY1, ST6GALNAC6, ST3GAL5, POMT1, CHST13, MAN2B1, GCNT1, DDOST, FKRP, MANBA, NCSTN, CSGALNACT1, ADAMTS9, BGN, CSGALNACT2, EXT1, POFUT1, GALNT9, EXT2	1322	202	13528	1.41843	1	0.817812	66.2451
GOTERM_BP_FAT	GO:0007049~cell cycle	90	0.474984	0.0575146	ADCY3, E2F1, KIFC1, CROCC, E2F7, BTRC, FOXO4, SENP5, TGFB2, CCNE2, CCNE1, CGREF1, RAD21, VPS4B, PIWIL1, PIWIL3, PSMD6, MYC, STAG2, TUBB3, CDCA3, VCPIP1, ARHGEF2, EGFL6, MND1, UBR2, DCTN2, MAPK1, EP300, PSME2, SGSM3, PSMA5, CDK2AP1, NEK9, MAPRE1, CHFR, SPAST, ZMYND11, FZR1, PARD3, NEK3, USP9X, PML, BCCIP, CDC73, CCNG2, TCF7L2, ITGB1, PSMB5, PLAGL1, PRUNE2, TUBB, MACF1, CYP26B1, PKD2, CAMK2D, PPP3C…	1322	776	13528	1.18681	1	0.815323	66.2486
GOTERM_BP_FAT	GO:0030522~intracellular receptor-mediated signaling pathway	13	0.0686088	0.0588048	CCNE1, AR, NCOA1, NCOA2, CYP26B1, PML, MED12, FHL2, EGLN2, MED14, ARID1A, PIAS1, CARM1	1322	75	13528	1.77372	1	0.819926	67.0859
GOTERM_BP_FAT	GO:0032012~regulation of ARF protein signal transduction	9	0.0474984	0.060376	ARFGAP3, GBF1, PSD, ACAP3, AGFG2, CYTH2, ARFGEF2, IQSEC3, ARFGEF1	1322	44	13528	2.09311	1	0.82582	68.0789
GOTERM_BP_FAT	GO:0003012~muscle system process	24	0.126662	0.0604729	KCNMA1, ACTC1, MYBPC2, CNN3, ACTA2, TNNC1, MYL3, MYBPC3, UTRN, ANKRD2, FKBP1A, FKBP1C, ARHGEF11, DYSF, SNTB1, KCNE1, CAMK2D, ADRA1A, CHRNB2, MYOM1, STBD1, IKBKB, MYOF, SCN5A	1322	168	13528	1.46185	1	0.823913	68.1392
GOTERM_BP_FAT	GO:0006917~induction of apoptosis	41	0.216382	0.0619153	DLC1, BID, DEDD, PML, TGFB3, AKAP13, FOXO3, MAGED1, ARHGAP4, PLAGL1, PRUNE2, TUBB, TIAM2, AEN, DDX19B, SOS2, TNFRSF19, DIABLO, DYRK2, FOXO3B, MYC, HIP1, PLAGL2, ARHGEF2, NUDT2, AIFM3, HTT, ARHGEF18, SMAD3, ARHGEF11, NCSTN, NOTCH2, MAPK1, TXNDC12, CD38, CDKN1A, UACA, CUL4A, HIPK1, SORT1, ABL1, SCAND1	1322	320	13528	1.3111	1	0.828925	69.0243
GOTERM_BP_FAT	GO:0032970~regulation of actin filament-based process	15	0.079164	0.0621912	DLC1, SPTBN5, TNNC1, MYBPC3, SMAD3, ARF6, CAPZB, DSTN, ARPC1B, NCK2, ARHGAP6, TSC2, CFL1, ADD1, SPTAN1	1322	92	13528	1.66842	1	0.82796	69.1909
GOTERM_BP_FAT	GO:0055002~striated muscle cell development	10	0.052776	0.0627166	GPHN, SDC1, ACTC1, TNC, UTRN, PPP3CB, MYOZ1, ITGB1, CHAT, DVL1	1322	52	13528	1.96788	1	0.828253	69.5059
GOTERM_BP_FAT	GO:0070647~protein modification by small protein conjugation or removal	23	0.121385	0.0627656	UBE3A, USP9X, DDB1, UBE4B, CDC73, SAE1, TRRAP, ATG3, SENP1, PIAS3, ATXN7, TRIM32, UBA3, OTUD7B, TRAF7, AMFR, CHFR, FBXL3, RNF40, FBXO10, RNF41, HECTD1, VCPIP1	1322	160	13528	1.47099	1	0.826173	69.5351
GOTERM_BP_FAT	GO:0006900~membrane budding	5	0.026388	0.0635556	COPA, GBF1, COPZ1, COPE, HIP1	1322	16	13528	3.19781	1	0.827788	70.0025
GOTERM_BP_FAT	GO:0048041~focal adhesion formation	5	0.026388	0.0635556	DLC1, PTPRK, ARHGAP6, SORBS1, TESK2	1322	16	13528	3.19781	1	0.827788	70.0025
GOTERM_BP_FAT	GO:0050892~intestinal absorption	5	0.026388	0.0635556	SOAT2, SLC5A1, IREB2, FABP1, RSC1A1	1322	16	13528	3.19781	1	0.827788	70.0025
GOTERM_BP_FAT	GO:0021915~neural tube development	12	0.0633312	0.0641893	MAP3K7, DLC1, TULP3, FOXA2, ZIC5, TSC2, CFL1, PAX6, PHGDH, TCF7L2, DVL1, HECTD1	1322	68	13528	1.80582	1	0.828608	70.3726
GOTERM_BP_FAT	GO:0012502~induction of programmed cell death	41	0.216382	0.0644683	DLC1, BID, DEDD, PML, TGFB3, AKAP13, FOXO3, MAGED1, ARHGAP4, PLAGL1, PRUNE2, TUBB, TIAM2, AEN, DDX19B, SOS2, TNFRSF19, DIABLO, DYRK2, FOXO3B, MYC, HIP1, PLAGL2, ARHGEF2, NUDT2, AIFM3, HTT, ARHGEF18, SMAD3, ARHGEF11, NCSTN, NOTCH2, MAPK1, TXNDC12, CD38, CDKN1A, UACA, CUL4A, HIPK1, SORT1, ABL1, SCAND1	1322	321	13528	1.30702	1	0.827698	70.5341
GOTERM_BP_FAT	GO:0048194~Golgi vesicle budding	4	0.0211104	0.0661323	COPA, GBF1, COPZ1, COPE	1322	10	13528	4.09319	1	0.833392	71.4804
GOTERM_BP_FAT	GO:0014074~response to purine	4	0.0211104	0.0661323	CCNE1, SLC6A1, FKBP1A, FKBP1C	1322	10	13528	4.09319	1	0.833392	71.4804
GOTERM_BP_FAT	GO:0048200~Golgi transport vesicle coating	4	0.0211104	0.0661323	COPA, GBF1, COPZ1, COPE	1322	10	13528	4.09319	1	0.833392	71.4804
GOTERM_BP_FAT	GO:0048205~COPI coating of Golgi vesicle	4	0.0211104	0.0661323	COPA, GBF1, COPZ1, COPE	1322	10	13528	4.09319	1	0.833392	71.4804
GOTERM_BP_FAT	GO:0030500~regulation of bone mineralization	7	0.0369432	0.0664775	ACVR2B, BGLAP, CD276, TGFB3, SMAD3, BMPR1A, AHSG	1322	30	13528	2.3877	1	0.832797	71.6731
GOTERM_BP_FAT	GO:0006023~aminoglycan biosynthetic process	6	0.0316656	0.0671518	CSGALNACT1, CHST6, CHST13, EXT1, EXT2, DSE	1322	23	13528	2.66947	1	0.83373	72.046
GOTERM_BP_FAT	GO:0042558~pteridine and derivative metabolic process	6	0.0316656	0.0671518	MTHFD2, GPHN, PCBD1, PAH, ALDH1L2, MOCS1	1322	23	13528	2.66947	1	0.83373	72.046
GOTERM_BP_FAT	GO:0009628~response to abiotic stimulus	46	0.24277	0.0672611	XRCC6, PML, CABP4, INTS3, NR2E3, HVCN1, ANXA7, CASP9, AEN, SLC24A1, PKD2, NPFFR2, PKD1, PCYT1A, EIF2B2, SDF4, MYC, MYOF, TUBB3, FKBPL, GUCA1B, KCNMA1, PTPRK, NES, NOS1, POLH, HTT, RELA, UBE4B, TGFBR2, ATP1A3, MMP14, DBH, RAD54L, OSM, EYA3, CDKN1A, UACA, FYN, POLD1, CHRNB2, DCUN1D3, SCARA5, CLOCK, SLC9A1, OPN4	1322	368	13528	1.27912	1	0.832059	72.1059
GOTERM_BP_FAT	GO:0000271~polysaccharide biosynthetic process	9	0.0474984	0.0674319	CSGALNACT1, ALG1, CHST6, CSGALNACT2, CHST13, CERCAM, EXT1, EXT2, DSE	1322	45	13528	2.0466	1	0.83068	72.1995
GOTERM_BP_FAT	GO:0001889~liver development	10	0.052776	0.0693054	AFP, CCNE1, EP300, ONECUT1, SP1, RELA, ONECUT2, ALDH2, TGFBR3, ARF6	1322	53	13528	1.93075	1	0.837011	73.2059
GOTERM_BP_FAT	GO:0051493~regulation of cytoskeleton organization	20	0.105552	0.0700013	DLC1, ARHGEF2, SPTBN5, ROCK2, MAP1A, SMAD3, ARF6, MID1, CAPZB, DSTN, ARPC1B, NCK2, ARHGAP6, MACF1, TSC2, CFL1, AKAP5, MAPRE1, ADD1, SPTAN1	1322	136	13528	1.50485	1	0.837968	73.5709
GOTERM_BP_FAT	GO:0016049~cell growth	11	0.0580536	0.0700252	NOTCH2, AR, ENOX2, NDN, DGKD, TGFB3, TGFBR3, SGMS1, SLC9A1, RRAGC, TGFB2	1322	61	13528	1.84529	1	0.835983	73.5834
GOTERM_BP_FAT	GO:0007169~transmembrane receptor protein tyrosine kinase signaling pathway	30	0.158328	0.0703964	REPS2, NDN, FGF9, TFG, FOXO4, DDR2, EPHB2, SLC2A8, SORBS1, DGKD, GAB1, SHC1, EGF, RAPGEF1, FIBP, NIN, FLT3, ARID5B, DVL1, EPS15, EPHA5, NCK2, PLCE1, EPS8, EPHA8, NTRK1, CSRNP1, TSC2, SORT1, ROR2	1322	224	13528	1.37049	1	0.835528	73.776
GOTERM_BP_FAT	GO:0048332~mesoderm morphogenesis	8	0.0422208	0.0719897	MACF1, TBX3, HTT, SMAD3, EXT2, TCF7L1, KLF4, BMPR1A	1322	38	13528	2.15431	1	0.840324	74.5881
GOTERM_BP_FAT	GO:0000278~mitotic cell cycle	46	0.24277	0.0721569	E2F1, KIFC1, FZR1, NEK3, USP9X, BTRC, FOXO4, ITGB1, CCNG2, PSMB5, CCNE1, TUBB, RAD21, PPP3CB, CAMK2D, PSMD6, TCF3, STAG2, TUBB3, PINX1, VCPIP1, CDCA3, ARHGEF2, BGLAP, MAP2K1, TPD52L1, CDKN3, DCTN2, CDC25B, FSD1, MPHOSPH9, MNAT1, CDKN1A, CUL4A, PSMA5, PSMC3, PSME2, POLD1, UBA3, CDK2AP1, NEK9, MAPRE1, CHFR, ABL1, MAP9, TXNL4A	1322	370	13528	1.27221	1	0.839	74.6719
GOTERM_BP_FAT	GO:0048511~rhythmic process	19	0.100274	0.0725095	PHLPP1, KCNMA1, EGR3, EGR2, ENOX2, LHCGR, TGFB3, FOXO3, MMP14, TGFB2, AFP, CCNE1, NHLH2, CHRNB2, EIF2B2, FOXO3B, LFNG, CHAT, CLOCK, OPN4	1322	128	13528	1.51896	1	0.838466	74.8478
GOTERM_BP_FAT	GO:0006606~protein import into nucleus	14	0.0738864	0.0735754	XPO6, FGF9, HTT, TGFB3, PML, PPP1R10, POLA2, TGFB2, MAPK1, PPIH, TSC2, IPO5, PPP3CB, NCKIPSD	1322	86	13528	1.66583	1	0.840912	75.3726
GOTERM_BP_FAT	GO:0048568~embryonic organ development	24	0.126662	0.0746321	TBX15, FGF9, MYF5, TGFBR2, TGFB3, SOBP, ZEB1, SIX4, PRRX2, PAX2, TCF7L2, CITED1, SPRY2, KCNQ4, TULP3, CHD7, SP1, ALDH1A3, SIX1, PKD2, ROR2, ZFPM2, GNAS, MYC	1322	172	13528	1.42786	1	0.843257	75.8826
GOTERM_BP_FAT	GO:0030111~regulation of Wnt receptor signaling pathway	9	0.0474984	0.0749738	CHD8, FGF9, TSC2, PPM1A, LRP6, TLE1, TCF7L1, CITED1, DVL1	1322	46	13528	2.0021	1	0.84268	76.0454
GOTERM_BP_FAT	GO:0010810~regulation of cell-substrate adhesion	9	0.0474984	0.0749738	ARHGAP6, ONECUT1, MYF5, TSC2, ONECUT2, SMAD3, MMP14, EMILIN1, SPP1	1322	46	13528	2.0021	1	0.84268	76.0454
GOTERM_BP_FAT	GO:0015749~monosaccharide transport	7	0.0369432	0.0759302	SLC2A8, SLC2A10, SLC17A5, SORBS1, SLC5A1, SLC45A1, SORT1	1322	31	13528	2.31067	1	0.844565	76.4954
GOTERM_BP_FAT	GO:0046649~lymphocyte activation	27	0.142495	0.0762998	ITGAL, ONECUT1, ELF4, FKBP1A, TPD52, FKBP1C, ITGB1, ITGAM, SHB, CHD7, PPP3CB, DDOST, TCF3, SYK, KIF13B, EXO1, FLT3, CD276, SMAD3, MALT1, FOXP3, NCK2, FYN, NTRK1, IGBP1, PLCG2, CHRNB2	1322	199	13528	1.38839	1	0.844105	76.6672
GOTERM_BP_FAT	GO:0042177~negative regulation of protein catabolic process	5	0.026388	0.0769327	PTPN3, RELA, PRKCG, FURIN, TIMP1	1322	17	13528	3.0097	1	0.844683	76.9587
GOTERM_BP_FAT	GO:0007274~neuromuscular synaptic transmission	5	0.026388	0.0769327	EGR3, KIF1B, CHRNB2, SLC5A7, CHAT	1322	17	13528	3.0097	1	0.844683	76.9587
GOTERM_BP_FAT	GO:0002726~positive regulation of T cell cytokine production	3	0.0158328	0.0780274	MAP3K7, MALT1, SASH3	1322	5	13528	6.13979	1	0.847034	77.4546
GOTERM_BP_FAT	GO:0051320~S phase	3	0.0158328	0.0780274	POLD1, CDK2AP1, ABL1	1322	5	13528	6.13979	1	0.847034	77.4546
GOTERM_BP_FAT	GO:0000084~S phase of mitotic cell cycle	3	0.0158328	0.0780274	POLD1, CDK2AP1, ABL1	1322	5	13528	6.13979	1	0.847034	77.4546
GOTERM_BP_FAT	GO:0050655~dermatan sulfate proteoglycan metabolic process	3	0.0158328	0.0780274	CSGALNACT1, CSGALNACT2, DSE	1322	5	13528	6.13979	1	0.847034	77.4546
GOTERM_BP_FAT	GO:0014812~muscle cell migration	3	0.0158328	0.0780274	SIX1, SIX4, PLAU	1322	5	13528	6.13979	1	0.847034	77.4546
GOTERM_BP_FAT	GO:0045778~positive regulation of ossification	6	0.0316656	0.0782987	ACVR2B, CD276, TGFB3, SMAD3, BMPR1A, TGFB2	1322	24	13528	2.55825	1	0.846201	77.5759
GOTERM_BP_FAT	GO:0032412~regulation of ion transmembrane transporter activity	6	0.0316656	0.0782987	GNAI2, PLCG2, STIM2, PKD2, FKBP1A, CALM2	1322	24	13528	2.55825	1	0.846201	77.5759
GOTERM_BP_FAT	GO:0017015~regulation of transforming growth factor beta receptor signaling pathway	8	0.0422208	0.0806983	ONECUT1, HTRA1, ONECUT2, TGFB3, SMAD3, ZEB1, FURIN, CITED1	1322	39	13528	2.09907	1	0.853319	78.6226
GOTERM_BP_FAT	GO:0015672~monovalent inorganic cation transport	40	0.211104	0.0816595	SLC9A9, SLC9A7, SLC5A4, KCNC3, SLC5A1, KCNA1, SLC38A6, SLC9A2, HVCN1, KCNK10, KCNQ4, KCNE1, VPS4B, SCN5A, KCNG1, SCN10A, KCNG2, KCNMA1, SLC12A6, SLC12A5, ATP1A3, KCTD20, ATP1A1, KCTD5, KCNK1, MON2, KCNK3, KCNV1, SLC34A2, KCNK4, KCTD10, ATP6V1C2, KCTD9, ABCC9, SLC17A6, SLC5A9, KCNH8, SLC5A7, ABCC8, SLC9A1	1322	318	13528	1.28717	1	0.854983	79.0287
GOTERM_BP_FAT	GO:0032386~regulation of intracellular transport	12	0.0633312	0.0824184	SCFD1, UACA, TNNC1, GSK3B, MYBPC3, GOPC, TGFB3, SMAD3, PKIA, MBTPS1, CALM2, BMPR1A	1322	71	13528	1.72952	1	0.855897	79.3442
GOTERM_BP_FAT	GO:0001822~kidney development	15	0.079164	0.0826069	SOX11, ARID5B, SLC5A1, FBN1, WWTR1, PAX2, CITED1, ACVR2B, PLCE1, SDC1, GPC3, CD44, ALDH1A3, SIX1, PKD2	1322	96	13528	1.5989	1	0.854789	79.4219
GOTERM_BP_FAT	GO:0043065~positive regulation of apoptosis	52	0.274435	0.0833382	DLC1, DEDD, TGFB3, FOXO3, TGFB2, ARHGAP4, MAGED1, AGTR2, PTGIS, DYNLL1, CASP9, CD44, TIAM2, AEN, FOXO3B, MYC, KCNMA1, NUDT2, ARHGEF2, AIFM3, ARHGEF18, RAD9A, STK3, ARHGEF11, MAPK1, CD38, HIPK1, SORT1, DCUN1D3, BID, PML, AKAP13, PLAGL1, PRUNE2, TUBB, ALDH1A3, DDX19B, SOS2, DIABLO, TNFRSF19, DYRK2, PLAGL2, HIP1, HTT, SMAD3, NCSTN, TXNDC12, NOTCH2, CDKN1A, UACA, CUL4A, ABL1, SCAND1	1322	430	13528	1.23748	1	0.855599	79.7206
GOTERM_BP_FAT	GO:0019318~hexose metabolic process	26	0.137218	0.0834182	PHKA2, LDHB, LDHA, ONECUT1, ADPGK, GALK2, SLC2A8, GALM, UEVLD, ENO4, MAN2B1, MYC, HKDC1, PDK3, FBP2, FUCA2, PMM1, PGM2, MAN2A2, PGM3, PGM5, GSK3B, MAPK14, POFUT2, POFUT1, UGP2	1322	192	13528	1.38572	1	0.854124	79.753
GOTERM_BP_FAT	GO:0051494~negative regulation of cytoskeleton organization	10	0.052776	0.083732	DLC1, ARHGEF2, ARHGAP6, SPTBN5, MAP1A, MAPRE1, MID1, CAPZB, SPTAN1, ADD1	1322	55	13528	1.86054	1	0.853475	79.8798
GOTERM_BP_FAT	GO:0050650~chondroitin sulfate proteoglycan biosynthetic process	4	0.0211104	0.0845403	CSGALNACT1, CSGALNACT2, CHST13, DSE	1322	11	13528	3.72108	1	0.854557	80.2027
GOTERM_BP_FAT	GO:0060324~face development	4	0.0211104	0.0845403	CHD7, ARID5B, CSRNP1, MMP2	1322	11	13528	3.72108	1	0.854557	80.2027
GOTERM_BP_FAT	GO:0051170~nuclear import	14	0.0738864	0.0849877	XPO6, FGF9, HTT, TGFB3, PML, PPP1R10, POLA2, TGFB2, MAPK1, PPIH, TSC2, IPO5, PPP3CB, NCKIPSD	1322	88	13528	1.62797	1	0.854379	80.3794
GOTERM_BP_FAT	GO:0044265~cellular macromolecule catabolic process	83	0.438041	0.0857505	BTRC, UFC1, BAP1, SAE1, SENP5, ERLEC1, ZYG11B, PARN, APOB, MGRN1, MAP1LC3A, RABGEF1, RBCK1, FBXL12, PSMD6, MYC, CDCA3, VCPIP1, TBL1XR1, DDB1, RELA, UBR4, UBR2, ASB9, SENP1, PIAS3, PSMA5, PSME2, TRIM32, KLHL13, CAND2, UBD, ASB3, UCHL3, AMFR, PIAS1, CHFR, ASB7, FBXO10, ZER1, FBXL3, RAD23B, FZR1, UBE3B, UBE3A, USP9X, PABPC4, USP4, PSMB5, UEVLD, FBXW5, FBXW4, RNF128, USP38, OTUD7B, STAMBPL1, TRAF7, H…	1322	725	13528	1.1715	1	0.855284	80.6772
GOTERM_BP_FAT	GO:0016568~chromatin modification	35	0.184716	0.0859815	KDM6A, TADA3, UTY, CDC73, TRRAP, KDM1A, CHD8, TAF5L, CHD7, PRMT7, RTF1, SUPT7L, CHD6, TBL1XR1, L3MBTL2, RCOR1, HMG20A, SMYD1, ARID1A, ARID1B, MBD3, RBBP7, FOXP3, EYA3, MSL3, EP300, BCORL1, ATXN7, SMARCC2, ASH1L, CABIN1, CARM1, SETD2, SRCAP, RNF40	1322	274	13528	1.30713	1	0.854369	80.7665
GOTERM_BP_FAT	GO:0070167~regulation of biomineral formation	7	0.0369432	0.0861025	ACVR2B, BGLAP, CD276, TGFB3, SMAD3, BMPR1A, AHSG	1322	32	13528	2.23846	1	0.853084	80.8132
GOTERM_BP_FAT	GO:0006937~regulation of muscle contraction	12	0.0633312	0.0891406	KCNMA1, PLCE1, NOS1, MAP2K1, MYL3, TNNC1, PPP1R12B, MYBPC3, PTGS1, ATP1A1, CNN1, TPM3	1322	72	13528	1.7055	1	0.861504	81.9496
GOTERM_BP_FAT	GO:0009725~response to hormone stimulus	45	0.237492	0.0893474	MMS19, ADCY3, SLC6A1, LHCGR, PTGS1, TGFB3, FHL2, PDE3B, FOXO4, CITED1, AHSG, TGFB2, SLC2A8, CCNE1, GSTM3, PRKAR2A, SERPINA7, SORBS1, GAB1, SHC1, EIF2B2, SPP1, KCNMA1, AR, PLD1, EGR2, MAP2K1, RELA, HCLS1, TGFBR2, ADIPOR1, MMP14, SLC34A2, MAPK1, CD38, CDKN1A, SDC1, EP300, GNB2, PIAS3, ALDH2, HSD11B2, TGFBR3, SORT1, GNAS	1322	367	13528	1.25473	1	0.860533	82.0246
GOTERM_BP_FAT	GO:0034765~regulation of ion transmembrane transport	6	0.0316656	0.0903714	GNAI2, PLCG2, STIM2, PKD2, FKBP1A, CALM2	1322	25	13528	2.45592	1	0.862181	82.3916
GOTERM_BP_FAT	GO:0006040~amino sugar metabolic process	6	0.0316656	0.0903714	CSGALNACT1, PGM3, CHST6, CHST5, NAGK, SLC35A3	1322	25	13528	2.45592	1	0.862181	82.3916
GOTERM_BP_FAT	GO:0022403~cell cycle phase	50	0.26388	0.0905618	ADCY3, E2F1, KIFC1, FZR1, NEK3, USP9X, FOXO4, ITGB1, CCNG2, CCNE1, PRUNE2, TUBB, RAD21, CYP26B1, PPP3CB, PIWIL1, CAMK2D, PIWIL3, TCF3, LFNG, STAG2, TUBB3, PINX1, CDCA3, VCPIP1, EXO1, ARHGEF2, BGLAP, MAP2K1, MND1, UBR2, TPD52L1, CDKN3, RAD54L, CDC25B, DCTN2, FSD1, MPHOSPH9, MNAT1, CDKN1A, CUL4A, POLD1, CDK2AP1, NEK9, MAPRE1, CHFR, ABL1, MAP9, UTP14C, TXNL4A	1322	414	13528	1.23587	1	0.86117	82.4591
GOTERM_BP_FAT	GO:0010648~negative regulation of cell communication	32	0.168883	0.0906323	DLC1, ELF1, GNAI3, GNAI2, SLC6A1, ONECUT1, FGF9, ONECUT2, TGFB3, LEMD3, PDE3B, CITED1, AHSG, CHD8, AGTR2, KCNQ4, RGS12, HTRA1, CYP26B1, OTUD7B, RELA, TLE1, AMBP, CD38, TULP3, AIDA, ATXN7, TSC2, LRP6, DGKZ, GRK4, MAPK8IP1	1322	248	13528	1.32038	1	0.859783	82.484
GOTERM_BP_FAT	GO:0043068~positive regulation of programmed cell death	52	0.274435	0.0907436	DLC1, DEDD, TGFB3, FOXO3, TGFB2, ARHGAP4, MAGED1, AGTR2, PTGIS, DYNLL1, CASP9, CD44, TIAM2, AEN, FOXO3B, MYC, KCNMA1, NUDT2, ARHGEF2, AIFM3, ARHGEF18, RAD9A, STK3, ARHGEF11, MAPK1, CD38, HIPK1, SORT1, DCUN1D3, BID, PML, AKAP13, PLAGL1, PRUNE2, TUBB, ALDH1A3, DDX19B, SOS2, DIABLO, TNFRSF19, DYRK2, PLAGL2, HIP1, HTT, SMAD3, NCSTN, TXNDC12, NOTCH2, CDKN1A, UACA, CUL4A, ABL1, SCAND1	1322	433	13528	1.2289	1	0.858529	82.5233
GOTERM_BP_FAT	GO:0051325~interphase	16	0.0844416	0.0910274	E2F1, TPD52L1, FOXO4, CDKN3, ITGB1, CCNE1, MNAT1, PRUNE2, CDKN1A, CUL4A, POLD1, CAMK2D, PPP3CB, CDK2AP1, ABL1, TCF3	1322	106	13528	1.5446	1	0.85783	82.623
GOTERM_BP_FAT	GO:0035282~segmentation	9	0.0474984	0.0915186	EP300, EGR2, TBX3, MYF5, ROR2, POFUT1, MESP2, TCF7L1, MLLT3	1322	48	13528	1.91868	1	0.857798	82.7944
GOTERM_BP_FAT	GO:0055001~muscle cell development	10	0.052776	0.0915716	GPHN, SDC1, ACTC1, TNC, UTRN, PPP3CB, MYOZ1, ITGB1, CHAT, DVL1	1322	56	13528	1.82732	1	0.856374	82.8128
GOTERM_BP_FAT	GO:0006611~protein export from nucleus	5	0.026388	0.091593	NXT1, CCHCR1, NUP214, XPO6, GSK3B	1322	18	13528	2.84249	1	0.85485	82.8202
GOTERM_BP_FAT	GO:0010464~regulation of mesenchymal cell proliferation	5	0.026388	0.091593	FGF9, TGFBR2, PRRX2, ZEB1, BMPR1A	1322	18	13528	2.84249	1	0.85485	82.8202
GOTERM_BP_FAT	GO:0030501~positive regulation of bone mineralization	5	0.026388	0.091593	ACVR2B, CD276, TGFB3, SMAD3, BMPR1A	1322	18	13528	2.84249	1	0.85485	82.8202
GOTERM_BP_FAT	GO:0042127~regulation of cell proliferation	89	0.469707	0.095558	DLC1, FGF9, E2F7, PTGS1, PAX6, TGFB3, STRN, BAP1, ZEB1, PRRX2, NR2E3, FOXO4, DDR2, SSR1, TGFB2, S1PR2, MAGED1, ZFP91, CD47, CGREF1, MYD88, GPC3, SHC1, MYC, AKIRIN2, MATK, MAP2K5, SYK, PTPRK, ARHGEF2, RELA, CD164, MXD4, OSM, CIAO1, MAPK1, CD38, NCK2, HIPK1, EIF2AK2, VIP, NDN, TBC1D8, GNAI2, EGLN3, PML, CNTFR, ITGB1, TIMP1, MORC3, CAMK2D, GRPR, LHX5, EGF, TCF3, FKBPL, PINX1, ZFP91-CNTF, TBX3, CREB3…	1322	787	13528	1.15722	1	0.865538	84.1444
GOTERM_BP_FAT	GO:0050851~antigen receptor-mediated signaling pathway	7	0.0369432	0.096984	MAP3K7, MAPK1, FYN, PLCG2, SPG21, MALT1, SYK	1322	33	13528	2.17063	1	0.86821	84.5966
GOTERM_BP_FAT	GO:0008630~DNA damage response, signal transduction resulting in induction of apoptosis	7	0.0369432	0.096984	TXNDC12, UACA, HIPK1, AEN, PML, DYRK2, ABL1	1322	33	13528	2.17063	1	0.86821	84.5966
GOTERM_BP_FAT	GO:0010942~positive regulation of cell death	52	0.274435	0.0980557	DLC1, DEDD, TGFB3, FOXO3, TGFB2, ARHGAP4, MAGED1, AGTR2, PTGIS, DYNLL1, CASP9, CD44, TIAM2, AEN, FOXO3B, MYC, KCNMA1, NUDT2, ARHGEF2, AIFM3, ARHGEF18, RAD9A, STK3, ARHGEF11, MAPK1, CD38, HIPK1, SORT1, DCUN1D3, BID, PML, AKAP13, PLAGL1, PRUNE2, TUBB, ALDH1A3, DDX19B, SOS2, DIABLO, TNFRSF19, DYRK2, PLAGL2, HIP1, HTT, SMAD3, NCSTN, TXNDC12, NOTCH2, CDKN1A, UACA, CUL4A, ABL1, SCAND1	1322	435	13528	1.22325	1	0.8698	84.9283
GOTERM_BP_FAT	GO:0006022~aminoglycan metabolic process	11	0.0580536	0.0982807	CSGALNACT1, CHID1, BGN, CHST6, GUSB, CHST13, DCN, EXT1, CTBS, EXT2, DSE	1322	65	13528	1.73174	1	0.868961	84.9971
GOTERM_BP_FAT	GO:0042063~gliogenesis	11	0.0580536	0.0982807	ZFP91-CNTF, ZFP91, EGR2, TSPAN2, NDN, NAB2, SOX11, PHGDH, OLIG2, MMP14, EIF2B2, TGFB2	1322	65	13528	1.73174	1	0.868961	84.9971
GOTERM_BP_FAT	GO:0007264~small GTPase mediated signal transduction	38	0.200549	0.0983681	RAB7A, WASF2, MAPKAPK3, IQGAP3, ARF6, RRAGC, ARHGAP4, ARHGAP6, SOS2, ARHGAP1, RHOC, SHC1, SAR1A, RAPGEF1, RAB2A, ARL1, GDI2, RSU1, PLD1, MAP2K1, RALBP1, RREB1, GEM, RAB33A, ARHGEF11, MAPK1, PLCE1, CRKL, SGSM3, MAPK14, NTRK1, RASSF1, RAB22A, CFL1, SDCBP, RAB13, ARL8B, LRRK1	1322	305	13528	1.27493	1	0.867732	85.0238
GOTERM_BP_FAT	GO:0048704~embryonic skeletal system morphogenesis	10	0.052776	0.0998271	TBX15, TULP3, MYF5, SIX1, TGFBR2, TGFB3, GNAS, PRRX2, SIX4, ZEB1	1322	57	13528	1.79526	1	0.870396	85.462
GOTERM_BP_FAT	GO:0032507~maintenance of protein location in cell	8	0.0422208	0.0998516	KDELR3, TLN1, EZR, MORC3, GOPC, PML, SUPT7L, KDELR1	1322	41	13528	1.99668	1	0.86901	85.4692
GOTERM_BP_FAT	GO:0000904~cell morphogenesis involved in differentiation	57	0.273578	1.63e-08	ALS2, PLXNA3, MYO7A, CXCL12, SHH, NRCAM, ATP2B2, DAB2, POU4F3, POU4F2, POU4F1, ROBO3, PRKCA, CRYAA, NRXN3, NODAL, KIF5C, TBCE, CHST3, VASP, AMIGO1, NDEL1, CNTN2, OPHN1, VCAN, LAMC1, UBB, GAP43, RTN4RL1, DRD2, ERBB3, ERBB2, EPHB3, SEMA5A, PTK2, GBX2, LHX4, RTN4RL2, TNN, LAMB1, SNAP25, ETV4, FN1, COL18A1, PLA2G10, TRIM28, NFASC, HGF, ISL1, SOD1, PTPN11, SEMA6A, ISL2, NOTCH1, S100B, DLX5, BMPR1B	1437	244	13528	2.19919	6.16e-05	6.16e-05	3.01e-05
GOTERM_BP_FAT	GO:0000902~cell morphogenesis	74	0.355172	2e-08	ALS2, PLXNA3, MYO7A, CXCL12, SHH, NRCAM, ATP2B2, NDE1, DAB2, RHOA, POU4F3, POU4F2, POU4F1, ROBO3, IDUA, PRKCA, C2CD3, CRYAA, NRXN3, NODAL, KIF5C, LIFR, TBCE, CHST3, DNAI2, VASP, AMIGO1, SMO, NDEL1, CNTN2, OPHN1, VCAN, UBB, LAMC1, GAP43, SHROOM1, SHROOM2, RTN4RL1, DRD2, ERBB3, ERBB2, SOX6, EPHB3, LLGL1, SCRIB, SEMA5A, PTK2, LHX4, GBX2, CLASP1, RTN4RL2, TNN, LAMB1, SNAP25, ETV4, FN1, COL18A1, RAB8A…	1437	356	13528	1.95685	7.57e-05	3.78e-05	3.69e-05
GOTERM_BP_FAT	GO:0031175~neuron projection development	58	0.278378	3.79e-08	GPRIN1, ALS2, PLXNA3, CXCL12, SHH, NRCAM, EFHD1, POU4F3, POU4F2, POU4F1, ROBO3, PRKCA, STMN3, NRXN3, KIF5C, TBCE, LIFR, CHST3, VASP, AMIGO1, SMO, NDEL1, CNTN2, TRAPPC4, OPHN1, VCAN, UBB, GAP43, FGFR1, RTN4RL1, DRD2, ERBB3, ERBB2, CDH1, EPHB3, SEMA5A, PTK2, GBX2, LHX4, RTN4RL2, TNN, LAMB1, SNAP25, ETV4, PLA2G10, ITGA1, NFASC, ISL1, GAS7, PTPN11, SEMA6A, ISL2, NOTCH1, S100B, MAP1S, DLX5, MAP2, BMPR…	1437	256	13528	2.13287	0.000144	4.79e-05	7.01e-05
GOTERM_BP_FAT	GO:0048666~neuron development	70	0.335973	6.62e-08	ALS2, GPRIN1, PLXNA3, MYO7A, CXCL12, SHH, NRCAM, EFHD1, ATP2B2, POU4F3, LGI4, POU4F2, POU4F1, ROBO3, PRKCA, STMN3, NRXN3, KIF5C, LIFR, TBCE, CHST3, VASP, FARP2, THY1, AMIGO1, SMO, NDEL1, CNTN2, TRAPPC4, OPHN1, VCAN, UBB, GAP43, FGFR1, RTN4RL1, DRD2, ERBB3, ERBB2, CDH1, EPHB3, SEMA5A, LIF, PTK2, LHX4, GBX2, RTN4RL2, TNN, LAMB1, SNAP25, ETV4, PLA2G10, LMX1B, ITGA1, NFASC, EN1, ISL1, SOD1, GAS7, PTP…	1437	339	13528	1.94391	0.000251	6.27e-05	0.000122
GOTERM_BP_FAT	GO:0032989~cellular component morphogenesis	78	0.37437	9.73e-08	ALS2, PLXNA3, MYO7A, CXCL12, SHH, NRCAM, ATP2B2, DAB2, NDE1, RHOA, POU4F3, POU4F2, POU4F1, ROBO3, IDUA, PRKCA, C2CD3, CRYAA, NRXN3, NODAL, KIF5C, LIFR, TBCE, CHST3, DNAI2, VASP, AMIGO1, TNNT2, SMO, NDEL1, CNTN2, OPHN1, VCAN, UBB, LAMC1, GAP43, SHROOM1, SHROOM2, AGFG1, RTN4RL1, DRD2, ERBB3, ERBB2, SOX6, EPHB3, LLGL1, SCRIB, SEMA5A, FIS1, PTK2, LHX4, GBX2, OBSL1, CLASP1, RTN4RL2, TNN, LAMB1, SNAP25…	1437	397	13528	1.84961	0.000368	7.36e-05	0.00018
GOTERM_BP_FAT	GO:0048812~neuron projection morphogenesis	50	0.239981	1.18e-07	ALS2, PLXNA3, CXCL12, SHH, NRCAM, POU4F3, POU4F2, POU4F1, ROBO3, PRKCA, NRXN3, KIF5C, TBCE, LIFR, CHST3, VASP, AMIGO1, SMO, NDEL1, CNTN2, OPHN1, VCAN, UBB, GAP43, RTN4RL1, DRD2, ERBB3, ERBB2, EPHB3, SEMA5A, PTK2, GBX2, LHX4, RTN4RL2, TNN, SNAP25, ETV4, PLA2G10, ITGA1, NFASC, ISL1, GAS7, PTPN11, SEMA6A, NOTCH1, ISL2, S100B, MAP1S, DLX5, BMPR1B	1437	213	13528	2.20987	0.000446	7.43e-05	0.000218
GOTERM_BP_FAT	GO:0030182~neuron differentiation	83	0.398368	1.83e-07	ALS2, GPRIN1, PLXNA3, MYO7A, USH1G, PEX5, RTN1, CXCL12, SHH, NRCAM, EFHD1, ATP2B2, PAX7, POU4F3, LGI4, POU4F2, POU4F1, ROBO3, PHOX2A, PRKCA, STMN3, NRXN3, KIF5C, LIFR, TBCE, CHST3, DAPK3, VASP, FARP2, THY1, AMIGO1, SMO, NDEL1, MNX1, CNTN2, TRAPPC4, OPHN1, VCAN, UBB, GAP43, FGFR1, RTN4RL1, ERBB3, DRD2, ERBB2, CDH1, EPHB3, LIF, SEMA5A, PTK2, LHX1, LHX4, GBX2, PCSK9, TNN, RTN4RL2, TLX3, LAMB1, SNAP2…	1437	438	13528	1.78394	0.000692	9.89e-05	0.000338
GOTERM_BP_FAT	GO:0030030~cell projection organization	72	0.345572	3.8e-07	ALS2, GPRIN1, PLXNA3, LIMA1, MYO7A, CXCL12, SHH, AKT1, NRCAM, EFHD1, ATP2B2, POU4F3, POU4F2, POU4F1, ROBO3, PRKCA, C2CD3, ROCK1, STMN3, NRXN3, KIF5C, LIFR, TBCE, CHST3, DNAI2, VASP, AMIGO1, SMO, NDEL1, CNTN2, TRAPPC4, OPHN1, VCAN, UBB, GAP43, FGFR1, RTN4RL1, DRD2, ERBB3, ERBB2, RDX, CDH1, EPHB3, SEMA5A, PTK2, LHX4, GBX2, RTN4RL2, TNN, LAMB1, SNAP25, ETV4, FGD3, THBS4, KLF5, RAB8A, PLA2G10, ITGA1,…	1437	368	13528	1.84188	0.00143721	0.00018	0.000702
GOTERM_BP_FAT	GO:0048667~cell morphogenesis involved in neuron differentiation	48	0.230382	4.32e-07	ALS2, PLXNA3, RTN4RL1, DRD2, ERBB3, MYO7A, ERBB2, EPHB3, CXCL12, SHH, SEMA5A, NRCAM, ATP2B2, PTK2, POU4F3, GBX2, LHX4, POU4F2, RTN4RL2, POU4F1, TNN, ROBO3, SNAP25, ETV4, PRKCA, PLA2G10, NRXN3, KIF5C, TBCE, NFASC, CHST3, ISL1, SOD1, VASP, PTPN11, AMIGO1, SEMA6A, ISL2, NOTCH1, NDEL1, S100B, DLX5, CNTN2, OPHN1, VCAN, UBB, BMPR1B, GAP43	1437	209	13528	2.16208	0.0016339	0.000182	0.000798
GOTERM_BP_FAT	GO:0007409~axonogenesis	45	0.215983	6.72e-07	ALS2, PLXNA3, RTN4RL1, DRD2, ERBB3, ERBB2, EPHB3, CXCL12, SHH, SEMA5A, NRCAM, PTK2, POU4F3, GBX2, LHX4, POU4F2, RTN4RL2, POU4F1, TNN, ROBO3, SNAP25, ETV4, PRKCA, PLA2G10, NRXN3, KIF5C, TBCE, NFASC, CHST3, ISL1, VASP, PTPN11, AMIGO1, SEMA6A, ISL2, NOTCH1, NDEL1, S100B, DLX5, CNTN2, OPHN1, VCAN, UBB, BMPR1B, GAP43	1437	193	13528	2.19499	0.00254011	0.000254	0.00124156
GOTERM_BP_FAT	GO:0048858~cell projection morphogenesis	53	0.25438	7.27e-07	ALS2, PLXNA3, CXCL12, SHH, NRCAM, POU4F3, POU4F2, POU4F1, ROBO3, PRKCA, C2CD3, NRXN3, KIF5C, TBCE, LIFR, CHST3, DNAI2, VASP, AMIGO1, SMO, NDEL1, CNTN2, OPHN1, VCAN, UBB, GAP43, RTN4RL1, DRD2, ERBB3, ERBB2, EPHB3, SEMA5A, PTK2, GBX2, LHX4, RTN4RL2, TNN, SNAP25, ETV4, RAB8A, PLA2G10, ITGA1, NFASC, ISL1, GAS7, PTPN11, SEMA6A, NOTCH1, ISL2, S100B, MAP1S, DLX5, BMPR1B	1437	245	13528	2.03651	0.00274586	0.00025	0.00134227
GOTERM_BP_FAT	GO:0032990~cell part morphogenesis	54	0.259179	1.28e-06	ALS2, PLXNA3, CXCL12, SHH, NRCAM, POU4F3, POU4F2, POU4F1, ROBO3, PRKCA, C2CD3, NRXN3, KIF5C, TBCE, LIFR, CHST3, DNAI2, VASP, AMIGO1, SMO, NDEL1, CNTN2, OPHN1, VCAN, UBB, GAP43, RTN4RL1, DRD2, ERBB3, ERBB2, EPHB3, SEMA5A, FIS1, PTK2, GBX2, LHX4, RTN4RL2, TNN, SNAP25, ETV4, RAB8A, PLA2G10, ITGA1, NFASC, ISL1, GAS7, PTPN11, SEMA6A, NOTCH1, ISL2, S100B, MAP1S, DLX5, BMPR1B	1437	256	13528	1.98578	0.0048194	0.000403	0.00235833
GOTERM_BP_FAT	GO:0007167~enzyme linked receptor protein signaling pathway	65	0.311975	4.14e-06	FGF6, FGF18, FGF5, NDST1, IL6ST, BCAR1, FGF16, RHOQ, FSTL1, IL31RA, AKT1, EIF4EBP2, FNTA, PDGFC, FGF1, FGF2, ADAM9, PTPRJ, LIFR, SOCS7, IRS1, FLNA, LEFTY1, COL1A2, ACVR1, LCP2, WFIKKN2, TWSG1, FGFR1, FGFR4, ERBB4, ERBB3, GRB2, ERBB2, TIPARP, COL3A1, BMPR2, EPHA10, ABI1, EPHB3, PXN, LIF, UBE2D3, PTK2, RGMB, CEP57, INS, LEFTY2, PIK3R1, MET, AXL, DUSP22, TRIO, SKI, HGF, APPL1, STAT3, PTPN11, RPS6KA5…	1437	342	13528	1.78922	0.01555	0.00120483	0.00765033
GOTERM_BP_FAT	GO:0007242~intracellular signaling cascade	175	0.839933	9.34e-05	F2RL3, ADCY1, ADCY2, RAB9B, IL6ST, TBK1, TIRAP, TNFSF15, IQGAP2, RPS6KB1, RPS27L, ITSN1, ADORA1, RGL1, BTK, IL31RA, PTGIR, DIRAS1, EIF4EBP2, MDFIC, BHLHA15, RAB28, RAB23, TLK1, RARA, RAB26, TLK2, GNG3, SPRED1, DDAH2, DDAH1, NET1, ADAM9, DBNL, PLD2, TNIK, NUDT4, STMN3, ROCK1, SOCS3, SOCS1, SOCS7, COLEC12, MED13, IRS1, PCLO, FARP2, SIRPG, UBR5, CCR2, COL1A2, ASB1, MAPK9, CARTPT, MAPK7, ASB5, RAD17,…	1437	1256	13528	1.31167	0.297781	0.0249345	0.172422
GOTERM_BP_FAT	GO:0006928~cell motion	78	0.37437	9.48e-05	PLXNA3, PLXNA2, BCAR1, PEX5, RPS6KB1, ZEB2, CXCL12, SHH, ACTR3, NRCAM, NDE1, GAB2, PAK4, POU4F3, SEMA3C, POU4F2, POU4F1, ROBO3, FGF2, CEACAM1, PRKCA, PHOX2B, ROCK1, NRXN3, NODAL, KIF5C, VASP, SMO, NDEL1, TNS1, BTG1, CNTN2, OPHN1, VCAN, UBB, LAMC1, GAP43, ACVR1, DNAH11, CCL3, SHROOM2, DRD2, DNAH17, ERBB2, GIPC1, EPHB3, SCRIB, DNAH5, SEMA5A, PTK2, ARPC2, PRSS3, LHX4, GBX2, TNN, TLX3, SCNN1B, ETV4, …	1437	475	13528	1.54589	0.301421	0.0236301	0.174955
GOTERM_BP_FAT	GO:0060284~regulation of cell development	41	0.196784	9.99e-05	XRCC5, PLXNA3, LZTS1, DRD2, TIMP2, SHH, NRCAM, ACTR3, PTK2, MYOCD, INS, MAPT, RHOA, CDK5RAP3, CDK5RAP2, TLX3, FGF2, ARHGDIA, B4GALT1, PHOX2B, FOXA1, GRIN1, DLL1, ISL1, THY1, NOTCH3, AMIGO1, SMO, MIB1, ISL2, NOTCH1, HDAC3, NDEL1, CCND2, BTG1, TGIF1, NEUROD1, TGIF2, UBB, HDAC9, DBN1	1437	205	13528	1.88281	0.314826	0.0233531	0.184397
GOTERM_BP_FAT	GO:0051960~regulation of nervous system development	39	0.187185	0.000108	XRCC5, PLXNA3, LZTS1, DRD2, TIMP2, SHH, NRCAM, ACTR3, PTK2, LHX1, MAPT, RHOA, CDK5RAP3, CDK5RAP2, TLX3, SNAP25, FGF2, ARHGDIA, PRKCA, PHOX2B, FOXA1, GRIN1, DLL1, ISL1, THY1, NOTCH3, AMIGO1, SMO, MIB1, ISL2, NOTCH1, NDEL1, CCND2, TGIF1, NEUROD1, TGIF2, UBB, DBN1, CHRD	1437	192	13528	1.91223	0.335857	0.0237865	0.199586
GOTERM_BP_FAT	GO:0045664~regulation of neuron differentiation	30	0.143988	0.000121	PLXNA3, LZTS1, TIMP2, SHH, NRCAM, ACTR3, PTK2, MAPT, RHOA, CDK5RAP3, CDK5RAP2, TLX3, ARHGDIA, PHOX2B, GRIN1, FOXA1, DLL1, ISL1, THY1, NOTCH3, AMIGO1, MIB1, NOTCH1, ISL2, NDEL1, CCND2, TGIF1, NEUROD1, TGIF2, DBN1	1437	133	13528	2.12347	0.366652	0.025055	0.222714
GOTERM_BP_FAT	GO:0051094~positive regulation of developmental process	51	0.24478	0.000129	XRCC5, PDLIM7, IL6ST, NFKB1, RPS6KB1, SHH, ACTR3, AKT1, NRCAM, MAPT, RHOA, POU4F2, RARA, DDAH1, FGF2, ADAM9, AP3B1, IHH, SH3PXD2B, PRKCA, PHOX2B, SOCS3, VASH2, AMIGO1, SMO, NME2, NDEL1, BTG1, NPPC, TGIF1, MAPK9, TGIF2, ACVR1, DRD2, CSF1, BMPR2, CD74, LIF, CYP27B1, INS, AP3D1, ARHGDIA, B4GALT1, PLA2G10, FOXA1, NOTCH1, DLX5, NEUROD1, HDAC9, BMPR1B, HDAC7	1437	278	13528	1.72704	0.385281	0.0252848	0.237255
GOTERM_BP_FAT	GO:0046907~intracellular transport	100	0.479962	0.000181	ALS2, GRPEL2, ENAH, NRBP1, RAB9B, VPS54, C16ORF70, USE1, EIF5A, HOOK3, TRAK2, HOMER3, BHLHA15, VPS4A, TLK1, MCM3AP, NUDT4, MYH3, OPTN, ERGIC1, TNNT2, COPG2, NDEL1, VAMP7, TXNDC5, RPS15, TRAPPC4, MRPL45, MYBBP1A, ARFGAP1, DERL1, AGFG1, MYL1, AKAP12, GIPC1, RIMS2, CD74, ACD, DUSP16, STX10, RHOBTB3, AP2M1, RAB8A, TAOK2, SMG6, SMG1, WIPI1, CBLB, SLC25A13, PRICKLE1, AKTIP, UCP3, ARF1, BET1L, SPTBN1, S…	1437	657	13528	1.43289	0.495685	0.0336486	0.333618
GOTERM_BP_FAT	GO:0050679~positive regulation of epithelial cell proliferation	14	0.0671946	0.000209	B4GALT1, ERBB4, ERBB2, FOXP1, NME2, HRH3, CCND2, DLX5, GRN, LAMC1, FGF1, LAMB1, FGF2, IHH	1437	41	13528	3.21456	0.546945	0.0370001	0.385755
GOTERM_BP_FAT	GO:0045597~positive regulation of cell differentiation	43	0.206383	0.000281	XRCC5, PDLIM7, IL6ST, DRD2, CSF1, BMPR2, NFKB1, CD74, SHH, LIF, NRCAM, AKT1, ACTR3, CYP27B1, INS, MAPT, RHOA, POU4F2, AP3D1, RARA, FGF2, ARHGDIA, IHH, AP3B1, SH3PXD2B, PHOX2B, PLA2G10, SOCS3, FOXA1, AMIGO1, SMO, NME2, NOTCH1, NDEL1, BTG1, DLX5, NPPC, TGIF1, NEUROD1, MAPK9, TGIF2, BMPR1B, ACVR1	1437	229	13528	1.76771	0.654639	0.0471766	0.517656
GOTERM_BP_FAT	GO:0032870~cellular response to hormone stimulus	29	0.139189	0.000292	ADCY1, ADCY2, ERBB3, GRB2, BCAR1, RHOQ, RPS6KB1, GCGR, LATS2, AKT1, PDPK1, EIF4EBP2, INS, PCSK9, GNG3, PIK3R1, SOCS7, ITGA2, APPL1, IRS1, STAT3, PTPN11, NUP62, CCND2, PRKAR1A, GNB4, IGFBP2, HDAC9, PARP1	1437	133	13528	2.05269	0.668847	0.0469149	0.538056
GOTERM_BP_FAT	GO:0007243~protein kinase cascade	62	0.297576	0.000311	NDST1, IL6ST, TBK1, TNFSF15, TIRAP, RPS6KB1, ADORA1, LATS2, BTK, IL31RA, AKT1, MDFIC, TICAM1, GNG3, SPRED1, FGF1, FGF2, ADAM9, PRKCA, DBNL, TNIK, SOCS3, PIK3C2B, SOCS1, DAPK3, IRS1, IFNAR2, CD81, CCR2, CARTPT, MAPK9, MAPK7, FGFR1, DRD2, GRB2, ERBB3, BLK, ERBB2, STK17B, STK17A, CD74, DUSP19, INS, C1QTNF2, DUSP16, TRAF6, PIK3R1, CDC42EP5, SCG2, DGKQ, TAOK2, MET, ITGA1, DUSP22, HGF, SOD1, STAT3, PTP…	1437	370	13528	1.57749	0.691726	0.0478493	0.572811
GOTERM_BP_FAT	GO:0007169~transmembrane receptor protein tyrosine kinase signaling pathway	42	0.201584	0.000345	FGF6, FGF18, FGFR1, FGF5, FGFR4, ERBB4, NDST1, GRB2, ERBB3, ERBB2, BCAR1, TIPARP, FGF16, BMPR2, RHOQ, EPHA10, ABI1, EPHB3, PXN, IL31RA, AKT1, PTK2, EIF4EBP2, CEP57, INS, PDGFC, FGF1, FGF2, PIK3R1, PTPRJ, MET, AXL, SOCS7, HGF, APPL1, IRS1, STAT3, FLNA, PTPN11, RPS6KA5, MAPK8IP2, LCP2	1437	224	13528	1.76514	0.728785	0.0508551	0.634956
GOTERM_BP_FAT	GO:0016477~cell migration	49	0.235181	0.000389	PLXNA2, BCAR1, PEX5, ZEB2, RPS6KB1, CXCL12, SHH, NRCAM, NDE1, GAB2, SEMA3C, POU4F1, FGF2, CEACAM1, PRKCA, PHOX2B, ROCK1, NODAL, SMO, NDEL1, TNS1, BTG1, CNTN2, OPHN1, VCAN, LAMC1, ACVR1, SHROOM2, DRD2, GIPC1, SCRIB, PTK2, PRSS3, GBX2, TNN, TLX3, SCNN1B, SCG2, THBS4, FN1, B4GALT1, TAOK2, LMX1B, MET, ITGA1, ITGA4, ISL1, ITGA6, NEUROD4	1437	276	13528	1.67134	0.770776	0.055081	0.716517
GOTERM_BP_FAT	GO:0009719~response to endogenous stimulus	66	0.316775	0.000429	ARSB, ADCY1, ADCY2, LDLR, LEPR, BCAR1, RHOQ, RPS6KB1, VGF, SHH, LATS2, AKT1, PDPK1, EIF4EBP2, VKORC1, RARA, GNG3, LOX, ADAM9, IHH, PRKCA, CYP11A1, SOCS3, STRN3, SOCS1, SOCS7, CFTR, CDO1, PTPRN, IRS1, CCND2, WFDC1, CA4, GNB4, COL1A1, ERBB4, DRD2, ERBB3, GRB2, ERBB2, ALDOB, TAC1, ASNS, GCGR, PCSK1, CYP27B1, INS, ENO2, PCSK9, TFF1, PIK3R1, GRIN1, ITGA2, APPL1, BIRC2, STAT3, PTPN11, SREBF2, NUP62, PR…	1437	405	13528	1.53414	0.802737	0.0583477	0.789268
GOTERM_BP_FAT	GO:0050767~regulation of neurogenesis	33	0.158387	0.000592	XRCC5, PLXNA3, LZTS1, DRD2, TIMP2, SHH, NRCAM, ACTR3, PTK2, MAPT, RHOA, CDK5RAP3, CDK5RAP2, TLX3, ARHGDIA, PHOX2B, GRIN1, FOXA1, DLL1, ISL1, THY1, NOTCH3, AMIGO1, SMO, MIB1, ISL2, NOTCH1, NDEL1, CCND2, TGIF1, NEUROD1, TGIF2, DBN1	1437	166	13528	1.87147	0.893756	0.0769501	1.08851
GOTERM_BP_FAT	GO:0007411~axon guidance	24	0.115191	0.000723	PLXNA3, PLA2G10, NRXN3, ERBB2, KIF5C, NFASC, EPHB3, ISL1, CXCL12, VASP, SHH, SEMA5A, SEMA6A, ISL2, GBX2, LHX4, POU4F3, OPHN1, POU4F2, UBB, ROBO3, BMPR1B, GAP43, ETV4	1437	107	13528	2.11156	0.93529	0.0900888	1.32763
GOTERM_BP_FAT	GO:0009725~response to hormone stimulus	60	0.287977	0.000741	ARSB, ADCY1, ADCY2, LDLR, BCAR1, LEPR, RHOQ, RPS6KB1, VGF, LATS2, SHH, AKT1, PDPK1, EIF4EBP2, RARA, GNG3, LOX, ADAM9, IHH, PRKCA, CYP11A1, SOCS3, STRN3, SOCS1, SOCS7, CFTR, CDO1, PTPRN, IRS1, CCND2, WFDC1, CA4, GNB4, COL1A1, ERBB4, ERBB3, GRB2, ERBB2, ALDOB, TAC1, GCGR, PCSK1, CYP27B1, INS, ENO2, PCSK9, TFF1, PIK3R1, ITGA2, APPL1, STAT3, PTPN11, SREBF2, NUP62, PRKAR1A, AVPR1A, IGFBP2, HDAC9, PARP…	1437	367	13528	1.53908	0.939379	0.0892049	1.35907
GOTERM_BP_FAT	GO:0048870~cell motility	52	0.24958	0.000782	PLXNA2, BCAR1, PEX5, ZEB2, RPS6KB1, CXCL12, SHH, NRCAM, NDE1, GAB2, SEMA3C, POU4F1, FGF2, CEACAM1, PRKCA, PHOX2B, ROCK1, NODAL, SMO, NDEL1, TNS1, BTG1, CNTN2, OPHN1, VCAN, LAMC1, ACVR1, DNAH11, SHROOM2, DRD2, DNAH17, GIPC1, DNAH5, SCRIB, PTK2, PRSS3, GBX2, TNN, TLX3, SCNN1B, SCG2, THBS4, FN1, B4GALT1, TAOK2, LMX1B, MET, ITGA1, ITGA4, ISL1, ITGA6, NEUROD4	1437	307	13528	1.59456	0.948119	0.0910317	1.434
GOTERM_BP_FAT	GO:0051674~localization of cell	52	0.24958	0.000782	PLXNA2, BCAR1, PEX5, ZEB2, RPS6KB1, CXCL12, SHH, NRCAM, NDE1, GAB2, SEMA3C, POU4F1, FGF2, CEACAM1, PRKCA, PHOX2B, ROCK1, NODAL, SMO, NDEL1, TNS1, BTG1, CNTN2, OPHN1, VCAN, LAMC1, ACVR1, DNAH11, SHROOM2, DRD2, DNAH17, GIPC1, DNAH5, SCRIB, PTK2, PRSS3, GBX2, TNN, TLX3, SCNN1B, SCG2, THBS4, FN1, B4GALT1, TAOK2, LMX1B, MET, ITGA1, ITGA4, ISL1, ITGA6, NEUROD4	1437	307	13528	1.59456	0.948119	0.0910317	1.434
GOTERM_BP_FAT	GO:0050678~regulation of epithelial cell proliferation	18	0.0863931	0.000984	B4GALT1, ERBB4, ERBB2, CDK6, FOXP1, CDKN1C, NOTCH1, NME2, HRH3, CCND2, DLX5, GRN, WFDC1, LAMC1, LAMB1, FGF1, FGF2, IHH	1437	71	13528	2.38666	0.975883	0.109882	1.80192
GOTERM_BP_FAT	GO:0051050~positive regulation of transport	40	0.191985	0.00117658	PRKCZ, CALY, ERBB4, ERBB3, DRD2, PFKFB2, TNFSF15, RHOQ, TAC1, CDH1, ADORA1, SHH, AKT1, ATP2B2, PCSK1, INS, C1QTNF2, PYCARD, RHOA, PCSK9, SNAP25, PIK3R1, ADAM9, PRKCA, RAB8B, PLA2G10, ITGA2, HOMER1, IRS1, FLNA, PTPN11, THY1, INHBB, SMO, MIB1, UNC13D, P2RX3, AVPR1A, CARTPT, EDA	1437	223	13528	1.68862	0.988378	0.126279	2.15121
GOTERM_BP_FAT	GO:0031589~cell-substrate adhesion	22	0.105592	0.00125934	TECTA, TAOK2, COL3A1, ITGA1, ITGA2, NID1, ITGB3, RAPH1, PXN, THY1, PDPK1, ITGA6, ITGAV, RHOA, CNTN2, TNN, SGCE, LAMC1, LAMB1, EDA, FN1, ADAM9	1437	98	13528	2.11336	0.991506	0.130855	2.30086
GOTERM_BP_FAT	GO:0045184~establishment of protein localization	109	0.523158	0.00127948	GRPEL2, CHMP4C, RAB9B, VPS54, C16ORF70, USE1, EIF5A, HOOK3, KIF13A, TRAK2, HOMER3, RAB23, VPS4A, TLK1, RAB26, MCM3AP, OPTN, COPG2, CD40LG, VAMP7, COL1A1, MRPL45, ARFGAP1, DERL1, SNX8, AKAP12, CCDC91, GIPC1, LMAN2, RIMS2, CD74, TRAM2, ACD, DUSP16, STX10, AP2M1, RAB8A, RAB8B, TAOK2, RABIF, ITGA2, CBLB, PRICKLE1, AKTIP, NUP62, ARF1, SPTBN1, BET1L, SYTL2, GOSR2, YIPF5, SMURF1, SLC15A2, VPS37B, PEX5, …	1437	769	13528	1.33437	0.99213	0.129266	2.33725
GOTERM_BP_FAT	GO:0010828~positive regulation of glucose transport	9	0.0431965	0.00128998	AKT1, PRKCZ, ERBB4, ERBB3, INS, C1QTNF2, RHOQ, IRS1, PIK3R1	1437	22	13528	3.85121	0.992437	0.126877	2.35622
GOTERM_BP_FAT	GO:0046326~positive regulation of glucose import	9	0.0431965	0.00128998	AKT1, PRKCZ, ERBB4, ERBB3, INS, C1QTNF2, RHOQ, IRS1, PIK3R1	1437	22	13528	3.85121	0.992437	0.126877	2.35622
GOTERM_BP_FAT	GO:0045667~regulation of osteoblast differentiation	13	0.062395	0.00130616	TWSG1, UCMA, PDLIM7, IL6ST, BMPR2, CDK6, SKI, DLX5, NPPC, BMPR1B, CHRD, HDAC7, ACVR1	1437	43	13528	2.84611	0.992886	0.12512	2.38544
GOTERM_BP_FAT	GO:0010033~response to organic substance	103	0.49436	0.00138537	ADCY1, ADCY2, IL6ST, RBM3, RPS6KB1, PMAIP1, SHH, FNTA, EIF4EBP2, RARA, LOX, GNG3, SUPT5H, DNAJC3, DDAH2, ADAM9, SOCS3, STRN3, SOCS1, LIFR, SOCS7, COLEC12, CDO1, PTPRN, IRS1, NME2, WFDC1, HSPB3, COL1A1, DERL1, ERBB4, GRB2, ERBB3, DRD2, ERBB2, PFKFB2, ALDOB, SERPINH1, INS, TFF1, HERPUD1, CARD9, CFB, GRIN1, ITGA2, HERPUD2, SREBF2, PTPN11, CYP7B1, NUP62, P2RX3, PRKAR1A, AVPR1A, DNAJB2, PARP1, HDAC9, …	1437	721	13528	1.34487	0.994731	0.128944	2.52834
GOTERM_BP_FAT	GO:0060341~regulation of cellular localization	43	0.206383	0.00149322	SNCG, RAB3B, RAB3C, DRD2, PFKFB2, TNFSF15, CDH1, ADORA1, SHH, LIF, PCSK1, HRH3, INS, PYCARD, RHOA, CHRNA6, RAB26, TRAF6, SNAP25, FGF2, ADAM9, B4GALT1, PRKCA, RAB8B, CRYAA, NUDT4, PFKL, PKIG, CIDEA, PCLO, FLNA, PTPN11, INHBB, SMO, UNC13D, GRM8, CD40LG, PRAM1, AVPR1A, NEUROD1, CARTPT, EDA, BARD1	1437	248	13528	1.63228	0.996499	0.134968	2.72262
GOTERM_BP_FAT	GO:0046324~regulation of glucose import	11	0.0527958	0.0016486	PRKCA, AKT1, PRKCZ, ERBB4, ERBB3, INS, C1QTNF2, RHOQ, APPL1, IRS1, PIK3R1	1437	33	13528	3.13802	0.998057	0.144515	3.00186
GOTERM_BP_FAT	GO:0021915~neural tube development	17	0.0815935	0.00166871	DVL2, FKBP8, C2CD3, NODAL, EN1, ZEB2, SHH, VASP, MIB1, SMO, PAX7, MNX1, GBX2, TGIF1, TRAF6, CHRD, ALX1	1437	68	13528	2.35351	0.998199	0.142847	3.03795
GOTERM_BP_FAT	GO:0070201~regulation of establishment of protein localization	25	0.11999	0.00182664	PRKCZ, DRD2, TNFSF15, RHOQ, CDH1, SHH, AKT1, PCSK1, PDPK1, INS, EXOC4, PYCARD, RHOA, TRAF6, PIK3R1, ADAM9, PKIG, CIDEA, APPL1, FLNA, PTPN11, SMO, CD40LG, EDA, BARD1	1437	121	13528	1.94505	0.999011	0.151871	3.3209
GOTERM_BP_FAT	GO:0015031~protein transport	107	0.513559	0.00200221	GRPEL2, CHMP4C, RAB9B, VPS54, C16ORF70, USE1, EIF5A, HOOK3, KIF13A, TRAK2, HOMER3, RAB23, VPS4A, TLK1, RAB26, MCM3AP, OPTN, COPG2, CD40LG, VAMP7, COL1A1, MRPL45, ARFGAP1, DERL1, SNX8, AKAP12, CCDC91, GIPC1, LMAN2, RIMS2, CD74, TRAM2, ACD, DUSP16, STX10, AP2M1, RAB8A, RAB8B, TAOK2, RABIF, CBLB, PRICKLE1, AKTIP, NUP62, ARF1, SPTBN1, BET1L, SYTL2, GOSR2, YIPF5, SMURF1, SLC15A2, VPS37B, PEX5, VPS37C,…	1437	762	13528	1.32192	0.999491	0.161693	3.63453
GOTERM_BP_FAT	GO:0008284~positive regulation of cell proliferation	64	0.307175	0.00204601	FGF18, FOSL2, IL6ST, IL18, EIF5A, RPS6KB1, SHH, IL31RA, FNTA, FXN, MYOCD, TICAM1, PDGFC, FGF1, FGF2, CDK13, IHH, PRKCA, CAPNS1, NODAL, LIFR, CDK6, CDK4, IRS1, VASH2, PDCD1LG2, CARD11, SMO, SIRPG, NME2, CCND2, GRN, EIF5AL1, CD81, TGIF1, LAMC1, EIF5A2, PRKCZ, FGFR1, FGFR4, ERBB4, DRD2, CSF1, ERBB2, TAC1, LIF, IL12RB1, HRH3, INS, LHX1, LAMB1, SCG2, KLF5, COL18A1, B4GALT1, NACC1, TNFRSF13C, RPS9, ITG…	1437	414	13528	1.45531	0.999569	0.161497	3.71263
GOTERM_BP_FAT	GO:0043244~regulation of protein complex disassembly	14	0.0671946	0.00206578	TRIOBP, LIMA1, SHROOM2, UPF1, EIF5A, RDX, ETF1, MAPT, EIF5AL1, MAP2, SPTBN2, SPTBN1, CLASP1, EIF5A2, ADD2	1437	51	13528	2.58425	0.9996	0.15961	3.74786
GOTERM_BP_FAT	GO:0010827~regulation of glucose transport	11	0.0527958	0.0021166	PRKCA, AKT1, PRKCZ, ERBB4, ERBB3, INS, C1QTNF2, RHOQ, APPL1, IRS1, PIK3R1	1437	34	13528	3.04572	0.99967	0.159953	3.83835
GOTERM_BP_FAT	GO:0032956~regulation of actin cytoskeleton organization	20	0.0959923	0.00219917	TRIOBP, LIMA1, SHROOM2, NF2, ACTR3B, ELN, TAC1, RHOQ, RDX, CXCL12, ACTR3, NEB, ARPC2, RHOA, SPTBN2, SPTBN1, ACTR3C, ARAP1, ADD2, CDC42EP5	1437	89	13528	2.11552	0.999759	0.162431	3.98523
GOTERM_BP_FAT	GO:0007160~cell-matrix adhesion	20	0.0959923	0.00219917	TECTA, TAOK2, COL3A1, ITGA1, ITGA2, NID1, ITGB3, RAPH1, PXN, THY1, PDPK1, ITGA6, ITGAV, RHOA, CNTN2, TNN, SGCE, EDA, FN1, ADAM9	1437	89	13528	2.11552	0.999759	0.162431	3.98523
GOTERM_BP_FAT	GO:0008543~fibroblast growth factor receptor signaling pathway	10	0.0479962	0.00232646	FGF6, FGFR1, FGF5, FGF18, FGFR4, CEP57, NDST1, FGF16, FGF1, FGF2	1437	29	13528	3.24623	0.999851	0.167745	4.21125
GOTERM_BP_FAT	GO:0051046~regulation of secretion	36	0.172786	0.00240316	SNCG, RAB3B, RAB3C, DRD2, ERBB3, PFKFB2, TNFSF15, TAC1, ADORA1, LIF, PCSK1, HRH3, INS, PYCARD, CHRNA6, RAB26, TRAF6, SNAP25, FGF2, ADAM9, B4GALT1, PRKCA, RAB8B, PLA2G10, PFKL, CIDEA, PCLO, PTPN11, INHBB, UNC13D, GRM8, CD40LG, PRAM1, AVPR1A, NEUROD1, CARTPT	1437	202	13528	1.67775	0.999889	0.169565	4.34718
GOTERM_BP_FAT	GO:0045666~positive regulation of neuron differentiation	9	0.0431965	0.00244616	NRCAM, ACTR3, PHOX2B, FOXA1, RHOA, TGIF1, NEUROD1, TGIF2, SHH	1437	24	13528	3.53027	0.999906	0.169188	4.42331
GOTERM_BP_FAT	GO:0016197~endosome transport	15	0.0719942	0.00246635	ALS2, RAB9B, VPS54, SNX17, WIPI1, FLNA, HOOK3, AKTIP, VAMP7, VPS4A, BET1L, TOM1, SNAP25, YKT6, RHOBTB3	1437	58	13528	2.43467	0.999913	0.167415	4.45905
GOTERM_BP_FAT	GO:0051338~regulation of transferase activity	58	0.278378	0.00279436	ALS2, ADCY1, ADCY2, TNFSF15, ZEB2, ADORA1, LATS2, SPRY4, AKT1, PDPK1, FXN, MDFIC, CDK5RAP3, PDGFC, GNG3, SPRED1, FGF2, ADAM9, PRKCA, DBNL, RBL2, PKIG, IRS1, THY1, CCND3, CCND2, CD81, CARTPT, GAP43, PRKCZ, CDK5R2, PFKFB2, ERBB2, CSF1, CCNG1, CD74, DUSP19, ACD, DGKB, HEXIM2, INS, HEXIM1, DUSP16, C1QTNF2, TRAF6, DGKQ, NF2, TAOK2, MET, ITGA1, DUSP22, HGF, SOD1, PTPN11, CDKN1C, DUSP2, NUP62, PRKAR1A	1437	372	13528	1.46778	0.999975	0.184234	5.03769
GOTERM_BP_FAT	GO:0043549~regulation of kinase activity	56	0.268778	0.00291343	ALS2, ADCY1, ADCY2, TNFSF15, ZEB2, ADORA1, LATS2, SPRY4, AKT1, PDPK1, MDFIC, CDK5RAP3, PDGFC, GNG3, SPRED1, FGF2, ADAM9, PRKCA, DBNL, RBL2, PKIG, IRS1, THY1, CCND3, CCND2, CD81, CARTPT, GAP43, PRKCZ, CDK5R2, PFKFB2, ERBB2, CSF1, CCNG1, CD74, DUSP19, DGKB, HEXIM2, INS, HEXIM1, DUSP16, C1QTNF2, TRAF6, DGKQ, NF2, TAOK2, MET, ITGA1, DUSP22, HGF, SOD1, PTPN11, CDKN1C, DUSP2, NUP62, PRKAR1A	1437	357	13528	1.47671	0.999984	0.188046	5.24693
GOTERM_BP_FAT	GO:0030278~regulation of ossification	18	0.0863931	0.00291923	TWSG1, UCMA, PDLIM7, IL6ST, CSF1, BMPR2, CDK6, SKI, SOST, CYP27B1, DLX5, BMP2K, NPPC, SMURF1, BMPR1B, CHRD, HDAC7, ACVR1	1437	78	13528	2.17247	0.999984	0.18524	5.25712
GOTERM_BP_FAT	GO:0043434~response to peptide hormone stimulus	29	0.139189	0.00309922	GRB2, ERBB3, BCAR1, ALDOB, RHOQ, RPS6KB1, VGF, AKT1, PCSK1, PDPK1, EIF4EBP2, INS, PCSK9, TFF1, PIK3R1, PRKCA, SOCS3, SOCS1, SOCS7, CFTR, CDO1, PTPRN, APPL1, IRS1, STAT3, CCND2, COL1A1, HDAC9, PARP1	1437	154	13528	1.77278	0.999992	0.192294	5.57253
GOTERM_BP_FAT	GO:0032970~regulation of actin filament-based process	20	0.0959923	0.00326689	TRIOBP, LIMA1, SHROOM2, NF2, ACTR3B, ELN, TAC1, RHOQ, RDX, CXCL12, ACTR3, NEB, ARPC2, RHOA, SPTBN2, SPTBN1, ACTR3C, ARAP1, ADD2, CDC42EP5	1437	92	13528	2.04653	0.999996	0.198372	5.86549
GOTERM_BP_FAT	GO:0016192~vesicle-mediated transport	83	0.398368	0.00331852	ALS2, NRBP1, PDLIM7, LDLR, GLRA1, RAB9B, VPS54, MYO7A, C16ORF70, USE1, ITSN1, ADORA1, MEGF10, HOOK3, DAB2, VPS4A, LBP, AGAP3, AP3B1, KDELR2, PLD2, DBNL, COLEC12, OPTN, PCLO, ERGIC1, FLNA, ERGIC3, COPG2, NME2, UNC13D, VAMP7, TXNDC5, RIN2, TOM1, TRAPPC4, OPHN1, TRAPPC10, EPN1, EPN2, ARFGAP1, CPLX2, CCL3, CALY, SNX17, CCL8, CYTH3, GCGR, LLGL1, RIMS3, DOCK1, ITGAV, PLIN3, BCAP29, EXOC4, AP3D1, SEC22B…	1437	576	13528	1.35654	0.999997	0.198018	5.95551
GOTERM_BP_FAT	GO:0048678~response to axon injury	8	0.0383969	0.00333469	PCSK1, RTN4RL1, ERBB2, CHST3, VCAN, RTN4RL2, SOD1, SHH	1437	20	13528	3.76562	0.999997	0.195813	5.9837
GOTERM_BP_FAT	GO:0009968~negative regulation of signal transduction	38	0.182385	0.00337245	PRKCZ, TWSG1, IL6ST, ERBB3, DRD2, AKT1, RGS10, PEG10, SOSTDC1, WWOX, IHH, PRKCA, PLD2, STMN3, NF2, SOCS3, STRN3, SOCS1, SOCS7, CIDEA, SKI, TAX1BP3, PRKCD, IRS1, BRAP, RGS14, THY1, CBLB, HDAC3, SOST, RGS21, NUP62, RGS2, TGIF1, RGS8, SMURF1, CHRD, ACVR1	1437	221	13528	1.61871	0.999997	0.194796	6.04948
GOTERM_BP_FAT	GO:0000165~MAPKKK cascade	33	0.158387	0.00339275	FGFR1, NDST1, GRB2, ADORA1, CD74, IL31RA, DUSP19, INS, MDFIC, DUSP16, C1QTNF2, SPRED1, GNG3, FGF2, CDC42EP5, SCG2, ADAM9, PRKCA, DBNL, TNIK, TAOK2, MET, ITGA1, DUSP22, HGF, SOD1, PTPN11, DUSP2, CD81, MAPK8IP2, MAPK9, CARTPT, MAPK7	1437	184	13528	1.68839	0.999997	0.192921	6.08482
GOTERM_BP_FAT	GO:0090003~regulation of establishment of protein localization to plasma membrane	5	0.0239981	0.00339834	AKT1, PDPK1, RHOQ, APPL1, PIK3R1	1437	7	13528	6.72433	0.999997	0.190361	6.09454
GOTERM_BP_FAT	GO:0007264~small GTPase mediated signal transduction	49	0.235181	0.00340774	RAB9B, RHOQ, IQGAP2, ITSN1, RFXANK, RHOU, RGL1, DIRAS1, ARL5A, RAB28, RHOA, RAB23, RAB26, AGAP1, FGF2, AGAP3, PLD2, DBNL, ARHGEF3, RAP2A, RAP2C, RABL3, ROCK1, RAB39B, FARP2, COL1A2, RIN2, SIAH2, RAPGEFL1, ARL4A, RAB3B, RALGPS2, RAB3C, GRB2, RUNDC3A, DOCK1, RHOBTB1, ARHGDIA, CDC42EP5, RAB8A, ABR, RAB8B, RABIF, TAX1BP3, NRAS, RAB31, RAB30, ARF1, RAP1B	1437	305	13528	1.51242	0.999998	0.188067	6.11091
GOTERM_BP_FAT	GO:0043062~extracellular structure organization	30	0.143988	0.00366692	ALS2, ERBB4, DRD2, ERBB2, ELN, COL3A1, CDH1, SERPINH1, SPINK5, NRCAM, ATP2B2, PTK2, TGFBI, FOXF2, POU4F1, LOX, CHRNA1, COL18A1, B4GALT1, LMX1B, NRXN3, PCDHB4, NFASC, NID1, CACNG2, COL5A2, COL1A2, COL1A1, LAMC1, ADAMTS2	1437	163	13528	1.73265	0.999999	0.198005	6.56093
GOTERM_BP_FAT	GO:0051270~regulation of cell motion	34	0.163187	0.00389296	PLXNA3, ERBB4, IL6ST, DRD2, BCAR1, CSF1, TAC1, RPS6KB1, ITGB3, ADORA1, CXCL12, SHH, AKT1, PRR5, INS, LAMB1, FGF2, PIK3R1, ADAM9, B4GALT1, COL18A1, NF2, ITGA2, CHST3, IRS1, THY1, RPS19, CLIC4, WDR44, HDAC9, SST, CHRD, ARAP1, HDAC7	1437	193	13528	1.65843	1	0.205959	6.95173
GOTERM_BP_FAT	GO:0008104~protein localization	119	0.571154	0.00442226	ALS2, GRPEL2, CHMP4C, RAB9B, VPS54, C16ORF70, USE1, EIF5A, HOOK3, KIF13A, VPS13C, TRAK2, HOMER3, RAB23, VPS4A, TLK1, RAB26, MCM3AP, OPTN, COPG2, CD40LG, VAMP7, COL1A1, MRPL45, ARFGAP1, DERL1, DRD2, SNX8, RTP1, AKAP12, CCDC91, GIPC1, LMAN2, RIMS2, CD74, TRAM2, ACD, DUSP16, STX10, AP2M1, RAB8A, RAB8B, TAOK2, RABIF, ITGA2, REEP1, CBLB, PRICKLE1, AKTIP, NUP62, ARF1, SPTBN1, BET1L, SYTL2, GOSR2, YIPF5…	1437	882	13528	1.27015	1	0.227416	7.86083
GOTERM_BP_FAT	GO:0032869~cellular response to insulin stimulus	16	0.0767939	0.00445287	ERBB3, GRB2, BCAR1, SOCS7, RHOQ, APPL1, IRS1, AKT1, PDPK1, EIF4EBP2, CCND2, INS, PCSK9, PARP1, HDAC9, PIK3R1	1437	68	13528	2.21507	1	0.225756	7.91314
GOTERM_BP_FAT	GO:0007010~cytoskeleton organization	65	0.311975	0.00447022	LIMA1, PDLIM7, TLN2, VPS54, BCAR1, LMO7, RHOQ, RHOU, HOOK3, PDPK1, NDE1, MAPT, RHOA, TUBG1, DYNC1H1, PLD2, FMNL3, STMN3, CRYAA, ROCK1, TBCE, ARHGEF17, PALLD, PCLO, VASP, FLNA, ARHGAP26, TACC2, THY1, TNNT2, NDEL1, KRT16, CNTROB, KRT14, OPHN1, DBN1, ADD2, TRIOBP, SHROOM1, PRKCZ, CCL3, AGFG1, ABLIM3, ELN, ANLN, LLGL1, KRT25, PTK2, PRR5, TUBGCP5, OBSL1, CLASP1, FGD3, NF2, TAOK2, SOD1, GAS7, NRAS, SEM…	1437	436	13528	1.40347	1	0.223558	7.94278
GOTERM_BP_FAT	GO:0010648~negative regulation of cell communication	41	0.196784	0.00464106	PRKCZ, TWSG1, GLRA1, IL6ST, ERBB3, DRD2, ADORA1, AKT1, RGS10, PEG10, SOSTDC1, WWOX, IHH, PRKCA, PLD2, STMN3, NF2, SOCS3, STRN3, SOCS1, SOCS7, CIDEA, SKI, TAX1BP3, PRKCD, IRS1, BRAP, RGS14, THY1, CBLB, HDAC3, SOST, RGS21, NUP62, RGS2, AVPR1A, TGIF1, RGS8, SMURF1, CHRD, ACVR1	1437	248	13528	1.55636	1	0.228071	8.23416
GOTERM_BP_FAT	GO:0050905~neuromuscular process	15	0.0719942	0.0047306	GLRA1, GM2A, DRD2, USH1G, MYO7A, GRIN1, PEX5, ATP2B2, FXN, GAA, POU4F3, POU4F2, POU4F1, CHRND, CHRNA1	1437	62	13528	2.27759	1	0.228983	8.38654
GOTERM_BP_FAT	GO:0031099~regeneration	16	0.0767939	0.0051446	RTN4RL1, SOCS3, SOCS1, AXL, LIFR, CHST3, NINJ1, NOTCH3, LIF, SMO, NOTCH1, PAX7, ENO3, RTN4RL2, VCAN, GAP43	1437	69	13528	2.18297	1	0.243324	9.08792
GOTERM_BP_FAT	GO:0032880~regulation of protein localization	26	0.12479	0.00525749	PRKCZ, DRD2, TNFSF15, RHOQ, CDH1, SHH, AKT1, PCSK1, PDPK1, INS, EXOC4, PYCARD, RHOA, TRAF6, ARHGDIA, PIK3R1, ADAM9, PKIG, CIDEA, APPL1, FLNA, PTPN11, SMO, CD40LG, EDA, BARD1	1437	138	13528	1.77366	1	0.244927	9.27829
GOTERM_BP_FAT	GO:0030832~regulation of actin filament length	15	0.0719942	0.00550197	TRIOBP, LIMA1, SHROOM2, ACTR3B, ELN, RDX, CXCL12, ACTR3, NEB, ARPC2, SPTBN2, SPTBN1, ACTR3C, ADD2, CDC42EP5	1437	63	13528	2.24144	1	0.251705	9.68928
GOTERM_BP_FAT	GO:0007616~long-term memory	6	0.0287977	0.00559032	PRKCZ, ADCY1, GRIN1, TAC1, RPS6KB1, SNAP25	1437	12	13528	4.70703	1	0.252178	9.83737
GOTERM_BP_FAT	GO:0034330~cell junction organization	14	0.0671946	0.00582855	SHROOM2, TAOK2, NF2, TLN2, ITGB3, CTNNA1, CXADR, THY1, GJC1, PDPK1, TNS1, ITGA6, LAMC1, FN1	1437	57	13528	2.31222	1	0.258378	10.2355
GOTERM_BP_FAT	GO:0045859~regulation of protein kinase activity	53	0.25438	0.00585267	ALS2, ADCY1, ADCY2, TNFSF15, ZEB2, ADORA1, LATS2, SPRY4, AKT1, PDPK1, MDFIC, CDK5RAP3, PDGFC, GNG3, SPRED1, FGF2, ADAM9, PRKCA, DBNL, PKIG, THY1, CCND3, CCND2, CD81, CARTPT, GAP43, PRKCZ, CDK5R2, ERBB2, CSF1, CCNG1, CD74, DUSP19, DGKB, HEXIM2, INS, HEXIM1, C1QTNF2, DUSP16, TRAF6, DGKQ, NF2, TAOK2, MET, ITGA1, DUSP22, HGF, SOD1, PTPN11, CDKN1C, DUSP2, NUP62, PRKAR1A	1437	345	13528	1.44622	1	0.256327	10.2758
GOTERM_BP_FAT	GO:0007389~pattern specification process	43	0.206383	0.0059388	DNAH11, FKBP8, BMPR2, ZEB2, CXCL12, SHH, SEMA5A, ACD, LHX1, DISP1, SOSTDC1, PAX7, LEFTY2, RAB23, GBX2, HOXA10, ASPH, PCSK5, ALX1, PITX2, IHH, DVL2, C2CD3, LMX1B, YY1, NODAL, DLL1, EN1, RFNG, SMO, MIB1, NOTCH1, HOXD8, MEOX2, HOXB8, MNX1, TGIF1, RIPPLY1, NEUROD1, HOXB9, BMPR1B, CHRD, ACVR1	1437	267	13528	1.51612	1	0.256637	10.4193
GOTERM_BP_FAT	GO:0051272~positive regulation of cell motion	20	0.0959923	0.0067075	COL18A1, ERBB4, IL6ST, BCAR1, CSF1, TAC1, CHST3, ITGA2, RPS6KB1, IRS1, CXCL12, PRR5, RPS19, INS, LAMB1, HDAC9, FGF2, HDAC7, PIK3R1, ADAM9	1437	98	13528	1.92124	1	0.281605	11.6902
GOTERM_BP_FAT	GO:0040017~positive regulation of locomotion	20	0.0959923	0.0067075	PRKCA, COL18A1, ERBB4, IL6ST, BCAR1, CSF1, TAC1, ITGA2, RPS6KB1, IRS1, CXCL12, PRR5, INS, LAMB1, HDAC9, FGF2, PIK3R1, HDAC7, SCG2, ADAM9	1437	98	13528	1.92124	1	0.281605	11.6902
GOTERM_BP_FAT	GO:0006468~protein amino acid phosphorylation	92	0.441565	0.00685064	CDK18, NRBP1, TBK1, PASK, AURKC, RPS6KB1, ADORA1, LATS2, CAMKK1, BTK, AKT1, PDPK1, PSKH1, MDFIC, PAK4, MAP3K8, TLK1, BRD4, GNG3, TLK2, FGF2, IP6K3, ADAM9, CDK13, PRKCA, DBNL, TNIK, ROCK1, STK25, MYLK4, RPS6KC1, CDK6, CDK4, DAPK3, PRKCD, PRKCB, HUNK, MAST4, BAZ1B, RIOK3, CD81, BMP2K, MAPK9, CARTPT, MAPK7, ACVR1, STK16, FGFR1, PRKCZ, FGFR4, ERBB4, ERBB3, BLK, STK10, ERBB2, STK17B, BMPR2, EPHA10, AB…	1437	667	13528	1.29849	1	0.283579	11.925
GOTERM_BP_FAT	GO:0051347~positive regulation of transferase activity	39	0.187185	0.00771265	ALS2, PRKCZ, ADCY1, ADCY2, ERBB2, PFKFB2, CSF1, TNFSF15, ZEB2, ADORA1, CD74, AKT1, PDPK1, ACD, DGKB, FXN, INS, MDFIC, C1QTNF2, PDGFC, GNG3, TRAF6, FGF2, ADAM9, DBNL, DGKQ, TAOK2, MET, ITGA1, HGF, SOD1, IRS1, PTPN11, CCND3, CCND2, PRKAR1A, CD81, CARTPT, GAP43	1437	240	13528	1.52978	1	0.309858	13.3265
GOTERM_BP_FAT	GO:0007044~cell-substrate junction assembly	8	0.0383969	0.00794164	PDPK1, TNS1, ITGA6, TAOK2, LAMC1, ITGB3, THY1, FN1	1437	23	13528	3.27445	1	0.314179	13.6952
GOTERM_BP_FAT	GO:0046578~regulation of Ras protein signal transduction	35	0.167987	0.00809295	ARFGAP1, ALS2, AGFG1, ERBB2, CSF1, ASAP3, CYTH3, SLC26A10, ITSN1, SCRIB, MCF2L2, TBC1D16, TBC1D14, TBC1D1, AGAP1, IQSEC1, AGAP3, FGD3, NET1, ARHGEF3, TBC1D2B, ABR, STMN3, TRIO, ARHGEF17, ARHGEF10, FARP2, TBC1D24, NRAS, NDEL1, NUP62, SYDE1, TBC1D20, TBC1D8B, ARAP1	1437	210	13528	1.56901	1	0.315871	13.9381
GOTERM_BP_FAT	GO:0032868~response to insulin stimulus	20	0.0959923	0.00836026	ERBB3, SOCS3, GRB2, BCAR1, SOCS7, RHOQ, RPS6KB1, PTPRN, VGF, APPL1, IRS1, AKT1, PDPK1, EIF4EBP2, CCND2, INS, PCSK9, PARP1, HDAC9, PIK3R1	1437	100	13528	1.88281	1	0.321192	14.3655
GOTERM_BP_FAT	GO:0051493~regulation of cytoskeleton organization	25	0.11999	0.00856092	TRIOBP, SHROOM2, LIMA1, STMN3, NF2, ACTR3B, ELN, TAC1, RHOQ, RDX, CXCL12, ACTR3, NEB, ARPC2, MAPT, MAP2, SPTBN2, RHOA, SPTBN1, CLASP1, SKA2, ACTR3C, ADD2, ARAP1, CDC42EP5	1437	136	13528	1.73053	1	0.324279	14.685
GOTERM_BP_FAT	GO:0007517~muscle organ development	35	0.167987	0.0086933	MEF2C, SRI, ALS2, MEF2A, AEBP1, MYL4, ERBB3, ERBB2, MYL1, ELN, TIPARP, SOX6, CXADR, GJC1, LIF, PAX7, COL6A3, RHOA, OBSL1, MYOG, CHRNA1, UNC45B, EVC, MYH3, MET, CACNG2, HOMER1, FOXP1, TNNT2, NEB, MEOX2, GAA, CACNA1H, CHRND, SGCE	1437	211	13528	1.56157	1	0.32519	14.8952
GOTERM_BP_FAT	GO:0034329~cell junction assembly	11	0.0527958	0.00911888	PDPK1, TNS1, ITGA6, TAOK2, TLN2, LAMC1, ITGB3, CTNNA1, THY1, FN1, GJC1	1437	41	13528	2.52572	1	0.334897	15.5676
GOTERM_BP_FAT	GO:0030902~hindbrain development	14	0.0671946	0.00912485	PHOX2A, PHOX2B, CYP11A1, LMX1B, PLXNA2, GRIN1, EN1, SHH, ATP2B2, SMO, LHX1, GBX2, NEUROD1, POU4F1	1437	60	13528	2.19661	1	0.331913	15.5769
GOTERM_BP_FAT	GO:0001944~vasculature development	40	0.191985	0.00954419	FGF6, FGF18, LEPR, IL18, COL3A1, TIPARP, WARS2, ELK3, CXCL12, SHH, GJC1, SEMA5A, AKT1, PTK2, MYOCD, ITGAV, GBX2, SEMA3C, LOX, FGF1, FGF2, C1GALT1, CEACAM1, SCG2, IHH, B4GALT1, COL18A1, PTPRJ, KLF5, NODAL, ITGA4, THY1, SMO, MIB1, NOTCH1, HDAC3, MEOX2, COL1A2, COL1A1, ACVR1	1437	251	13528	1.50025	1	0.341052	16.2345
GOTERM_BP_FAT	GO:0032355~response to estradiol stimulus	13	0.062395	0.00978957	PRKCA, CCND2, SOCS3, STRN3, SOCS1, ENO2, WFDC1, RARA, TFF1, IGFBP2, SHH, STAT3, IHH	1437	54	13528	2.26635	1	0.344938	16.617
GOTERM_BP_FAT	GO:0042476~odontogenesis	13	0.062395	0.00978957	SMO, ERBB4, NF2, ITGA6, ERBB3, SOSTDC1, CSF1, COL1A2, COL1A1, TRAF6, EDA, LAMB1, SHH	1437	54	13528	2.26635	1	0.344938	16.617
GOTERM_BP_FAT	GO:0032964~collagen biosynthetic process	4	0.0191985	0.0101215	TRAM2, COL3A1, COL1A1, SERPINH1	1437	5	13528	7.53125	1	0.351133	17.1319
GOTERM_BP_FAT	GO:0040007~growth	31	0.148788	0.0103947	FGFR1, VPS54, NINJ1, CCNG1, SPINK5, SHH, AKT1, ERCC5, PAX7, LEFTY2, POU4F3, ENO3, POU4F2, TNN, CHRNA1, LMX1B, TBCE, SLC3A2, VAT1, LEFTY1, PTPN11, INHBB, NOTCH3, SMO, NOTCH1, NDEL1, CHRND, BMPR1B, GAP43, BMP8B, BMP8A	1437	183	13528	1.59473	1	0.355531	17.5533
GOTERM_BP_FAT	GO:0008064~regulation of actin polymerization or depolymerization	14	0.0671946	0.0104996	ACTR3, TRIOBP, SHROOM2, LIMA1, ACTR3B, ARPC2, ELN, SPTBN2, SPTBN1, RDX, ACTR3C, CXCL12, ADD2, CDC42EP5	1437	61	13528	2.1606	1	0.355258	17.7145
GOTERM_BP_FAT	GO:0001568~blood vessel development	39	0.187185	0.0107061	FGF6, FGF18, LEPR, IL18, COL3A1, TIPARP, WARS2, ELK3, CXCL12, SHH, GJC1, SEMA5A, AKT1, PTK2, MYOCD, ITGAV, GBX2, SEMA3C, LOX, FGF1, FGF2, C1GALT1, CEACAM1, SCG2, IHH, B4GALT1, COL18A1, PTPRJ, KLF5, ITGA4, THY1, SMO, MIB1, NOTCH1, HDAC3, MEOX2, COL1A2, COL1A1, ACVR1	1437	245	13528	1.49856	1	0.357713	18.0312
GOTERM_BP_FAT	GO:0007585~respiratory gaseous exchange	10	0.0479962	0.0110968	MAN2A1, COX11, HNMT, NDST1, UCP3, ELN, GAA, CFTR, TLX3, TRAF4	1437	36	13528	2.61502	1	0.364937	18.6271
GOTERM_BP_FAT	GO:0030334~regulation of cell migration	29	0.139189	0.0113139	ERBB4, DRD2, IL6ST, BCAR1, CSF1, TAC1, RPS6KB1, ITGB3, ADORA1, CXCL12, SHH, AKT1, PRR5, INS, LAMB1, FGF2, PIK3R1, ADAM9, COL18A1, NF2, ITGA2, IRS1, THY1, CLIC4, WDR44, HDAC9, SST, CHRD, HDAC7	1437	169	13528	1.61543	1	0.367478	18.9565
GOTERM_BP_FAT	GO:0031280~negative regulation of cyclase activity	13	0.062395	0.0113444	ADCY1, CHRM5, GRM3, ADCY2, HRH3, GNAI1, GRM8, DRD2, CCR2, GABBR2, ADORA1, FLNA, OPRD1	1437	55	13528	2.22514	1	0.365203	19.0027
GOTERM_BP_FAT	GO:0051350~negative regulation of lyase activity	13	0.062395	0.0113444	ADCY1, CHRM5, GRM3, ADCY2, HRH3, GNAI1, GRM8, DRD2, CCR2, GABBR2, ADORA1, FLNA, OPRD1	1437	55	13528	2.22514	1	0.365203	19.0027
GOTERM_BP_FAT	GO:0007194~negative regulation of adenylate cyclase activity	13	0.062395	0.0113444	ADCY1, CHRM5, GRM3, ADCY2, HRH3, GNAI1, GRM8, DRD2, CCR2, GABBR2, ADORA1, FLNA, OPRD1	1437	55	13528	2.22514	1	0.365203	19.0027
GOTERM_BP_FAT	GO:0050879~multicellular organismal movement	7	0.0335973	0.01137	TNNT1, VPS54, GAA, CHRND, RPS6KB1, CHRNA1, HOMER1	1437	19	13528	3.46834	1	0.36284	19.0413
GOTERM_BP_FAT	GO:0050881~musculoskeletal movement	7	0.0335973	0.01137	TNNT1, VPS54, GAA, CHRND, RPS6KB1, CHRNA1, HOMER1	1437	19	13528	3.46834	1	0.36284	19.0413
GOTERM_BP_FAT	GO:0046626~regulation of insulin receptor signaling pathway	7	0.0335973	0.01137	PRKCA, PRKCZ, SOCS3, INS, SOCS1, PRKCD, IRS1	1437	19	13528	3.46834	1	0.36284	19.0413
GOTERM_BP_FAT	GO:0007178~transmembrane receptor protein serine/threonine kinase signaling pathway	20	0.0959923	0.0114399	TWSG1, WFIKKN2, COL3A1, BMPR2, DUSP22, FSTL1, SKI, LEFTY1, UBE2D3, RGMB, FNTA, LEFTY2, COL1A2, SPTBN1, SMURF2, SMURF1, BMPR1B, CHRD, ACVR1, ADAM9	1437	103	13528	1.82797	1	0.361635	19.147
GOTERM_BP_FAT	GO:0048545~response to steroid hormone stimulus	32	0.153588	0.0115123	ARSB, ERBB4, LDLR, ERBB2, LEPR, ALDOB, RPS6KB1, SHH, PCSK1, CYP27B1, ENO2, RARA, LOX, TFF1, ADAM9, IHH, PRKCA, CYP11A1, SOCS3, STRN3, SOCS1, CFTR, CDO1, PTPRN, STAT3, CCND2, AVPR1A, WFDC1, CA4, COL1A1, IGFBP2, SST	1437	192	13528	1.56901	1	0.360516	19.2564
GOTERM_BP_FAT	GO:0030335~positive regulation of cell migration	18	0.0863931	0.011575	COL18A1, ERBB4, IL6ST, BCAR1, CSF1, TAC1, ITGA2, RPS6KB1, IRS1, CXCL12, PRR5, INS, LAMB1, HDAC9, FGF2, PIK3R1, HDAC7, ADAM9	1437	89	13528	1.90397	1	0.359177	19.3509
GOTERM_BP_FAT	GO:0045668~negative regulation of osteoblast differentiation	6	0.0287977	0.0117978	TWSG1, UCMA, CDK6, SKI, CHRD, HDAC7	1437	14	13528	4.0346	1	0.361788	19.6861
GOTERM_BP_FAT	GO:0033674~positive regulation of kinase activity	37	0.177586	0.0118553	ALS2, PRKCZ, ADCY1, ADCY2, ERBB2, PFKFB2, CSF1, TNFSF15, ZEB2, ADORA1, CD74, AKT1, PDPK1, DGKB, INS, MDFIC, C1QTNF2, PDGFC, GNG3, TRAF6, FGF2, ADAM9, DBNL, DGKQ, TAOK2, MET, ITGA1, HGF, SOD1, IRS1, PTPN11, CCND3, CCND2, PRKAR1A, CD81, CARTPT, GAP43	1437	231	13528	1.50788	1	0.36034	19.7724
GOTERM_BP_FAT	GO:0032535~regulation of cellular component size	42	0.201584	0.0124322	ALS2, TRIOBP, FGFR1, SHROOM2, PLXNA3, LIMA1, ACTR3B, ELN, RDX, CCNG1, CXCL12, AKT1, ACTR3, ATP2B2, DAB2, CYP27B1, FXN, INS, ARPC2, PRSS2, MAPT, LEFTY2, TMEM123, SERTAD3, POU4F3, POU4F2, TNN, ACTR3C, FGF2, CDC42EP5, SERTAD2, SLC3A2, CDK4, VAT1, LEFTY1, NEB, BTG1, AVPR1A, SPTBN2, WFDC1, SPTBN1, ADD2	1437	271	13528	1.45901	1	0.3713	20.6331
GOTERM_BP_FAT	GO:0042325~regulation of phosphorylation	66	0.316775	0.0128169	ALS2, ADCY1, ADCY2, IL6ST, TNFSF15, ZEB2, ADORA1, LATS2, SPRY4, IL31RA, AKT1, PDPK1, MDFIC, CDK5RAP3, PDGFC, PDGFD, GNG3, SPRED1, FGF2, ADAM9, PRKCA, DBNL, RBL2, SOCS3, SOCS1, PKIG, IRS1, PRKCD, THY1, CCND3, CCND2, CD81, CARTPT, GAP43, RAD17, PRKCZ, CDK5R2, CSF1, PFKFB2, ERBB2, BMPR2, CCNG1, CD74, LIF, DUSP19, DGKB, HEXIM2, HEXIM1, INS, DUSP16, C1QTNF2, TRAF6, DGKQ, NF2, TAOK2, MET, ITGA1, DUSP22…	1437	466	13528	1.33332	1	0.377436	21.2023
GOTERM_BP_FAT	GO:0033673~negative regulation of kinase activity	18	0.0863931	0.0129015	PRKCA, NF2, PKIG, DUSP22, LATS2, SPRY4, THY1, AKT1, CDKN1C, PDPK1, DUSP19, DUSP2, NUP62, HEXIM2, HEXIM1, INS, DUSP16, SPRED1	1437	90	13528	1.88281	1	0.37654	21.327
GOTERM_BP_FAT	GO:0033043~regulation of organelle organization	35	0.167987	0.0131168	TRIOBP, SHROOM2, LIMA1, AURKAIP1, ACTR3B, ELN, PAX5, RHOQ, TAC1, RDX, CXCL12, ZZEF1, ACTR3, ACD, INS, ARPC2, MAPT, RHOA, CLASP1, SKA2, TLK1, TLK2, ACTR3C, TPR, CDC42EP5, CDK13, STMN3, NF2, HERC2, NEB, MAP2, SPTBN2, SPTBN1, ADD2, ARAP1	1437	217	13528	1.5184	1	0.378632	21.6433
GOTERM_BP_FAT	GO:0008286~insulin receptor signaling pathway	10	0.0479962	0.0133174	AKT1, EIF4EBP2, GRB2, INS, BCAR1, SOCS7, RHOQ, APPL1, IRS1, PIK3R1	1437	37	13528	2.54434	1	0.380349	21.937
GOTERM_BP_FAT	GO:0006357~regulation of transcription from RNA polymerase II promoter	97	0.465563	0.0133772	MEF2C, JDP2, FOSL2, ELF2, FOXK2, PAX5, RHOQ, NFKB1, ZNF202, MED20, SHH, CBFB, TRAK2, MYOCD, BHLHA15, RHOA, POU4F3, BRD7, POU4F2, POU4F1, LRRFIP1, YAP1, SUPT5H, FGF2, ZNF496, IHH, ALX1, NODAL, YY1, STRN3, GABPA, PKIG, FOSB, MED13, HNF4G, JMY, NRIP1, IFNAR2, PRDM7, HOXD8, MTF1, SMARCE1, BPTF, MNX1, TGIF1, NSD1, SUPT6H, TFAP4, ABLIM3, ZNF367, SOX6, LIF, HEXIM2, HEXIM1, HTATSF1, MYOG, AATF, SUPT4H1, …	1437	727	13528	1.25607	1	0.378905	22.0244
GOTERM_BP_FAT	GO:0043067~regulation of programmed cell death	107	0.513559	0.0133934	XRCC5, MEF2C, SNCB, TNFSF15, EIF5A, RPS27L, PMAIP1, ITSN1, ADORA1, SHH, BTK, IL31RA, CUL5, FNTA, DDAH2, WWOX, NET1, ADAM9, NMNAT3, ROCK1, CRYAA, SOCS3, SKP2, BCL2L13, TRIM35, NME2, UNC13D, CD40LG, TXNDC5, TNFAIP8, MNT, MAPK9, MYO18A, ERBB3, ERBB2, STK17B, STK17A, SCRIB, CD74, INS, LHX4, TRAF6, FGD3, ARHGDIA, TRAF4, B4GALT1, COL18A1, HERPUD1, ABR, CARD9, EEF1A2, LGALS1, GRIN1, ITGA1, TRIO, CIDEA, …	1437	812	13528	1.24052	1	0.376518	22.048
GOTERM_BP_FAT	GO:0042981~regulation of apoptosis	106	0.508759	0.0134641	XRCC5, MEF2C, SNCB, TNFSF15, EIF5A, RPS27L, PMAIP1, ITSN1, ADORA1, SHH, BTK, IL31RA, CUL5, FNTA, DDAH2, WWOX, NET1, ADAM9, NMNAT3, ROCK1, CRYAA, SOCS3, SKP2, BCL2L13, TRIM35, NME2, UNC13D, CD40LG, TXNDC5, TNFAIP8, MNT, MAPK9, MYO18A, ERBB3, ERBB2, STK17B, STK17A, SCRIB, CD74, INS, LHX4, TRAF6, FGD3, ARHGDIA, TRAF4, B4GALT1, COL18A1, HERPUD1, ABR, CARD9, EEF1A2, LGALS1, GRIN1, ITGA1, TRIO, CIDEA, …	1437	804	13528	1.24116	1	0.375366	22.1512
GOTERM_BP_FAT	GO:0043627~response to estrogen stimulus	20	0.0959923	0.0139514	PRKCA, ARSB, LDLR, CYP11A1, SOCS3, STRN3, LEPR, SOCS1, CFTR, PTPRN, STAT3, SHH, CYP27B1, CCND2, ENO2, WFDC1, RARA, TFF1, IGFBP2, IHH	1437	105	13528	1.79315	1	0.38326	22.8584
GOTERM_BP_FAT	GO:0019220~regulation of phosphate metabolic process	68	0.326374	0.014445	ALS2, ADCY1, ADCY2, IL6ST, TNFSF15, ZEB2, ADORA1, LATS2, SPRY4, IL31RA, AKT1, PDPK1, MDFIC, CDK5RAP3, PDGFC, PDGFD, GNG3, SPRED1, FGF2, ADAM9, PRKCA, DBNL, RBL2, SOCS3, SOCS1, PKIG, IRS1, PRKCD, THY1, CCND3, CCND2, CD81, CARTPT, GAP43, RAD17, PRKCZ, CDK5R2, CSF1, PFKFB2, ERBB2, BMPR2, CCNG1, CD74, LIF, DUSP19, DGKB, HEXIM2, HEXIM1, INS, DUSP16, C1QTNF2, TRAF6, DGKQ, SMG6, NF2, TAOK2, MET, ITGA1, …	1437	485	13528	1.31991	1	0.391052	23.5686
GOTERM_BP_FAT	GO:0051174~regulation of phosphorus metabolic process	68	0.326374	0.014445	ALS2, ADCY1, ADCY2, IL6ST, TNFSF15, ZEB2, ADORA1, LATS2, SPRY4, IL31RA, AKT1, PDPK1, MDFIC, CDK5RAP3, PDGFC, PDGFD, GNG3, SPRED1, FGF2, ADAM9, PRKCA, DBNL, RBL2, SOCS3, SOCS1, PKIG, IRS1, PRKCD, THY1, CCND3, CCND2, CD81, CARTPT, GAP43, RAD17, PRKCZ, CDK5R2, CSF1, PFKFB2, ERBB2, BMPR2, CCNG1, CD74, LIF, DUSP19, DGKB, HEXIM2, HEXIM1, INS, DUSP16, C1QTNF2, TRAF6, DGKQ, SMG6, NF2, TAOK2, MET, ITGA1, …	1437	485	13528	1.31991	1	0.391052	23.5686
GOTERM_BP_FAT	GO:0043066~negative regulation of apoptosis	52	0.24958	0.0144534	MEF2C, XRCC5, SNCB, NFKB1, ITSN1, ADORA1, SHH, IL31RA, AKT1, BAG4, FNTA, PAX7, RHOA, DDAH2, IHH, PGAP2, CRYAA, ROCK1, SOCS3, SKP2, SMO, NME2, CD40LG, TXNDC5, TNFAIP8, UBB, MYO18A, ACVR1, PRKCZ, ERBB3, ERBB2, ASNS, CD74, ERCC5, INS, LHX4, AATF, TRAF6, ARHGDIA, SCG2, EEF1A2, GRIN1, CIDEA, HGF, SOD1, NRAS, NOTCH1, HDAC3, RNF7, NUP62, NEUROD1, BARD1	1437	354	13528	1.38286	1	0.388526	23.5807
GOTERM_BP_FAT	GO:0045104~intermediate filament cytoskeleton organization	7	0.0335973	0.0148137	KRT25, NDEL1, AGFG1, KRT16, VPS54, KRT14, SOD1	1437	20	13528	3.29492	1	0.393331	24.095
GOTERM_BP_FAT	GO:0030509~BMP signaling pathway	11	0.0527958	0.0150765	TWSG1, RGMB, UBE2D3, BMPR2, SKI, FSTL1, SMURF2, SMURF1, BMPR1B, CHRD, ACVR1	1437	44	13528	2.35351	1	0.396039	24.4682
GOTERM_BP_FAT	GO:0010941~regulation of cell death	107	0.513559	0.0152854	XRCC5, MEF2C, SNCB, TNFSF15, EIF5A, RPS27L, PMAIP1, ITSN1, ADORA1, SHH, BTK, IL31RA, CUL5, FNTA, DDAH2, WWOX, NET1, ADAM9, NMNAT3, ROCK1, CRYAA, SOCS3, SKP2, BCL2L13, TRIM35, NME2, UNC13D, CD40LG, TXNDC5, TNFAIP8, MNT, MAPK9, MYO18A, ERBB3, ERBB2, STK17B, STK17A, SCRIB, CD74, INS, LHX4, TRAF6, FGD3, ARHGDIA, TRAF4, B4GALT1, COL18A1, HERPUD1, ABR, CARD9, EEF1A2, LGALS1, GRIN1, ITGA1, TRIO, CIDEA, …	1437	815	13528	1.23596	1	0.397604	24.7636
GOTERM_BP_FAT	GO:0009991~response to extracellular stimulus	35	0.167987	0.0159331	ARSB, IL6ST, LEPR, ALDOB, BMPR2, RPS6KB1, ASNS, GCGR, SHH, AQP3, AKT1, PCSK1, CYP27B1, MYOCD, PCSK9, RARA, DDAH2, MEST, SREBF1, ATG9B, CYP11A1, STC2, CFB, SOCS3, AXL, ITGA2, SOD1, SLC10A3, RPS19, ITGA6, AVPR1A, CARTPT, COL1A1, IGFBP2, SST	1437	220	13528	1.49769	1	0.407814	25.6725
GOTERM_BP_FAT	GO:0042692~muscle cell differentiation	22	0.105592	0.0159392	CAST, ALS2, FGF6, LGALS1, ERBB2, CACNG2, SOX6, HOMER1, CAPN2, CXADR, FOXP1, SHH, TNNT2, NRAS, SYNE1, CDON, AVPR1A, CACNA1H, OBSL1, MYOG, CHRNA1, ACVR1	1437	121	13528	1.71165	1	0.405275	25.681
GOTERM_BP_FAT	GO:0046627~negative regulation of insulin receptor signaling pathway	6	0.0287977	0.0161772	PRKCA, PRKCZ, SOCS3, SOCS1, PRKCD, IRS1	1437	15	13528	3.76562	1	0.407266	26.0123
GOTERM_BP_FAT	GO:0031290~retinal ganglion cell axon guidance	6	0.0287977	0.0161772	ISL2, POU4F3, POU4F2, EPHB3, ISL1, BMPR1B	1437	15	13528	3.76562	1	0.407266	26.0123
GOTERM_BP_FAT	GO:0003002~regionalization	32	0.153588	0.0163014	FKBP8, BMPR2, ZEB2, SHH, ACD, LHX1, DISP1, PAX7, GBX2, RAB23, HOXA10, PCSK5, ALX1, DVL2, LMX1B, YY1, NODAL, DLL1, EN1, SMO, MIB1, NOTCH1, HOXD8, MEOX2, HOXB8, MNX1, TGIF1, RIPPLY1, NEUROD1, HOXB9, BMPR1B, CHRD	1437	197	13528	1.52919	1	0.40704	26.1847
GOTERM_BP_FAT	GO:0010035~response to inorganic substance	33	0.158387	0.0165611	D2HGDH, PXDN, ERBB4, ALDOB, KCNIP1, PXN, AQP3, PEF1, PCSK1, CRYGD, FNTA, FXN, HAAO, SLC30A5, TFF1, ADAM9, PRKCA, CYP11A1, EEF1A2, SOD1, SREBF2, TNNT2, SLC25A13, UCP3, MTF1, KRT14, AVPR1A, CYBRD1, MAPK9, COL1A1, IGFBP2, PPP1R15B, PDCD6	1437	205	13528	1.51543	1	0.409389	26.5438
GOTERM_BP_FAT	GO:0043086~negative regulation of catalytic activity	42	0.201584	0.0175325	CAST, PRKCZ, ADCY1, ADCY2, GNAI1, DRD2, LEPR, NFKB1, GABBR2, ADORA1, SPRY4, LATS2, AKT1, DUSP19, PDPK1, CYP27B1, HRH3, HEXIM2, INS, HEXIM1, DUSP16, PCSK9, SPRED1, PRKCA, HERPUD1, NF2, PKIG, DUSP22, CDC26, FLNA, THY1, CDKN1C, TNNT2, GRM3, CHRM5, DUSP2, NUP62, GRM8, CCR2, ANAPC7, UBB, OPRD1	1437	277	13528	1.4274	1	0.424866	27.8726
GOTERM_BP_FAT	GO:0001503~ossification	21	0.100792	0.0179664	FGF18, TWSG1, PDLIM7, SPARC, COL5A2, SLC26A2, CBFB, SHH, SMO, SOST, CYP27B1, INS, SP3, SP7, COL1A1, TRAF6, CHRD, WWOX, BMP8B, BMP8A, IHH	1437	115	13528	1.71909	1	0.430115	28.4588
GOTERM_BP_FAT	GO:0043069~negative regulation of programmed cell death	52	0.24958	0.0186139	MEF2C, XRCC5, SNCB, NFKB1, ITSN1, ADORA1, SHH, IL31RA, AKT1, BAG4, FNTA, PAX7, RHOA, DDAH2, IHH, PGAP2, CRYAA, ROCK1, SOCS3, SKP2, SMO, NME2, CD40LG, TXNDC5, TNFAIP8, UBB, MYO18A, ACVR1, PRKCZ, ERBB3, ERBB2, ASNS, CD74, ERCC5, INS, LHX4, AATF, TRAF6, ARHGDIA, SCG2, EEF1A2, GRIN1, CIDEA, HGF, SOD1, NRAS, NOTCH1, HDAC3, RNF7, NUP62, NEUROD1, BARD1	1437	359	13528	1.3636	1	0.439002	29.3251
GOTERM_BP_FAT	GO:0006449~regulation of translational termination	4	0.0191985	0.018653	UPF1, EIF5AL1, EIF5A, ETF1, EIF5A2	1437	6	13528	6.27604	1	0.437066	29.3771
GOTERM_BP_FAT	GO:0021510~spinal cord development	10	0.0479962	0.0187206	PHOX2A, SMO, ISL2, HOXB8, PAX7, RAB23, LHX4, ISL1, CHRD, SHH	1437	39	13528	2.41386	1	0.43565	29.4669
GOTERM_BP_FAT	GO:0051017~actin filament bundle formation	7	0.0335973	0.0189192	SHROOM1, LIMA1, ELN, RHOA, GAS7, ABL2, ADD2	1437	21	13528	3.13802	1	0.436518	29.7301
GOTERM_BP_FAT	GO:0021532~neural tube patterning	7	0.0335973	0.0189192	SMO, FKBP8, PAX7, GBX2, MNX1, EN1, SHH	1437	21	13528	3.13802	1	0.436518	29.7301
GOTERM_BP_FAT	GO:0001702~gastrulation with mouth forming second	7	0.0335973	0.0189192	LHX1, NODAL, UGDH, ZBTB17, NSD1, CHRD, ACVR1	1437	21	13528	3.13802	1	0.436518	29.7301
GOTERM_BP_FAT	GO:0006024~glycosaminoglycan biosynthetic process	7	0.0335973	0.0189192	B3GAT3, XYLT2, B3GALT6, GALNT5, UGDH, CHST3, GLCE	1437	21	13528	3.13802	1	0.436518	29.7301
GOTERM_BP_FAT	GO:0007507~heart development	34	0.163187	0.0190532	SRI, ERBB4, ERBB3, ERBB2, COL3A1, SOX6, CXADR, SHH, GJC1, MYOCD, HEXIM1, SEMA3C, OBSL1, PCSK5, TCF25, NFATC3, DVL2, PTPRJ, DVL3, C2CD3, NODAL, ITGA4, ISL1, FOXP1, TNNT2, SMO, MIB1, NOTCH1, GAA, MOSPD3, ZFPM1, HTR2B, HDAC9, ACVR1	1437	215	13528	1.48873	1	0.436265	29.9072
GOTERM_BP_FAT	GO:0045860~positive regulation of protein kinase activity	35	0.167987	0.0192168	ALS2, PRKCZ, ADCY1, ADCY2, ERBB2, CSF1, TNFSF15, ZEB2, ADORA1, CD74, AKT1, PDPK1, DGKB, INS, MDFIC, C1QTNF2, PDGFC, GNG3, TRAF6, FGF2, ADAM9, DBNL, DGKQ, TAOK2, MET, ITGA1, HGF, SOD1, PTPN11, CCND3, CCND2, PRKAR1A, CD81, CARTPT, GAP43	1437	223	13528	1.47754	1	0.436521	30.1228
GOTERM_BP_FAT	GO:0045665~negative regulation of neuron differentiation	9	0.0431965	0.0195392	NOTCH3, MIB1, PHOX2B, ISL2, NOTCH1, RHOA, DLL1, TLX3, ISL1	1437	33	13528	2.56747	1	0.439442	30.5459
GOTERM_BP_FAT	GO:0001501~skeletal system development	47	0.225582	0.0195493	FGF6, TWSG1, FGFR1, FGF18, AEBP1, PDLIM7, NDST1, COL3A1, TIPARP, SOX6, HOXD1, SLC26A2, CBFB, SHH, ACD, CYP27B1, INS, PAX7, HOXA10, TRAF6, PCSK5, WWOX, ALX1, IHH, IDUA, PRKCA, EVC, NODAL, EN1, SPARC, COL5A2, PRELP, SMO, HOXD8, SOST, HOXB8, SP3, DLX5, COL1A2, SHOX, HOXB9, SP7, COL1A1, BMPR1B, CHRD, BMP8B, BMP8A	1437	319	13528	1.38702	1	0.43711	30.5592
GOTERM_BP_FAT	GO:0060548~negative regulation of cell death	52	0.24958	0.0195541	MEF2C, XRCC5, SNCB, NFKB1, ITSN1, ADORA1, SHH, IL31RA, AKT1, BAG4, FNTA, PAX7, RHOA, DDAH2, IHH, PGAP2, CRYAA, ROCK1, SOCS3, SKP2, SMO, NME2, CD40LG, TXNDC5, TNFAIP8, UBB, MYO18A, ACVR1, PRKCZ, ERBB3, ERBB2, ASNS, CD74, ERCC5, INS, LHX4, AATF, TRAF6, ARHGDIA, SCG2, EEF1A2, GRIN1, CIDEA, HGF, SOD1, NRAS, NOTCH1, HDAC3, RNF7, NUP62, NEUROD1, BARD1	1437	360	13528	1.35981	1	0.434716	30.5655
GOTERM_BP_FAT	GO:0040012~regulation of locomotion	31	0.148788	0.0195985	ERBB4, DRD2, IL6ST, BCAR1, CSF1, TAC1, RPS6KB1, ITGB3, ADORA1, CXCL12, SHH, AKT1, PRR5, INS, LAMB1, FGF2, PIK3R1, ADAM9, SCG2, PRKCA, COL18A1, NF2, ITGA2, IRS1, THY1, CLIC4, WDR44, HDAC9, SST, CHRD, HDAC7	1437	192	13528	1.51998	1	0.433004	30.6236
GOTERM_BP_FAT	GO:0048589~developmental growth	17	0.0815935	0.0197789	TBCE, NINJ1, SPINK5, SHH, AKT1, NOTCH3, SMO, NOTCH1, NDEL1, PAX7, POU4F3, ENO3, POU4F2, CHRND, CHRNA1, BMPR1B, GAP43	1437	87	13528	1.83953	1	0.433553	30.8589
GOTERM_BP_FAT	GO:0006469~negative regulation of protein kinase activity	17	0.0815935	0.0197789	PRKCA, NF2, PKIG, DUSP22, LATS2, SPRY4, THY1, AKT1, PDPK1, DUSP19, DUSP2, NUP62, HEXIM2, HEXIM1, INS, DUSP16, SPRED1	1437	87	13528	1.83953	1	0.433553	30.8589
GOTERM_BP_FAT	GO:0048193~Golgi vesicle transport	23	0.110391	0.0198146	ARFGAP1, RAB8A, NRBP1, RAB9B, C16ORF70, USE1, OPTN, WIPI1, ERGIC1, COG3, COG4, COG5, COPG2, ARF1, TXNDC5, VAMP7, TRAPPC4, SEC22B, GOSR2, SNAP23, STX10, YKT6, COG1	1437	131	13528	1.65285	1	0.431729	30.9054
GOTERM_BP_FAT	GO:0042493~response to drug	34	0.163187	0.0202757	ERBB4, SLC15A2, ERBB3, DRD2, ERBB2, CDH1, RPS6KB1, PCSK1, ENO2, ENO3, SEMA3C, LOX, COL18A1, CARD9, SOCS3, SOCS1, ITGA2, ABCB1, CFTR, SOD1, STAT3, SREBF2, CYP7B1, NME2, HDAC3, SMPD1, NPPC, CA4, NEUROD1, WFDC1, SCN11A, PARP4, IGFBP2, SST	1437	216	13528	1.48184	1	0.436823	31.5034
GOTERM_BP_FAT	GO:0044093~positive regulation of molecular function	79	0.37917	0.0204354	ALS2, F2RL3, ADCY1, ADCY2, GM2A, TNFSF15, ZEB2, PMAIP1, ADORA1, SHH, AKT1, PDPK1, FNTA, FXN, MDFIC, NMUR1, TICAM1, PDGFC, BRD4, GNG3, FGF2, ADAM9, DBNL, TMEM189, BCL2L13, IRS1, JMY, THY1, GRM5, TNNT2, CARD11, NME2, NDEL1, CCND3, CCND2, CD81, CARTPT, UBB, ANAPC7, EDA, ADD2, GAP43, PRKCZ, MYL4, APH1A, DRD2, C6, CSF1, PFKFB2, ERBB2, APH1B, ALDOB, UBE2V1, GCGR, SCRIB, CD74, ACD, DGKB, CYP27B1, INS, C…	1437	586	13528	1.26913	1	0.436999	31.7093
GOTERM_BP_FAT	GO:0032446~protein modification by small protein conjugation	23	0.110391	0.0214755	ATG10, RNF217, LMO7, UBE2V1, UBE3C, CBX8, SUMO3, AKT1, SUMO2, UBE2D3, FBXO25, TRAF6, TRIP12, SOCS7, HERC2, UBE2H, TMEM189, TSPAN17, MIB1, RNF7, UBB, SMURF1, SIAH2, PAF1, BARD1	1437	132	13528	1.64033	1	0.450982	33.0364
GOTERM_BP_FAT	GO:0030029~actin filament-based process	37	0.177586	0.0218509	TRIOBP, SHROOM1, PRKCZ, LIMA1, PDLIM7, BCAR1, MYO7A, MYL1, ELN, LMO7, RHOQ, RHOU, LLGL1, PRR5, PDPK1, RHOA, OBSL1, FGD3, FMNL3, CRYAA, NF2, TAOK2, ROCK1, MYH3, ARHGEF17, GAS7, VASP, ARHGAP26, FLNA, TNNT2, NRAS, PPP1R9A, OPHN1, ABL2, DBN1, ADD2, ARAP1	1437	241	13528	1.44531	1	0.454363	33.5094
GOTERM_BP_FAT	GO:0051146~striated muscle cell differentiation	17	0.0815935	0.0218723	CAST, ALS2, ERBB2, CACNG2, HOMER1, CXADR, CAPN2, SHH, FOXP1, TNNT2, NRAS, CDON, AVPR1A, CACNA1H, OBSL1, MYOG, CHRNA1	1437	88	13528	1.81862	1	0.452307	33.5363
GOTERM_BP_FAT	GO:0009953~dorsal/ventral pattern formation	13	0.062395	0.0221266	SMO, FKBP8, LMX1B, LHX1, DISP1, PAX7, MNX1, RAB23, TGIF1, EN1, BMPR1B, CHRD, SHH	1437	60	13528	2.03971	1	0.453798	33.8548
GOTERM_BP_FAT	GO:0045785~positive regulation of cell adhesion	13	0.062395	0.0221266	PRKCZ, SIRPG, ITGA6, PRSS2, ERBB2, CSF1, ITGA2, CDK6, NID1, CYTH3, FGF1, CHRD, ADAM9	1437	60	13528	2.03971	1	0.453798	33.8548
GOTERM_BP_FAT	GO:0017157~regulation of exocytosis	9	0.0431965	0.0232438	PRKCA, B4GALT1, RAB3B, UNC13D, RAB3C, PRAM1, RAB26, PCLO, FGF2	1437	34	13528	2.49196	1	0.468022	35.2367
GOTERM_BP_FAT	GO:0051348~negative regulation of transferase activity	18	0.0863931	0.0235341	PRKCA, NF2, PKIG, DUSP22, LATS2, SPRY4, THY1, AKT1, CDKN1C, PDPK1, DUSP19, DUSP2, NUP62, HEXIM2, HEXIM1, INS, DUSP16, SPRED1	1437	96	13528	1.76514	1	0.469869	35.5915
GOTERM_BP_FAT	GO:0045103~intermediate filament-based process	7	0.0335973	0.0237372	KRT25, NDEL1, AGFG1, KRT16, VPS54, KRT14, SOD1	1437	22	13528	2.99538	1	0.470434	35.8384
GOTERM_BP_FAT	GO:0031344~regulation of cell projection organization	17	0.0815935	0.0241293	PLXNA3, LZTS1, GRIN1, ITGA2, RHOQ, THY1, AMIGO1, NRCAM, ACTR3, PTK2, NDEL1, MAPT, RHOA, DBN1, ARHGDIA, ARAP1, CDC42EP5	1437	89	13528	1.79819	1	0.473677	36.3128
GOTERM_BP_FAT	GO:0050808~synapse organization	13	0.062395	0.0249741	NRCAM, ALS2, ATP2B2, ERBB4, NRXN3, DRD2, ERBB2, PCDHB4, NFASC, CDH1, POU4F1, CACNG2, CHRNA1	1437	61	13528	2.00627	1	0.483156	37.3236
GOTERM_BP_FAT	GO:0032318~regulation of Ras GTPase activity	19	0.0911927	0.0250008	ALS2, ARFGAP1, TBC1D2B, AGFG1, STMN3, ASAP3, SCRIB, TBC1D16, TBC1D24, NDEL1, SYDE1, TBC1D14, AGAP1, TBC1D1, TBC1D20, TBC1D8B, AGAP3, ARAP1, FGD3	1437	104	13528	1.71988	1	0.481182	37.3552
GOTERM_BP_FAT	GO:0043242~negative regulation of protein complex disassembly	10	0.0479962	0.0255573	TRIOBP, SHROOM2, LIMA1, MAPT, MAP2, SPTBN2, SPTBN1, RDX, CLASP1, ADD2	1437	41	13528	2.29611	1	0.486464	38.0124
GOTERM_BP_FAT	GO:0051056~regulation of small GTPase mediated signal transduction	38	0.182385	0.0258584	ALS2, ARFGAP1, AGFG1, ERBB2, CSF1, IQGAP2, ASAP3, CYTH3, SLC26A10, ITSN1, SCRIB, RGL1, MCF2L2, TBC1D16, TBC1D14, TBC1D1, RAP1GAP2, AGAP1, FGD3, IQSEC1, AGAP3, NET1, ARHGEF3, TBC1D2B, ABR, STMN3, TRIO, ARHGEF17, ARHGEF10, FARP2, NRAS, TBC1D24, NDEL1, NUP62, SYDE1, TBC1D20, TBC1D8B, ARAP1	1437	252	13528	1.41958	1	0.488206	38.3653
GOTERM_BP_FAT	GO:0022037~metencephalon development	9	0.0431965	0.0274151	PHOX2A, ATP2B2, SMO, LMX1B, CYP11A1, LHX1, GRIN1, GBX2, NEUROD1	1437	35	13528	2.42076	1	0.506364	40.1596
GOTERM_BP_FAT	GO:0042307~positive regulation of protein import into nucleus	6	0.0287977	0.027882	SMO, RHOA, CDH1, EDA, SHH, FLNA	1437	17	13528	3.32261	1	0.510005	40.6879
GOTERM_BP_FAT	GO:0030199~collagen fibril organization	8	0.0383969	0.028835	LMX1B, COL3A1, COL1A2, COL1A1, LOX, SERPINH1, COL5A2, ADAMTS2	1437	29	13528	2.59698	1	0.519638	41.7529
GOTERM_BP_FAT	GO:0048641~regulation of skeletal muscle tissue development	8	0.0383969	0.028835	HDAC3, NOTCH1, MYOCD, BTG1, RPS6KB1, UBB, HDAC9, ACVR1	1437	29	13528	2.59698	1	0.519638	41.7529
GOTERM_BP_FAT	GO:0006023~aminoglycan biosynthetic process	7	0.0335973	0.0293121	B3GAT3, XYLT2, B3GALT6, GALNT5, UGDH, CHST3, GLCE	1437	23	13528	2.86515	1	0.523184	42.2792
GOTERM_BP_FAT	GO:0001755~neural crest cell migration	7	0.0335973	0.0293121	SMO, GBX2, SEMA3C, ZEB2, ISL1, SHH, ACVR1	1437	23	13528	2.86515	1	0.523184	42.2792
GOTERM_BP_FAT	GO:0007368~determination of left/right symmetry	10	0.0479962	0.0295661	DNAH11, SMO, NOTCH1, DISP1, NODAL, TGIF1, DLL1, SHH, PITX2, ACVR1	1437	42	13528	2.24144	1	0.523962	42.5576
GOTERM_BP_FAT	GO:0015884~folic acid transport	4	0.0191985	0.0300939	FOLR3, FOLR2, SLC19A1, SLC46A1	1437	7	13528	5.37946	1	0.528014	43.132
GOTERM_BP_FAT	GO:0014065~phosphoinositide 3-kinase cascade	4	0.0191985	0.0300939	ERBB3, ERBB2, IRS1, PIK3R1	1437	7	13528	5.37946	1	0.528014	43.132
GOTERM_BP_FAT	GO:0010038~response to metal ion	22	0.105592	0.0306341	D2HGDH, CYP11A1, ALDOB, SOD1, KCNIP1, AQP3, SREBF2, TNNT2, PEF1, PCSK1, SLC25A13, FXN, MTF1, KRT14, CYBRD1, HAAO, MAPK9, SLC30A5, TFF1, IGFBP2, PDCD6, ADAM9	1437	129	13528	1.6055	1	0.532129	43.7142
GOTERM_BP_FAT	GO:0051223~regulation of protein transport	20	0.0959923	0.0309989	PRKCZ, DRD2, PKIG, TNFSF15, CIDEA, CDH1, FLNA, SHH, PTPN11, PCSK1, SMO, CD40LG, INS, RHOA, PYCARD, EXOC4, TRAF6, EDA, BARD1, ADAM9	1437	114	13528	1.65159	1	0.534118	44.1042
GOTERM_BP_FAT	GO:0009219~pyrimidine deoxyribonucleotide metabolic process	5	0.0239981	0.0311586	TYMS, NT5M, DTYMK, SMUG1, DUT	1437	12	13528	3.92252	1	0.533703	44.2742
GOTERM_BP_FAT	GO:0031102~neuron projection regeneration	5	0.0239981	0.0311586	SMO, RTN4RL1, CHST3, VCAN, RTN4RL2	1437	12	13528	3.92252	1	0.533703	44.2742
GOTERM_BP_FAT	GO:0003009~skeletal muscle contraction	5	0.0239981	0.0311586	TNNT1, GAA, RPS6KB1, CHRNA1, HOMER1	1437	12	13528	3.92252	1	0.533703	44.2742
GOTERM_BP_FAT	GO:0007229~integrin-mediated signaling pathway	14	0.0671946	0.0311954	BCAR1, COL3A1, ITGA1, ITGA2, ITGB3, ITGA4, PTK2, DOCK1, GAB2, ITGA6, ITGAV, PRAM1, CEACAM1, ADAM9	1437	70	13528	1.88281	1	0.531871	44.3132
GOTERM_BP_FAT	GO:0051640~organelle localization	17	0.0815935	0.0319521	ARFGAP1, SHROOM2, PLXNA2, MYO7A, WIPI1, TACC2, HOOK3, SEMA6A, NDE1, PTK2, NDEL1, ARF1, MAP1S, BHLHA15, RPS15, SNAP23, YKT6	1437	92	13528	1.73955	1	0.538297	45.1112
GOTERM_BP_FAT	GO:0009799~determination of symmetry	10	0.0479962	0.0339942	DNAH11, SMO, NOTCH1, DISP1, NODAL, TGIF1, DLL1, SHH, PITX2, ACVR1	1437	43	13528	2.18932	1	0.558663	47.2111
GOTERM_BP_FAT	GO:0009855~determination of bilateral symmetry	10	0.0479962	0.0339942	DNAH11, SMO, NOTCH1, DISP1, NODAL, TGIF1, DLL1, SHH, PITX2, ACVR1	1437	43	13528	2.18932	1	0.558663	47.2111
GOTERM_BP_FAT	GO:0060348~bone development	21	0.100792	0.0346431	FGF18, TWSG1, PDLIM7, SPARC, COL5A2, SLC26A2, CBFB, SHH, SMO, SOST, CYP27B1, INS, SP3, SP7, COL1A1, TRAF6, CHRD, WWOX, BMP8B, BMP8A, IHH	1437	123	13528	1.60728	1	0.563365	47.8623
GOTERM_BP_FAT	GO:0030835~negative regulation of actin filament depolymerization	7	0.0335973	0.0356813	TRIOBP, SHROOM2, LIMA1, SPTBN2, SPTBN1, RDX, ADD2	1437	24	13528	2.74577	1	0.572019	48.8883
GOTERM_BP_FAT	GO:0030036~actin cytoskeleton organization	34	0.163187	0.0362042	TRIOBP, SHROOM1, PRKCZ, LIMA1, PDLIM7, BCAR1, ELN, LMO7, RHOQ, RHOU, LLGL1, PRR5, PDPK1, RHOA, OBSL1, FGD3, FMNL3, CRYAA, NF2, TAOK2, ROCK1, ARHGEF17, GAS7, ARHGAP26, FLNA, VASP, TNNT2, NRAS, PPP1R9A, OPHN1, ABL2, DBN1, ARAP1, ADD2	1437	226	13528	1.41627	1	0.575169	49.398
GOTERM_BP_FAT	GO:0001667~ameboidal cell migration	9	0.0431965	0.0372527	SMO, NODAL, GBX2, SEMA3C, ZEB2, ISL1, CXCL12, SHH, ACVR1	1437	37	13528	2.28991	1	0.583537	50.4052
GOTERM_BP_FAT	GO:0048514~blood vessel morphogenesis	32	0.153588	0.0384439	FGF6, FGF18, IL18, LEPR, TIPARP, WARS2, ELK3, CXCL12, SHH, GJC1, SEMA5A, PTK2, MYOCD, GBX2, SEMA3C, FGF1, FGF2, C1GALT1, CEACAM1, SCG2, IHH, B4GALT1, PTPRJ, KLF5, COL18A1, ITGA4, THY1, SMO, NOTCH1, HDAC3, MEOX2, ACVR1	1437	211	13528	1.42772	1	0.593041	51.5266
GOTERM_BP_FAT	GO:0001525~angiogenesis	24	0.115191	0.0394726	B4GALT1, KLF5, COL18A1, FGF6, FGF18, IL18, LEPR, ELK3, CXCL12, SHH, THY1, SEMA5A, HDAC3, NOTCH1, PTK2, MEOX2, GBX2, FGF1, FGF2, C1GALT1, CEACAM1, SCG2, ACVR1, IHH	1437	148	13528	1.5266	1	0.600693	52.4755
GOTERM_BP_FAT	GO:0048762~mesenchymal cell differentiation	11	0.0527958	0.039519	SMO, NOTCH1, TRIM28, GBX2, SEMA3C, ZEB2, HGF, ISL1, SHH, ACVR1, ALX1	1437	51	13528	2.03048	1	0.598932	52.518
GOTERM_BP_FAT	GO:0014031~mesenchymal cell development	11	0.0527958	0.039519	SMO, NOTCH1, TRIM28, GBX2, SEMA3C, ZEB2, HGF, ISL1, SHH, ACVR1, ALX1	1437	51	13528	2.03048	1	0.598932	52.518
GOTERM_BP_FAT	GO:0006354~RNA elongation	11	0.0527958	0.039519	POLR2G, TAF13, GTF2E2, TAF6, ELL, SUPT4H1, TCEA2, SUPT5H, ERCC3, POLR2B, POLR2A	1437	51	13528	2.03048	1	0.598932	52.518
GOTERM_BP_FAT	GO:0043085~positive regulation of catalytic activity	69	0.331174	0.0397435	ALS2, F2RL3, ADCY1, ADCY2, GM2A, TNFSF15, ZEB2, PMAIP1, ADORA1, AKT1, PDPK1, FNTA, FXN, MDFIC, NMUR1, PDGFC, GNG3, FGF2, ADAM9, DBNL, BCL2L13, IRS1, THY1, GRM5, TNNT2, NDEL1, CCND3, CCND2, CD81, CARTPT, UBB, ANAPC7, GAP43, PRKCZ, MYL4, APH1A, DRD2, C6, CSF1, PFKFB2, ERBB2, ALDOB, APH1B, GCGR, SCRIB, CD74, ACD, DGKB, CYP27B1, INS, C1QTNF2, PYCARD, TRAF6, DGKQ, TAOK2, MET, ITGA1, ITGA2, HGF, SOD1, …	1437	520	13528	1.24917	1	0.598862	52.7226
GOTERM_BP_FAT	GO:0035295~tube development	33	0.158387	0.0404847	FGF18, FGFR4, BMPR2, ZEB2, CXCL12, SHH, SCRIB, SEMA5A, LHX1, GBX2, LOX, FGF1, TRAF6, PCSK5, FGF2, TRAF4, ALX1, IHH, B4GALT1, DVL2, C2CD3, NODAL, FOXA1, CFTR, FOXP1, VASP, MIB1, MAN2A1, NOTCH1, SP3, TGIF1, ADAMTS2, ACVR1	1437	220	13528	1.41211	1	0.603601	53.3921
GOTERM_BP_FAT	GO:0008045~motor axon guidance	5	0.0239981	0.0413184	ERBB2, KIF5C, LHX4, CXCL12, ETV4	1437	13	13528	3.62079	1	0.609075	54.1345
GOTERM_BP_FAT	GO:0043576~regulation of respiratory gaseous exchange	5	0.0239981	0.0413184	PHOX2A, GLRA1, GRIN1, TLX3, ADORA1	1437	13	13528	3.62079	1	0.609075	54.1345
GOTERM_BP_FAT	GO:0007041~lysosomal transport	7	0.0335973	0.0428746	ARSB, AKTIP, VAMP7, USE1, PCSK9, HOOK3, AP3B1	1437	25	13528	2.63594	1	0.620802	55.4905
GOTERM_BP_FAT	GO:0045669~positive regulation of osteoblast differentiation	7	0.0335973	0.0428746	PDLIM7, IL6ST, DLX5, BMPR2, NPPC, BMPR1B, ACVR1	1437	25	13528	2.63594	1	0.620802	55.4905
GOTERM_BP_FAT	GO:0031667~response to nutrient levels	30	0.143988	0.0431446	ARSB, IL6ST, LEPR, ALDOB, BMPR2, ASNS, RPS6KB1, GCGR, SHH, AQP3, AKT1, PCSK1, CYP27B1, PCSK9, RARA, DDAH2, MEST, SREBF1, ATG9B, CYP11A1, STC2, CFB, SOCS3, ITGA2, SOD1, SLC10A3, CARTPT, COL1A1, IGFBP2, SST	1437	197	13528	1.43361	1	0.621018	55.7218
GOTERM_BP_FAT	GO:0007519~skeletal muscle tissue development	13	0.062395	0.0433207	ALS2, MEOX2, ERBB3, PAX7, ERBB2, ELN, RHOA, CHRND, MYOG, CACNG2, CHRNA1, HOMER1, FOXP1	1437	66	13528	1.85428	1	0.620418	55.8722
GOTERM_BP_FAT	GO:0060538~skeletal muscle organ development	13	0.062395	0.0433207	ALS2, MEOX2, ERBB3, PAX7, ERBB2, ELN, RHOA, CHRND, MYOG, CACNG2, CHRNA1, HOMER1, FOXP1	1437	66	13528	1.85428	1	0.620418	55.8722
GOTERM_BP_FAT	GO:0007224~smoothened signaling pathway	6	0.0287977	0.0438793	SMO, FKBP8, NDST1, DISP1, CDON, SHH	1437	19	13528	2.97286	1	0.623116	56.3457
GOTERM_BP_FAT	GO:0000271~polysaccharide biosynthetic process	10	0.0479962	0.0441751	AKT1, B3GAT3, XYLT2, NDST1, B3GALT6, GALNT5, UGDH, CHST3, GYG2, GLCE	1437	45	13528	2.09201	1	0.623536	56.5945
GOTERM_BP_FAT	GO:0016540~protein autoprocessing	4	0.0191985	0.0444137	PCSK1, FXN, PCSK9, PARP1	1437	8	13528	4.70703	1	0.623467	56.7942
GOTERM_BP_FAT	GO:0060485~mesenchyme development	11	0.0527958	0.044457	SMO, NOTCH1, TRIM28, GBX2, SEMA3C, ZEB2, HGF, ISL1, SHH, ACVR1, ALX1	1437	52	13528	1.99144	1	0.62175	56.8303
GOTERM_BP_FAT	GO:0006816~calcium ion transport	23	0.110391	0.044554	SRI, CACNA2D1, JPH2, TRPM8, TRPV1, DRD2, CACNG7, GRIN1, TRPC7, SLC3A2, CCL8, CACNG3, CACNG2, PRKCB, ANXA6, ATP2B1, ATP2B2, ATP2B4, CYP27B1, BHLHA15, NMUR1, CACNA1H, CACNA1B	1437	142	13528	1.52481	1	0.620498	56.9112
GOTERM_BP_FAT	GO:0044087~regulation of cellular component biogenesis	23	0.110391	0.044554	PRKCA, TRIOBP, PRKCZ, NF2, ACTR3B, ELN, GRIN1, TAC1, RHOQ, RDX, ACTR3, PTK2, ARPC2, MAPT, RHOA, SPTBN2, SPTBN1, UBB, ACTR3C, SNAP25, ARAP1, ADD2, CDC42EP5	1437	142	13528	1.52481	1	0.620498	56.9112
GOTERM_BP_FAT	GO:0009101~glycoprotein biosynthetic process	25	0.11999	0.0453446	GCNT4, B3GALT6, NDST1, LDLR, ST8SIA3, B3GNT9, ST3GAL3, POMGNT1, ST3GAL2, GALNT10, TRAK2, ST3GAL4, B3GALNT2, TNIP1, B4GALT1, FUT11, CHST3, MAN1C1, GLCE, MGAT1, COG3, MAN2A1, CD37, ST8SIA4, DPM1	1437	158	13528	1.48957	1	0.625058	57.5651
GOTERM_BP_FAT	GO:0016567~protein ubiquitination	20	0.0959923	0.0454978	UBE2V1, LMO7, SOCS7, RNF217, UBE2H, HERC2, UBE3C, TMEM189, CBX8, TSPAN17, AKT1, MIB1, UBE2D3, FBXO25, UBB, PAF1, SIAH2, SMURF1, TRAF6, TRIP12, BARD1	1437	119	13528	1.58219	1	0.624279	57.6907
GOTERM_BP_FAT	GO:0009880~embryonic pattern specification	8	0.0383969	0.0471031	HOXD8, C2CD3, MEOX2, LHX1, DISP1, NODAL, RIPPLY1, DLL1	1437	32	13528	2.35351	1	0.635303	58.986
GOTERM_BP_FAT	GO:0006820~anion transport	23	0.110391	0.0475922	GABRG2, GLRA1, SLC12A2, SLC12A3, SLC12A4, SLC22A8, SLC10A6, CFTR, SLC10A3, SLC26A2, SLC16A5, SLC25A13, BEST1, C1QTNF3, CLIC4, NMUR1, CLIC6, SLC22A6, SLC4A2, PCYOX1, ARL6IP5, MPST, CLCN5	1437	143	13528	1.51415	1	0.63717	59.3732
GOTERM_BP_FAT	GO:0008624~induction of apoptosis by extracellular signals	19	0.0911927	0.0478863	PRKCA, ARHGEF3, ABR, APH1A, APH1B, TRIO, ARHGEF17, ITSN1, ADORA1, BTK, TICAM1, MAPK9, AATF, UBB, TRAF6, SST, PDCD6, FGD3, NET1	1437	112	13528	1.59703	1	0.637477	59.6043
GOTERM_BP_FAT	GO:0032268~regulation of cellular protein metabolic process	63	0.302376	0.0480476	AURKAIP1, IL6ST, EIF5, PAX5, EIF5A, NFKB1, ZEB2, ADORA1, SHH, IL31RA, AKT1, EIF4EBP2, FNTA, RBM8A, MDFIC, RAB23, PDGFC, PDGFD, FGF2, SAMD4A, ADAM9, PRKCA, DBNL, SOCS3, SOCS1, ANKHD1-EIF4EBP3, CDK4, PRKCD, BOLL, EIF4G1, RNF180, CCND3, CCND2, EIF5AL1, CD81, RNF139, UBB, ANAPC7, PPP1R15B, EIF5A2, GATC, PRKCZ, ATG10, CSF1, NANOS1, BMPR2, GIPC1, ITGB3, IGF2BP3, LIF, INS, ITGAV, SEPSECS, PCSK9, UPF1, P…	1437	474	13528	1.25124	1	0.63674	59.7305
GOTERM_BP_FAT	GO:0010639~negative regulation of organelle organization	15	0.0719942	0.0490681	TRIOBP, LIMA1, SHROOM2, AURKAIP1, PAX5, RDX, ACD, MAPT, MAP2, SPTBN2, SPTBN1, CLASP1, TPR, ARAP1, ADD2	1437	82	13528	1.72208	1	0.642672	60.5205
GOTERM_BP_FAT	GO:0045449~regulation of transcription	301	1.44468	0.0496654	MEF2C, MEF2A, SLC2A4RG, MED20, SHH, EPC2, SIN3B, ZNF775, TRAK2, FOXF2, TIGD2, RARA, RAB26, TIGD5, SAP30L, SUPT5H, TIGD7, PITX2, PHOX2A, PHOX2B, STRN3, ZNF507, NODAL, YY1, ZNF792, HMG20B, HNF4G, MED13, PRDM8, PRDM7, ZNF236, NME2, ZNF235, MTF1, BAZ1B, ABT1, MNT, TGIF1, SHOX, VGLL3, TGIF2, MYBBP1A, SUPT6H, ZNF41, GPBP1L1, ZNF77, ELL, ZNF131, MYT1, LIF, ZNF227, HEXIM2, LHX1, INS, HEXIM1, HTATSF1, LHX…	1437	2601	13528	1.08944	1	0.645253	60.976
GOTERM_BP_FAT	GO:0043413~biopolymer glycosylation	21	0.100792	0.0497027	B4GALT1, GCNT4, LDLR, B3GALT6, FUT11, ST8SIA3, MAN1C1, COG3, MGAT1, B3GNT9, MAN2A1, POMGNT1, ST3GAL3, CD37, ST3GAL2, GALNT10, TRAK2, ST3GAL4, ST8SIA4, B3GALNT2, DPM1	1437	128	13528	1.54449	1	0.643565	61.0043
GOTERM_BP_FAT	GO:0006486~protein amino acid glycosylation	21	0.100792	0.0497027	B4GALT1, GCNT4, LDLR, B3GALT6, FUT11, ST8SIA3, MAN1C1, COG3, MGAT1, B3GNT9, MAN2A1, POMGNT1, ST3GAL3, CD37, ST3GAL2, GALNT10, TRAK2, ST3GAL4, ST8SIA4, B3GALNT2, DPM1	1437	128	13528	1.54449	1	0.643565	61.0043
GOTERM_BP_FAT	GO:0070085~glycosylation	21	0.100792	0.0497027	B4GALT1, GCNT4, LDLR, B3GALT6, FUT11, ST8SIA3, MAN1C1, COG3, MGAT1, B3GNT9, MAN2A1, POMGNT1, ST3GAL3, CD37, ST3GAL2, GALNT10, TRAK2, ST3GAL4, ST8SIA4, B3GALNT2, DPM1	1437	128	13528	1.54449	1	0.643565	61.0043
GOTERM_BP_FAT	GO:0006886~intracellular protein transport	51	0.24478	0.0511448	GRPEL2, C16ORF70, PEX5, EIF5A, AKT1, TRAK2, HOMER3, TLK1, TPR, FGF2, AGAP3, AP3B1, MCM3AP, KDELR2, OPTN, HERC2, COPG2, IPO7, EIF5AL1, TOM1, SIL1, KPNA4, MRPL45, KPNA3, DERL1, SNX17, AKAP12, GIPC1, RIMS2, CD74, ACD, CEP57, DUSP16, EXOC4, BCAP29, AP3D1, APPBP2, PEX12, PEX10, STX10, AP2M1, TAOK2, EXPH5, COG3, CBLB, RPL23, TOM1L1, PRICKLE1, SPTBN1, GOSR2, SYTL2, SMURF1	1437	374	13528	1.28374	1	0.652393	62.0831
GOTERM_BP_FAT	GO:0032321~positive regulation of Rho GTPase activity	5	0.0239981	0.0531266	ALS2, NDEL1, SYDE1, SCRIB, ARAP1	1437	14	13528	3.36216	1	0.664775	63.5196
GOTERM_BP_FAT	GO:0021904~dorsal/ventral neural tube patterning	5	0.0239981	0.0531266	SMO, FKBP8, PAX7, MNX1, SHH	1437	14	13528	3.36216	1	0.664775	63.5196
GOTERM_BP_FAT	GO:0000188~inactivation of MAPK activity	6	0.0287977	0.0535678	PRKCA, DUSP19, DUSP2, DUSP16, DUSP22, SPRED1	1437	20	13528	2.82422	1	0.665956	63.8323
GOTERM_BP_FAT	GO:0033619~membrane protein proteolysis	6	0.0287977	0.0535678	APH1A, APH1B, BACE1, NFKB1, TRAF6, ADAM9	1437	20	13528	2.82422	1	0.665956	63.8323
GOTERM_BP_FAT	GO:0006417~regulation of translation	22	0.105592	0.0537371	PRKCA, UPF1, NANOS1, EIF5, EIF5A, ANKHD1-EIF4EBP3, ITGA2, ANKHD1, IGF2BP3, CDK4, ETF1, BOLL, EIF4G1, AKT1, EIF4B, EIF4EBP2, RBM8A, EIF5AL1, EIF4H, SEPSECS, PPP1R15B, EIF5A2, SAMD4A, GATC	1437	137	13528	1.51175	1	0.665221	63.9516
GOTERM_BP_FAT	GO:0006821~chloride transport	12	0.0575954	0.0543327	GABRG2, BEST1, GLRA1, SLC12A2, NMUR1, SLC12A3, CLIC4, SLC12A4, CLIC6, CFTR, PCYOX1, CLCN5	1437	61	13528	1.85195	1	0.66746	64.3685
GOTERM_BP_FAT	GO:0030833~regulation of actin filament polymerization	11	0.0527958	0.0555477	ACTR3, TRIOBP, ACTR3B, ARPC2, ELN, SPTBN2, SPTBN1, RDX, ACTR3C, ADD2, CDC42EP5	1437	54	13528	1.91768	1	0.673883	65.2047
GOTERM_BP_FAT	GO:0044057~regulation of system process	43	0.206383	0.0556929	SRI, SNCG, PRKCZ, MYL4, LZTS1, ERBB4, GLRA1, IL6ST, DRD2, BMPR2, TAC1, RPS6KB1, GIPC1, VGF, ADORA1, MYL9, ANXA6, ATP2B2, MYOCD, INS, MYBPH, TLX3, PRKCA, GRIN1, ITGA2, SOD1, TNNI1, PTPN11, INHBB, TNNT2, NRAS, GRM3, TNNT1, GRM8, P2RX3, AVPR1A, NPPC, GAA, CACNA1H, CARTPT, UBB, KCNH2, DBN1	1437	309	13528	1.31005	1	0.672976	65.3034
GOTERM_BP_FAT	GO:0021953~central nervous system neuron differentiation	9	0.0431965	0.0560318	PRKCA, SMO, PLXNA3, PTK2, NDEL1, LMX1B, DRD2, POU4F1, EPHB3	1437	40	13528	2.11816	1	0.673379	65.5327
GOTERM_BP_FAT	GO:0001841~neural tube formation	9	0.0431965	0.0560318	DVL2, MIB1, NODAL, TGIF1, ZEB2, TRAF6, VASP, SHH, ALX1	1437	40	13528	2.11816	1	0.673379	65.5327
GOTERM_BP_FAT	GO:0031346~positive regulation of cell projection organization	10	0.0479962	0.0562145	AMIGO1, ACTR3, NDEL1, MAPT, RHOA, RHOQ, ITGA2, ARAP1, ARHGDIA, CDC42EP5	1437	47	13528	2.00299	1	0.672734	65.6557
GOTERM_BP_FAT	GO:0035023~regulation of Rho protein signal transduction	17	0.0815935	0.0571733	ALS2, ARHGEF3, ABR, STMN3, ARHGEF17, TRIO, ITSN1, SLC26A10, ARHGEF10, SCRIB, FARP2, MCF2L2, NDEL1, SYDE1, ARAP1, FGD3, NET1	1437	99	13528	1.61656	1	0.677237	66.2945
GOTERM_BP_FAT	GO:0048861~leukemia inhibitory factor signaling pathway	3	0.0143988	0.0583938	LIF, IL6ST, LIFR	1437	4	13528	7.06054	1	0.683325	67.0914
GOTERM_BP_FAT	GO:0001757~somite specification	3	0.0143988	0.0583938	MEOX2, RIPPLY1, DLL1	1437	4	13528	7.06054	1	0.683325	67.0914
GOTERM_BP_FAT	GO:0030834~regulation of actin filament depolymerization	7	0.0335973	0.0598135	TRIOBP, SHROOM2, LIMA1, SPTBN2, SPTBN1, RDX, ADD2	1437	27	13528	2.44068	1	0.690499	67.996
GOTERM_BP_FAT	GO:0043087~regulation of GTPase activity	20	0.0959923	0.0601882	ALS2, ARFGAP1, TBC1D2B, AGFG1, STMN3, ASAP3, SCRIB, THY1, TBC1D16, TBC1D24, NDEL1, SYDE1, TBC1D14, AGAP1, TBC1D1, TBC1D20, TBC1D8B, AGAP3, ARAP1, FGD3	1437	123	13528	1.53074	1	0.691018	68.2308
GOTERM_BP_FAT	GO:0022604~regulation of cell morphogenesis	21	0.100792	0.0607145	PLXNA3, LZTS1, TAOK2, GRIN1, RHOQ, GAS7, RHOU, THY1, AMIGO1, NRCAM, ACTR3, PTK2, NDEL1, CDC42SE2, MAPT, RHOA, ARHGDIA, ARAP1, FGD3, CDC42EP5, FN1	1437	131	13528	1.50912	1	0.692467	68.5578
GOTERM_BP_FAT	GO:0045165~cell fate commitment	22	0.105592	0.0610574	FKBP8, FGFR4, ERBB4, NODAL, FOXA1, DLL1, SOX6, RAG2, ISL1, SHH, NOTCH3, SMO, NOTCH1, ISL2, PAX7, CDON, NEUROD1, NEUROD4, TLX3, FGF1, FGF2, GAP43	1437	139	13528	1.48999	1	0.692776	68.7692
GOTERM_BP_FAT	GO:0043491~protein kinase B signaling cascade	4	0.0191985	0.0614831	AKT1, PIK3C2B, RPS6KB1, IRS1	1437	9	13528	4.18403	1	0.693585	69.0297
GOTERM_BP_FAT	GO:0050732~negative regulation of peptidyl-tyrosine phosphorylation	4	0.0191985	0.0614831	PRKCZ, NF2, SOCS1, PRKCD	1437	9	13528	4.18403	1	0.693585	69.0297
GOTERM_BP_FAT	GO:0021936~regulation of granule cell precursor proliferation	4	0.0191985	0.0614831	SMO, LHX1, FGF2, SHH	1437	9	13528	4.18403	1	0.693585	69.0297
GOTERM_BP_FAT	GO:0050884~neuromuscular process controlling posture	4	0.0191985	0.0614831	GLRA1, FXN, GAA, POU4F1	1437	9	13528	4.18403	1	0.693585	69.0297
GOTERM_BP_FAT	GO:0021940~positive regulation of granule cell precursor proliferation	4	0.0191985	0.0614831	SMO, LHX1, FGF2, SHH	1437	9	13528	4.18403	1	0.693585	69.0297
GOTERM_BP_FAT	GO:0051494~negative regulation of cytoskeleton organization	11	0.0527958	0.0617187	TRIOBP, SHROOM2, LIMA1, MAPT, MAP2, SPTBN2, SPTBN1, RDX, CLASP1, ADD2, ARAP1	1437	55	13528	1.88281	1	0.693235	69.173
GOTERM_BP_FAT	GO:0030203~glycosaminoglycan metabolic process	11	0.0527958	0.0617187	GNS, B3GAT3, XYLT2, NDST1, LYG2, B3GALT6, GALNT5, UGDH, CHST3, FUCA1, GLCE	1437	55	13528	1.88281	1	0.693235	69.173
GOTERM_BP_FAT	GO:0006909~phagocytosis	10	0.0479962	0.0629578	UNC13D, DOCK1, CDC42SE2, VAMP7, ITGAV, MYO7A, COLEC12, LBP, ADORA1, MEGF10	1437	48	13528	1.96126	1	0.698897	69.9164
GOTERM_BP_FAT	GO:0006368~RNA elongation from RNA polymerase II promoter	10	0.0479962	0.0629578	POLR2G, TAF13, GTF2E2, TAF6, ELL, SUPT4H1, SUPT5H, ERCC3, POLR2B, POLR2A	1437	48	13528	1.96126	1	0.698897	69.9164
GOTERM_BP_FAT	GO:0010975~regulation of neuron projection development	13	0.062395	0.0635157	PLXNA3, LZTS1, GRIN1, THY1, ACTR3, NRCAM, AMIGO1, PTK2, NDEL1, MAPT, RHOA, DBN1, ARHGDIA	1437	70	13528	1.74832	1	0.700433	70.2456
GOTERM_BP_FAT	GO:0001569~patterning of blood vessels	6	0.0287977	0.0643956	SEMA5A, GBX2, CXCL12, SHH, IHH, ACVR1	1437	21	13528	2.68973	1	0.703816	70.7577
GOTERM_BP_FAT	GO:0030514~negative regulation of BMP signaling pathway	6	0.0287977	0.0643956	TWSG1, SOST, SOSTDC1, SKI, SMURF1, CHRD	1437	21	13528	2.68973	1	0.703816	70.7577
GOTERM_BP_FAT	GO:0007030~Golgi organization	6	0.0287977	0.0643956	COG4, SYNE1, BHLHA15, GORASP2, OPTN, COG1	1437	21	13528	2.68973	1	0.703816	70.7577
GOTERM_BP_FAT	GO:0042127~regulation of cell proliferation	98	0.470362	0.0656061	FGF18, CNOT8, IL6ST, IL18, FGFRL1, TNFSF15, MMP7, EIF5A, RPS6KB1, ADORA1, SHH, IL31RA, CUL5, FNTA, MYOCD, PDGFC, ASPH, CAPNS1, NODAL, LIFR, SIX5, VASH2, IRS1, PDCD1LG2, NME2, SIRPG, TRIM35, MNT, TGIF1, WFDC1, LAMC1, FGFR1, FGFR4, ERBB4, DRD2, ERBB3, ERBB2, BMPR2, TIMP2, LIF, IL12RB1, INS, LHX1, LAMB1, B4GALT1, COL18A1, KLF5, TAF6, TNFRSF13C, ITGA2, RPS9, DUSP22, SKI, TPD52L2, TAX1BP3, FOXP1, CDKN…	1437	787	13528	1.17227	1	0.709013	71.4488
GOTERM_BP_FAT	GO:0030879~mammary gland development	12	0.0575954	0.0660316	B4GALT1, ATP2B2, NME2, ERBB4, ERBB3, ERBB2, MET, ITGA2, HOXB9, CDO1, IRS1, SCRIB	1437	63	13528	1.79315	1	0.709694	71.688
GOTERM_BP_FAT	GO:0006414~translational elongation	17	0.0815935	0.0663705	RPSA, RPL19, EEF1A2, RPS9, EEF2, RPL28, RPS19, RPL18A, RPL23, RPL32, RPS15, SEPSECS, RPL26L1, RPL3L, RPL3, UBB, RPL7A	1437	101	13528	1.58454	1	0.709882	71.8772
GOTERM_BP_FAT	GO:0021517~ventral spinal cord development	5	0.0239981	0.0665628	PHOX2A, ISL2, LHX4, ISL1, SHH	1437	15	13528	3.13802	1	0.709252	71.984
GOTERM_BP_FAT	GO:0051047~positive regulation of secretion	18	0.0863931	0.0674064	PRKCA, RAB8B, PLA2G10, DRD2, PFKFB2, TNFSF15, TAC1, ADORA1, PTPN11, INHBB, PCSK1, UNC13D, INS, PYCARD, AVPR1A, CARTPT, SNAP25, ADAM9	1437	109	13528	1.55461	1	0.712235	72.448
GOTERM_BP_FAT	GO:0043405~regulation of MAP kinase activity	22	0.105592	0.0690456	PRKCA, DBNL, ERBB2, MET, ITGA1, DUSP22, ZEB2, HGF, SOD1, SPRY4, CD74, PTPN11, DUSP19, DUSP2, NUP62, MDFIC, DUSP16, C1QTNF2, CD81, GNG3, SPRED1, FGF2	1437	141	13528	1.46886	1	0.719453	73.329
GOTERM_BP_FAT	GO:0032319~regulation of Rho GTPase activity	7	0.0335973	0.0695786	ALS2, NDEL1, STMN3, SYDE1, SCRIB, FGD3, ARAP1	1437	28	13528	2.35351	1	0.720626	73.6097
GOTERM_BP_FAT	GO:0032963~collagen metabolic process	7	0.0335973	0.0695786	TRAM2, PRSS2, COL3A1, MMP7, COL1A1, SERPINH1, ADAMTS2	1437	28	13528	2.35351	1	0.720626	73.6097
GOTERM_BP_FAT	GO:0042593~glucose homeostasis	10	0.0479962	0.0701931	SLC2A4, BHLHA15, INS, FOXA1, CARTPT, NEUROD1, VGF, IRS1, STAT3, PTPN11	1437	49	13528	1.92124	1	0.722213	73.9298
GOTERM_BP_FAT	GO:0033500~carbohydrate homeostasis	10	0.0479962	0.0701931	SLC2A4, BHLHA15, INS, FOXA1, CARTPT, NEUROD1, VGF, IRS1, STAT3, PTPN11	1437	49	13528	1.92124	1	0.722213	73.9298
GOTERM_BP_FAT	GO:0030323~respiratory tube development	17	0.0815935	0.0713225	FGF18, FGFR4, NODAL, FOXA1, BMPR2, CFTR, SHH, FOXP1, MAN2A1, NOTCH1, SP3, LOX, FGF1, FGF2, PCSK5, ADAMTS2, TRAF4	1437	102	13528	1.56901	1	0.726447	74.5085
GOTERM_BP_FAT	GO:0051591~response to cAMP	9	0.0431965	0.0713851	CYP7B1, NME2, CYP11A1, CCND2, COL1A1, PTPRN, CDO1, VGF, BIRC2	1437	42	13528	2.0173	1	0.725132	74.5403
GOTERM_BP_FAT	GO:0006888~ER to Golgi vesicle-mediated transport	9	0.0431965	0.0713851	COG3, NRBP1, VAMP7, USE1, SEC22B, TRAPPC4, GOSR2, YKT6, ERGIC1	1437	42	13528	2.0173	1	0.725132	74.5403
GOTERM_BP_FAT	GO:0001649~osteoblast differentiation	9	0.0431965	0.0713851	SMO, INS, SP7, COL1A1, CHRD, SHH, WWOX, CBFB, IHH	1437	42	13528	2.0173	1	0.725132	74.5403
GOTERM_BP_FAT	GO:0050885~neuromuscular process controlling balance	8	0.0383969	0.0714387	ATP2B2, GM2A, USH1G, MYO7A, POU4F3, GAA, POU4F2, POU4F1	1437	35	13528	2.15178	1	0.723775	74.5674
GOTERM_BP_FAT	GO:0002694~regulation of leukocyte activation	25	0.11999	0.0724441	PLA2G10, IL6ST, ERBB2, IL18, TNFRSF13C, TAC1, SOD1, SPINK5, CD74, SHH, PDCD1LG2, THY1, IL31RA, TIGIT, CARD11, SIRPG, CBLB, UNC13D, PRAM1, TICAM1, AP3D1, RARA, LBP, TRAF6, AP3B1	1437	166	13528	1.41778	1	0.727301	75.0713
GOTERM_BP_FAT	GO:0001764~neuron migration	12	0.0575954	0.0724479	NRCAM, PHOX2B, NDE1, PTK2, NDEL1, LMX1B, MET, CNTN2, PEX5, NEUROD4, TLX3, CXCL12	1437	64	13528	1.76514	1	0.725704	75.0732
GOTERM_BP_FAT	GO:0016310~phosphorylation	99	0.475162	0.0726236	CDK18, NRBP1, TBK1, PASK, AURKC, PIP5K1B, RPS6KB1, ADORA1, CAMKK1, LATS2, BTK, AKT1, PDPK1, PSKH1, FXN, MDFIC, PAK4, MAP3K8, TLK1, GNG3, TLK2, BRD4, FGF2, IP6K3, ADAM9, CDK13, PRKCA, DBNL, TNIK, STK25, ROCK1, PIK3C2B, MYLK4, RPS6KC1, CDK6, CDK4, PRKCD, DAPK3, PRKCB, MAST4, HUNK, NME2, BAZ1B, RIOK3, CD81, BMP2K, MAPK9, CARTPT, MAPK7, ACVR1, STK16, PRKCZ, FGFR1, FGFR4, ALPI, ERBB4, ERBB3, ERBB2, ST…	1437	800	13528	1.16499	1	0.724988	75.1603
GOTERM_BP_FAT	GO:0009611~response to wounding	68	0.326374	0.0731006	F2RL2, F2RL3, NDST1, TRPV1, F13A1, TIRAP, RPS6KB1, NFKB1, ADORA1, SHH, AKT1, PAX7, TICAM1, CCL3L3, LBP, LOX, FGF2, AP3B1, CHST3, CDO1, SMO, TNFAIP6, UNC13D, CD40LG, CCR2, VCAN, CTSB, PROS1, GAP43, ACVR1, GGCX, CCL3, RTN4RL1, ERBB3, C6, ERBB2, COL3A1, CCL8, NINJ1, TAC1, ITGB3, ELK3, IL17D, PCSK1, IL17B, INS, CNR2, SCN9A, ENO3, RTN4RL2, SCNN1B, NFATC3, FN1, SCG2, B4GALT1, KLF6, CFB, NFRKB, ITGA2, S…	1437	530	13528	1.20784	1	0.725799	75.3952
GOTERM_BP_FAT	GO:0051129~negative regulation of cellular component organization	22	0.105592	0.0732962	TRIOBP, PRKCZ, SHROOM2, LIMA1, PLXNA3, AURKAIP1, PAX5, RHOQ, RDX, THY1, PTK2, ACD, MAPT, MAP2, RHOA, SPTBN2, SPTBN1, CLASP1, TPR, ADD2, ARHGDIA, ARAP1	1437	142	13528	1.45852	1	0.725189	75.4909
GOTERM_BP_FAT	GO:0000122~negative regulation of transcription from RNA polymerase II promoter	37	0.177586	0.0755381	MEF2C, JDP2, PAX5, ZNF202, NFKB1, SOX6, HEXIM2, HEXIM1, POU4F2, SUPT4H1, SUPT5H, TCF25, ZNF496, ALX1, ETV3, FOXD3, KLF12, STRN3, NODAL, GABPA, PKIG, FOXA1, TRIM28, SKI, FOSB, SNAI2, FOXP1, STAT3, NRIP1, CDKN1C, HDAC3, HOXD8, BPTF, DR1, TGIF1, HDAC9, NSD1	1437	266	13528	1.30947	1	0.734681	76.5634
GOTERM_BP_FAT	GO:0007015~actin filament organization	13	0.062395	0.0756134	SHROOM1, PPP1R9A, LIMA1, CRYAA, BCAR1, ELN, RHOA, ABL2, DBN1, GAS7, ADD2, FLNA, ARAP1	1437	72	13528	1.69976	1	0.733478	76.5986
GOTERM_BP_FAT	GO:0043547~positive regulation of GTPase activity	6	0.0287977	0.0763539	ALS2, NDEL1, SYDE1, SCRIB, ARAP1, THY1	1437	22	13528	2.56747	1	0.735487	76.9425
GOTERM_BP_FAT	GO:0046824~positive regulation of nucleocytoplasmic transport	6	0.0287977	0.0763539	SMO, RHOA, CDH1, EDA, SHH, FLNA	1437	22	13528	2.56747	1	0.735487	76.9425
GOTERM_BP_FAT	GO:0034613~cellular protein localization	54	0.259179	0.0769901	GRPEL2, C16ORF70, PEX5, EIF5A, AKT1, TRAK2, HOMER3, TLK1, TPR, FGF2, AGAP3, AP3B1, MCM3AP, KDELR2, OPTN, HERC2, FLNA, COPG2, IPO7, EIF5AL1, SIL1, TOM1, KPNA4, MRPL45, KPNA3, DERL1, SNX17, RTP1, AKAP12, GIPC1, RIMS2, CD74, ACD, CEP57, DUSP16, EXOC4, BCAP29, AP3D1, APPBP2, PEX12, PEX10, STX10, AP2M1, TAOK2, EXPH5, REEP1, COG3, CBLB, RPL23, TOM1L1, PRICKLE1, SPTBN1, GOSR2, SYTL2, SMURF1	1437	411	13528	1.23688	1	0.736971	77.2341
GOTERM_BP_FAT	GO:0016202~regulation of striated muscle tissue development	10	0.0479962	0.0779248	HDAC3, NOTCH1, MYOCD, BTG1, RPS6KB1, UBB, HDAC9, CXADR, FGF2, ACVR1	1437	50	13528	1.88281	1	0.739837	77.6562
GOTERM_BP_FAT	GO:0006355~regulation of transcription, DNA-dependent	207	0.993521	0.0790019	MEF2C, SLC2A4RG, MEF2A, MED20, SHH, SIN3B, TRAK2, FOXF2, RARA, RAB26, SUPT5H, PITX2, PHOX2A, PHOX2B, YY1, NODAL, STRN3, HMG20B, ZNF792, HNF4G, MED13, PRDM7, NME2, ZNF236, ZNF235, MTF1, MNT, TGIF1, SHOX, TGIF2, MYBBP1A, ZNF41, SUPT6H, ZNF77, ZNF131, MYT1, LIF, ZNF227, HEXIM2, HEXIM1, INS, LHX1, HTATSF1, LHX3, LHX4, HOXA10, TCF25, KLF5, ZNF398, KLF6, DVL3, TCF7, KLF12, SUB1, MAML1, KLF16, SKI, EN1,…	1437	1773	13528	1.0991	1	0.743309	78.1334
GOTERM_BP_FAT	GO:0042063~gliogenesis	12	0.0575954	0.0792476	FGF5, NOTCH1, NF2, ERBB3, ERBB2, NEUROD4, CDK6, VCAN, SOD1, FGF2, SHH, GAP43	1437	65	13528	1.73798	1	0.742918	78.2409
GOTERM_BP_FAT	GO:0001838~embryonic epithelial tube formation	9	0.0431965	0.0799316	DVL2, MIB1, NODAL, TGIF1, ZEB2, TRAF6, VASP, SHH, ALX1	1437	43	13528	1.97038	1	0.74453	78.5376
GOTERM_BP_FAT	GO:0043588~skin development	7	0.0335973	0.0802074	COL3A1, COL1A2, COL1A1, EDA, COL5A2, ADAMTS2, SHH	1437	29	13528	2.27236	1	0.744277	78.6561
GOTERM_BP_FAT	GO:0006366~transcription from RNA polymerase II promoter	33	0.158387	0.0804211	E2F2, POLR2G, ELL, BMPR2, PAX5, NFKB1, POLR2B, CBFB, POLR2A, GTF2E2, MAZ, ASH2L, HSF2BP, SUPT4H1, ERCC3, SUPT5H, NFATC3, ALX1, KLF5, TAF6, NFRKB, GABPA, AFF4, CREB5, HNF4G, MED13, TAF13, MED30, ABT1, THRAP3, MNT, SHOX, PARP1	1437	234	13528	1.32762	1	0.743745	78.7475
GOTERM_BP_FAT	GO:0006220~pyrimidine nucleotide metabolic process	8	0.0383969	0.0809397	DCTD, TYMS, NME2, NT5M, DTYMK, ENTPD4, SMUG1, DUT	1437	36	13528	2.09201	1	0.74459	78.9678
GOTERM_BP_FAT	GO:0043407~negative regulation of MAP kinase activity	8	0.0383969	0.0809397	PRKCA, DUSP19, DUSP2, NUP62, DUSP16, DUSP22, SPRED1, SPRY4	1437	36	13528	2.09201	1	0.74459	78.9678
GOTERM_BP_FAT	GO:0060627~regulation of vesicle-mediated transport	16	0.0767939	0.0810734	PRKCA, B4GALT1, RAB3B, CALY, RAB3C, SNX17, ITGA2, PCLO, MIB1, UNC13D, PRAM1, PCSK9, RAB26, FGF2, EHD4, EPN2	1437	96	13528	1.56901	1	0.743703	79.0243
GOTERM_BP_FAT	GO:0030858~positive regulation of epithelial cell differentiation	4	0.0191985	0.0811031	NME2, NOTCH1, CYP27B1, BTG1	1437	10	13528	3.76562	1	0.742354	79.0368
GOTERM_BP_FAT	GO:0021513~spinal cord dorsal/ventral patterning	4	0.0191985	0.0811031	SMO, RAB23, CHRD, SHH	1437	10	13528	3.76562	1	0.742354	79.0368
GOTERM_BP_FAT	GO:0045725~positive regulation of glycogen biosynthetic process	4	0.0191985	0.0811031	AKT1, INS, C1QTNF2, IRS1	1437	10	13528	3.76562	1	0.742354	79.0368
GOTERM_BP_FAT	GO:0031103~axon regeneration	4	0.0191985	0.0811031	RTN4RL1, CHST3, VCAN, RTN4RL2	1437	10	13528	3.76562	1	0.742354	79.0368
GOTERM_BP_FAT	GO:0070647~protein modification by small protein conjugation or removal	24	0.115191	0.0813142	ENY2, ATG10, RNF217, LMO7, UBE2V1, UBE3C, CBX8, SUMO3, AKT1, SUMO2, UBE2D3, FBXO25, TRAF6, TRIP12, SOCS7, HERC2, UBE2H, TMEM189, TSPAN17, MIB1, RNF7, UBB, SMURF1, SIAH2, PAF1, BARD1	1437	160	13528	1.41211	1	0.741824	79.1256
GOTERM_BP_FAT	GO:0014902~myotube differentiation	5	0.0239981	0.0815781	CAST, CDON, AVPR1A, CACNA1H, CAPN2	1437	16	13528	2.94189	1	0.741535	79.2361
GOTERM_BP_FAT	GO:0030198~extracellular matrix organization	17	0.0815935	0.0819482	B4GALT1, COL18A1, LMX1B, COL3A1, ELN, NID1, SERPINH1, COL5A2, SPINK5, PTK2, TGFBI, FOXF2, COL1A2, LAMC1, LOX, COL1A1, ADAMTS2	1437	104	13528	1.53884	1	0.741721	79.3901
GOTERM_BP_FAT	GO:0030384~phosphoinositide metabolic process	13	0.062395	0.0821778	PGAP2, DRD2, PIK3C2B, PIGV, PIP5K1B, SMG1, PIGG, CD81, DPM1, PIGC, PIK3R1, IP6K3, PIP4K2B	1437	73	13528	1.67648	1	0.741282	79.4851
GOTERM_BP_FAT	GO:0030163~protein catabolic process	78	0.37437	0.0845841	HECW1, USE1, RNF217, NFKB1, RNF216, SENP6, AKT1, CUL5, FBXO28, FBXO25, NSMCE2, NEURL1B, FBXL13, FBXO22, FBXL17, ADAM9, SOCS3, SOCS1, SKP2, SOCS7, UBR3, HERC4, ERLIN2, HERC2, UBE2H, TMEM189, BRAP, USP28, MIB1, PJA1, KDM2A, FBXO17, UBR5, KLHL15, BACE1, RNF25, RNF139, ASB1, UBB, ANAPC7, SIAH2, PCYOX1, ASB5, USP24, UBE2S, USP30, OTUD5, ATG10, DERL1, UBE2Z, APH1A, ANAPC13, APH1B, ASB12, UBE2V1, EDEM3,…	1437	622	13528	1.18054	1	0.750333	80.4562
GOTERM_BP_FAT	GO:0009100~glycoprotein metabolic process	29	0.139189	0.0851795	SGSH, GCNT4, APH1A, B3GALT6, NDST1, LDLR, ST8SIA3, EDEM3, B3GNT9, ST3GAL3, POMGNT1, ST3GAL2, GALNT10, TRAK2, ST3GAL4, B3GALNT2, TNIP1, B4GALT1, FUT11, CHST3, MAN1C1, GLCE, COG3, MGAT1, MAN2A1, CD37, ST8SIA4, BACE1, DPM1	1437	202	13528	1.35152	1	0.751438	80.6897
GOTERM_BP_FAT	GO:0070727~cellular macromolecule localization	54	0.259179	0.0855848	GRPEL2, C16ORF70, PEX5, EIF5A, AKT1, TRAK2, HOMER3, TLK1, TPR, FGF2, AGAP3, AP3B1, MCM3AP, KDELR2, OPTN, HERC2, FLNA, COPG2, IPO7, EIF5AL1, SIL1, TOM1, KPNA4, MRPL45, KPNA3, DERL1, SNX17, RTP1, AKAP12, GIPC1, RIMS2, CD74, ACD, CEP57, DUSP16, EXOC4, BCAP29, AP3D1, APPBP2, PEX12, PEX10, STX10, AP2M1, TAOK2, EXPH5, REEP1, COG3, CBLB, RPL23, TOM1L1, PRICKLE1, SPTBN1, GOSR2, SYTL2, SMURF1	1437	414	13528	1.22792	1	0.75173	80.8471
GOTERM_BP_FAT	GO:0048634~regulation of muscle development	10	0.0479962	0.0861546	HDAC3, NOTCH1, MYOCD, BTG1, RPS6KB1, UBB, HDAC9, CXADR, FGF2, ACVR1	1437	51	13528	1.84589	1	0.75271	81.0664
GOTERM_BP_FAT	GO:0001708~cell fate specification	10	0.0479962	0.0861546	SMO, FKBP8, FGFR4, NOTCH1, CDON, FOXA1, TLX3, FGF1, FGF2, SHH	1437	51	13528	1.84589	1	0.75271	81.0664
GOTERM_BP_FAT	GO:0051240~positive regulation of multicellular organismal process	34	0.163187	0.0863621	PRKCZ, ERBB4, IL6ST, TRPV1, DRD2, IL18, CSF1, BMPR2, PEX5, TAC1, SHH, AKT1, MYOCD, INS, TICAM1, VKORC1, PYCARD, RARA, LBP, TRAF6, FGF2, B4GALT1, CARD9, ITGA2, SOD1, TIGIT, CARD11, CD40LG, NPPC, AVPR1A, CARTPT, UBB, BMPR1B, ACVR1	1437	244	13528	1.31179	1	0.752167	81.1457
GOTERM_BP_FAT	GO:0030155~regulation of cell adhesion	21	0.100792	0.0875746	PRKCZ, NF2, ERBB3, CSF1, ERBB2, IL18, ITGA2, CDK6, DLL1, NID1, CYTH3, SIRPG, ITGA6, PRSS2, TGFBI, COL1A1, FGF1, CHRD, PIK3R1, ARHGDIA, ADAM9	1437	137	13528	1.44303	1	0.755797	81.6025
GOTERM_BP_FAT	GO:0010647~positive regulation of cell communication	44	0.211183	0.0879587	ALS2, PRKCZ, TWSG1, FGF18, FKBP8, ERBB4, IL6ST, TBK1, ERBB3, CSF1, ERBB2, LEPR, UBE2V1, TAC1, ZEB2, GIPC1, ITSN1, IL31RA, LIF, CYP27B1, INS, TICAM1, RHOA, LBP, TRAF6, CARD9, TAOK2, LGALS1, DUSP22, ITGA2, TMEM189, IRS1, BIRC2, FLNA, PTPN11, CDKN1C, CARD11, NRAS, IKBKE, NUP62, P2RX3, MAPK8IP2, CARTPT, UBB, HTR2B	1437	329	13528	1.25902	1	0.755978	81.7451
GOTERM_BP_FAT	GO:0035148~tube lumen formation	9	0.0431965	0.0890589	DVL2, MIB1, NODAL, TGIF1, ZEB2, TRAF6, VASP, SHH, ALX1	1437	44	13528	1.9256	1	0.759065	82.1476
GOTERM_BP_FAT	GO:0045727~positive regulation of translation	6	0.0287977	0.0894211	EIF5AL1, EIF5A, ITGA2, CDK4, EIF5A2, BOLL, SAMD4A	1437	23	13528	2.45584	1	0.759144	82.2782
GOTERM_BP_FAT	GO:0090004~positive regulation of establishment of protein localization to plasma membrane	3	0.0143988	0.0905752	AKT1, PDPK1, PIK3R1	1437	5	13528	5.64843	1	0.762374	82.6886
GOTERM_BP_FAT	GO:0051642~centrosome localization	3	0.0143988	0.0905752	SEMA6A, NDEL1, PLXNA2	1437	5	13528	5.64843	1	0.762374	82.6886
GOTERM_BP_FAT	GO:0045606~positive regulation of epidermal cell differentiation	3	0.0143988	0.0905752	NME2, NOTCH1, CYP27B1	1437	5	13528	5.64843	1	0.762374	82.6886
GOTERM_BP_FAT	GO:0005984~disaccharide metabolic process	3	0.0143988	0.0905752	B4GALT1, GAA, IDUA	1437	5	13528	5.64843	1	0.762374	82.6886
GOTERM_BP_FAT	GO:0045618~positive regulation of keratinocyte differentiation	3	0.0143988	0.0905752	NME2, NOTCH1, CYP27B1	1437	5	13528	5.64843	1	0.762374	82.6886
GOTERM_BP_FAT	GO:0050769~positive regulation of neurogenesis	11	0.0527958	0.0907064	AMIGO1, ACTR3, XRCC5, SMO, NOTCH1, NDEL1, DRD2, MAPT, RHOA, SHH, ARHGDIA	1437	59	13528	1.75516	1	0.761529	82.7347
GOTERM_BP_FAT	GO:0044236~multicellular organismal metabolic process	8	0.0383969	0.0911333	TRAM2, PRSS2, COL3A1, TIPARP, MMP7, COL1A1, SERPINH1, ADAMTS2	1437	37	13528	2.03547	1	0.761853	82.8838
GOTERM_BP_FAT	GO:0021549~cerebellum development	7	0.0335973	0.09169	ATP2B2, SMO, LMX1B, CYP11A1, LHX1, GBX2, NEUROD1	1437	30	13528	2.19661	1	0.762684	83.0764
GOTERM_BP_FAT	GO:0030510~regulation of BMP signaling pathway	7	0.0335973	0.09169	TWSG1, FKBP8, SOST, SOSTDC1, SKI, SMURF1, CHRD	1437	30	13528	2.19661	1	0.762684	83.0764
GOTERM_BP_FAT	GO:0051222~positive regulation of protein transport	12	0.0575954	0.094005	PRKCZ, SMO, PCSK1, INS, RHOA, PYCARD, TNFSF15, CDH1, EDA, SHH, FLNA, ADAM9	1437	67	13528	1.6861	1	0.770239	83.8557
GOTERM_BP_FAT	GO:0007219~Notch signaling pathway	10	0.0479962	0.094882	NOTCH3, MIB1, NOTCH1, APH1A, MAML1, DTX2, APH1B, HEYL, NEUROD4, DLL1	1437	52	13528	1.8104	1	0.772207	84.1419
GOTERM_BP_FAT	GO:0006796~phosphate metabolic process	117	0.561555	0.0964053	NRBP1, TBK1, PASK, AURKC, RPS6KB1, ADORA1, BTK, PSKH1, MDFIC, MAP3K8, TLK1, TLK2, GNG3, ADAM9, PTPRJ, DBNL, TNIK, ROCK1, STK25, PTPRN2, MYLK4, RPS6KC1, PTPRN, PTPRQ, NME2, BAZ1B, RIOK3, BMP2K, MAPK9, CARTPT, MAPK7, STK16, FGFR1, STYXL1, FGFR4, ERBB4, ERBB3, BLK, STK10, SSH3, ERBB2, STK17B, BMPR2, EPHA10, ULK4, STK17A, EPHB3, G6PC3, CD74, GPD1L, PTK2, DUSP19, IL12RB1, DUSP14, SBK2, DUSP16, TAOK2, …	1437	973	13528	1.13201	1	0.776521	84.6278
GOTERM_BP_FAT	GO:0006793~phosphorus metabolic process	117	0.561555	0.0964053	NRBP1, TBK1, PASK, AURKC, RPS6KB1, ADORA1, BTK, PSKH1, MDFIC, MAP3K8, TLK1, TLK2, GNG3, ADAM9, PTPRJ, DBNL, TNIK, ROCK1, STK25, PTPRN2, MYLK4, RPS6KC1, PTPRN, PTPRQ, NME2, BAZ1B, RIOK3, BMP2K, MAPK9, CARTPT, MAPK7, STK16, FGFR1, STYXL1, FGFR4, ERBB4, ERBB3, BLK, STK10, SSH3, ERBB2, STK17B, BMPR2, EPHA10, ULK4, STK17A, EPHB3, G6PC3, CD74, GPD1L, PTK2, DUSP19, IL12RB1, DUSP14, SBK2, DUSP16, TAOK2, …	1437	973	13528	1.13201	1	0.776521	84.6278
GOTERM_BP_FAT	GO:0009266~response to temperature stimulus	14	0.0671946	0.0979489	TRPM8, CRYAA, SOCS3, TRPV1, IL18, RBM3, FGF16, RPS6KB1, VGF, SOD1, AKT1, P2RX3, HSPB3, SST	1437	83	13528	1.58791	1	0.780803	85.1057
GOTERM_BP_FAT	GO:0042516~regulation of tyrosine phosphorylation of Stat3 protein	5	0.0239981	0.0981	LIF, NF2, IL6ST, SOCS1, IL31RA	1437	17	13528	2.76884	1	0.780051	85.1517
GOTERM_BP_FAT	GO:0032228~regulation of synaptic transmission, GABAergic	5	0.0239981	0.0981	NRAS, ERBB4, DRD2, TAC1, ADORA1	1437	17	13528	2.76884	1	0.780051	85.1517
GOTERM_BP_FAT	GO:0010043~response to zinc ion	5	0.0239981	0.0981	D2HGDH, ALDOB, KRT14, HAAO, SLC30A5	1437	17	13528	2.76884	1	0.780051	85.1517
GOTERM_BP_FAT	GO:0032320~positive regulation of Ras GTPase activity	5	0.0239981	0.0981	ALS2, NDEL1, SYDE1, SCRIB, ARAP1	1437	17	13528	2.76884	1	0.780051	85.1517
GOTERM_BP_FAT	GO:0010557~positive regulation of macromolecule biosynthetic process	81	0.388769	0.0984802	ENY2, MEF2C, RHOQ, EIF5A, NFKB1, CBFB, SHH, IL31RA, AKT1, FNTA, MYOCD, MDFIC, BHLHA15, FOXF2, TICAM1, SERTAD3, POU4F2, PDGFC, YAP1, SUPT5H, FGF2, SAMD4A, SERTAD2, ALX1, IHH, FOXJ2, NODAL, STRN3, MED13, CDK4, IRS1, BOLL, NRIP1, CARD11, PRDM7, MTF1, BPTF, EIF5AL1, UBB, NSD1, MAPRE3, EIF5A2, ACVR1, ING5, GLIS2, ABLIM3, SOX6, LIF, RGMB, INS, C1QTNF2, MYOG, AATF, SUPT4H1, TRAF6, ERCC3, NFATC3, ETV4, F…	1437	654	13528	1.16596	1	0.780119	85.2669
GOTERM_BP_FAT	GO:0016051~carbohydrate biosynthetic process	17	0.0815935	0.0997201	B4GALT1, NDST1, B3GALT6, GALNT5, ALDOB, UGDH, CHST3, GYG2, G6PC3, GLCE, AKT1, ISYNA1, B3GAT3, XYLT2, GFPT2, ENO2, TSTA3	1437	107	13528	1.49569	1	0.783221	85.6367
GOTERM_BP_FAT	GO:0048598~embryonic morphogenesis	41	0.196784	0.0999486	TWSG1, NDST1, USH1G, MYO7A, UGDH, BMPR2, ZEB2, ZBTB17, SHH, ATP2B2, ACD, LHX1, HOXA10, POU4F3, RAB23, GBX2, FBN2, TRAF6, ALX1, DVL2, C2CD3, NF2, TMIE, NODAL, SKI, EN1, SOD1, VASP, PTPRQ, MIB1, NOTCH1, HOXB8, CDON, SP3, DLX5, PRKAR1A, TGIF1, NEUROD1, NSD1, CHRD, ACVR1	1437	307	13528	1.25725	1	0.782748	85.7039

## Sheet: Pathway of PTGs of DELs
Table S3: Pathway analysis of PTGs of DELs
Category	Term	Count	%	PValue	Genes	List Total	Pop Hits	Pop Total	Fold Enrichment	Bonferroni	Benjamini	FDR
KEGG_PATHWAY	hsa04520:Adherens junction	18	0.0949968	0.00135072	ACTB, PARD3, WASF3, WASF2, TGFBR2, SMAD3, CTNND1, TCF7L2, TCF7L1, VCL, CSNK2A2, MAP3K7, MAPK1, CSNK2A1, EP300, SORBS1, FYN, SSX2IP	513	77	5085	2.31716	0.211709	0.211709	1.64495
KEGG_PATHWAY	hsa05200:Pathways in cancer	51	0.269158	0.00150114	E2F1, FGF14, FGF9, TGFB3, NFKB2, MMP2, TGFB2, CCNE2, CCNE1, CASP9, MYC, AR, PLD1, BCR, RALBP1, RELA, RXRG, PRKCG, MAPK1, CRKL, EP300, PIAS3, PIAS1, BID, EGLN3, PML, TFG, EGLN2, ITGB1, TCF7L2, SUFU, TCF7L1, TPM3, SOS2, EGF, MAP2K1, FLT3, TGFBR2, SMAD3, DVL1, WNT2B, LAMA4, FZD10, CDKN1A, RASSF1, NTRK1, GSK3B, PLCG2, JAK1, ABL1, IKBKB	513	328	5085	1.54124	0.232333	0.123834	1.82659
KEGG_PATHWAY	hsa04512:ECM-receptor interaction	18	0.0949968	0.00361586	IBSP, TNC, COL5A3, ITGB1, COL5A1, SDC2, CD47, ITGA9, LAMA4, SDC1, CD44, ITGA5, ITGB7, SV2B, SV2A, THBS2, THBS3, SPP1	513	84	5085	2.12406	0.471411	0.191452	4.3478
KEGG_PATHWAY	hsa04916:Melanogenesis	20	0.105552	0.0040312	ADCY3, GNAI3, GNAI2, MAP2K1, CREB3, PRKCG, TCF7L2, TCF7L1, WNT2B, DVL1, MAPK1, FZD10, EP300, GSK3B, CAMK2D, CREB3L1, GNAS, PLCB2, CALM2, TUBB3	513	99	5085	2.00248	0.50881	0.162832	4.83593
KEGG_PATHWAY	hsa04310:Wnt signaling pathway	27	0.142495	0.00411899	TBL1XR1, VANGL1, ROCK2, BTRC, SMAD3, PRKCG, DAAM1, TCF7L2, DAAM2, TCF7L1, DVL1, WNT2B, CSNK2A2, MAP3K7, FZD10, CHD8, CSNK2A1, EP300, GSK3B, PPP3CB, CAMK2D, LRP6, NFATC4, TBL1X, PLCB2, MYC, TBL1Y	513	151	5085	1.77239	0.516372	0.135227	4.93882
KEGG_PATHWAY	hsa04012:ErbB signaling pathway	18	0.0949968	0.00526773	NRG3, MAP2K1, PRKCG, PAK6, NCK2, MAPK1, CDKN1A, CRKL, PAK2, GSK3B, GAB1, PLCG2, SOS2, CAMK2D, SHC1, ABL1, EGF, MYC	513	87	5085	2.05082	0.605277	0.143524	6.27568
KEGG_PATHWAY	hsa05216:Thyroid cancer	9	0.0474984	0.00635061	MAPK1, MAP2K1, NTRK1, RXRG, TFG, MYC, TCF7L2, TCF7L1, TPM3	513	29	5085	3.07623	0.674135	0.148011	7.52006
KEGG_PATHWAY	hsa05215:Prostate cancer	18	0.0949968	0.00667784	E2F1, AR, MAP2K1, CREB3, RELA, TCF7L2, TCF7L1, CCNE2, CCNE1, MAPK1, CDKN1A, EP300, CASP9, GSK3B, SOS2, CREB3L1, IKBKB, EGF	513	89	5085	2.00473	0.692488	0.137056	7.8931
KEGG_PATHWAY	hsa04540:Gap junction	18	0.0949968	0.00667784	ADCY3, GNAI3, GNAI2, MAP2K1, PRKCG, LPAR1, ITPR3, PRKG1, GRM1, ITPR2, MAPK1, TUBB, SOS2, GNAS, EGF, PLCB2, TUBB3, MAP2K5	513	89	5085	2.00473	0.692488	0.137056	7.8931
KEGG_PATHWAY	hsa05220:Chronic myeloid leukemia	16	0.0844416	0.00683337	E2F1, BCR, MAP2K1, RELA, TGFBR2, TGFB3, SMAD3, TGFB2, MAPK1, CDKN1A, CRKL, SOS2, SHC1, ABL1, IKBKB, MYC	513	75	5085	2.11462	0.700847	0.125488	8.0699
KEGG_PATHWAY	hsa04360:Axon guidance	23	0.121385	0.00894245	GNAI3, GNAI2, ROCK2, PLXNB3, FES, ITGB1, NTN3, EPHB2, EPHA5, PAK6, MAPK1, NCK2, PAK2, SEMA6D, EPHA8, SEMA3G, FYN, CFL2, GSK3B, CFL1, PPP3CB, NFATC4, ABL1	513	129	5085	1.76731	0.79422	0.146231	10.4371
KEGG_PATHWAY	hsa04510:Focal adhesion	32	0.168883	0.00976802	IBSP, TLN1, TNC, MYL10, ITGB1, VCL, PAK6, PAK2, ITGB7, SOS2, SHC1, EGF, RAPGEF1, THBS2, THBS3, SPP1, PARVG, ACTB, MAP2K1, ROCK2, PRKCG, MYL12A, COL5A3, COL5A1, MAPK1, ITGA9, LAMA4, CRKL, ITGA5, FYN, GSK3B, MYLK	513	201	5085	1.57807	0.822294	0.145344	11.3483
KEGG_PATHWAY	hsa05130:Pathogenic Escherichia coli infection	13	0.0686088	0.00986098	ACTB, NCK2, ARPC1B, ARHGEF2, TUBB, EZR, FYN, ROCK2, HCLS1, ARPC4, ABL1, ITGB1, TUBB3	513	57	5085	2.2607	0.825206	0.135277	11.4504
KEGG_PATHWAY	hsa04722:Neurotrophin signaling pathway	22	0.116107	0.0113605	MAP2K1, RELA, FOXO3, MAGED1, MAPK1, CRKL, RPS6KA1, PRDM4, MAPK14, GSK3B, NTRK1, GAB1, PLCG2, SOS2, CAMK2D, SORT1, SHC1, ABL1, FOXO3B, IKBKB, RAPGEF1, CALM2, MAP2K5	513	124	5085	1.75863	0.866131	0.143314	13.082
KEGG_PATHWAY	hsa00240:Pyrimidine metabolism	18	0.0949968	0.0128169	NUDT2, POLR2F, POLR3K, POLR1D, POLR1A, CTPS2, ZNRD1, POLA2, POLR1B, POLR3C, NME4, UMPS, UPRT, POLD1, NT5C2, ENTPD5, UCK1, NT5E	513	95	5085	1.87812	0.896724	0.149702	14.6403
KEGG_PATHWAY	hsa04810:Regulation of actin cytoskeleton	33	0.174161	0.0144783	ITGAL, SSH1, FGF14, FGF9, DIAPH2, WASF2, IQGAP3, ARPC4, MYL10, ITGB1, ITGAM, VCL, PAK6, EZR, PAK2, TIAM2, ITGB7, SOS2, MSN, EGF, ACTB, MAP2K1, ROCK2, MYL12A, MAPK1, ARPC1B, ITGA9, CRKL, ITGA5, CFL2, CFL1, MYLK, SLC9A1	513	215	5085	1.52142	0.923219	0.15728	16.3865
KEGG_PATHWAY	hsa04144:Endocytosis	29	0.15305	0.0162245	PARD3, ARFGAP3, CHMP4B, ARF6, SH3GLB2, VPS4B, DNAJC6, STAM, IQSEC3, EGF, EHD1, PLD1, VTA1, TGFBR2, EPS15, AP2A2, RAB11FIP2, ACAP3, PSD, AP2A1, NTRK1, RAB22A, SH3KBP1, GRK7, GRK4, VPS28, DNM1, SH3GL1, RNF41	513	184	5085	1.56226	0.943805	0.164673	18.1864
KEGG_PATHWAY	hsa05414:Dilated cardiomyopathy	17	0.0897192	0.0200231	ACTB, ADCY3, ACTC1, CACNG8, TNNC1, MYL3, MYBPC3, LMNA, TGFB3, CACNA2D2, ITGB1, TGFB2, TPM3, ITGA9, ITGA5, ITGB7, GNAS	513	92	5085	1.83162	0.971556	0.18893	21.9797
KEGG_PATHWAY	hsa05410:Hypertrophic cardiomyopathy (HCM)	16	0.0844416	0.0211142	ACTB, ACTC1, CACNG8, TNNC1, MYL3, MYBPC3, LMNA, PRKAB1, TGFB3, CACNA2D2, ITGB1, TGFB2, TPM3, ITGA9, ITGA5, ITGB7	513	85	5085	1.86584	0.97662	0.188329	23.0391
KEGG_PATHWAY	hsa04142:Lysosome	20	0.105552	0.0235805	LAPTM4B, AP1G1, GUSB, PPT2, CD164, MANBA, LAMP2, SLC17A5, IDS, IGF2R, CTSO, GALNS, NAGA, AP3B2, SORT1, SCARB2, MAN2B1, AP4B1, GGA2, CTSH	513	117	5085	1.69441	0.985003	0.19832	25.385
KEGG_PATHWAY	hsa05212:Pancreatic cancer	14	0.0738864	0.0257584	E2F1, MAPK1, PLD1, CASP9, MAP2K1, RALBP1, RELA, TGFBR2, TGFB3, SMAD3, JAK1, EGF, IKBKB, TGFB2	513	72	5085	1.92739	0.989876	0.205184	27.4018
KEGG_PATHWAY	hsa00510:N-Glycan biosynthesis	10	0.052776	0.0370617	MAN2A2, B4GALT3, ALG1, ALG2, ALG5, ALG6, MAN1A1, DDOST, UTP14C, ALG14	513	46	5085	2.15484	0.998702	0.271316	37.0881
KEGG_PATHWAY	hsa04010:MAPK signaling pathway	37	0.195271	0.0398363	IL1R1, FGF9, FGF14, TGFB3, MAPKAPK3, PPM1A, MKNK2, MKNK1, NFKB2, TGFB2, MAP3K7, PAK2, SOS2, PPP3CB, NFATC4, EGF, MYC, MAP2K5, MAP2K1, CACNG8, RELA, PTPN5, TGFBR2, CACNA1I, PRKCG, CACNA2D2, TAB2, STK3, CDC25B, MAPK1, MAP4K4, CRKL, RPS6KA1, MAPK14, NTRK1, MAPK8IP1, IKBKB	513	267	5085	1.37361	0.999219	0.277626	39.2768
KEGG_PATHWAY	hsa05223:Non-small cell lung cancer	11	0.0580536	0.040534	E2F1, MAPK1, CASP9, MAP2K1, RASSF1, PLCG2, SOS2, RXRG, PRKCG, FOXO3, EGF, FOXO3B	513	54	5085	2.01917	0.999313	0.271403	39.816
KEGG_PATHWAY	hsa05211:Renal cell carcinoma	13	0.0686088	0.044877	MAP2K1, TGFB3, EGLN3, EGLN2, TGFB2, PAK6, MAPK1, CRKL, EP300, PAK2, SOS2, GAB1, RAPGEF1	513	70	5085	1.84085	0.999691	0.285885	43.075
KEGG_PATHWAY	hsa04530:Tight junction	21	0.11083	0.0457825	ACTB, MAGI3, PARD3, GNAI3, GNAI2, MPDZ, HCLS1, CNKSR3, PRKCG, MYL10, CLDN10, MYL12A, CSNK2A2, EPB41L2, EPB41L3, CSNK2A1, ASH1L, RAB13, TJP2, MYH7B, SPTAN1	513	134	5085	1.55342	0.999738	0.281019	43.7337
KEGG_PATHWAY	hsa04350:TGF-beta signaling pathway	15	0.079164	0.0509243	MAPK1, ACVR2B, EP300, SP1, ROCK2, TGFBR2, TGFB3, SMAD3, DCN, THBS2, MYC, THBS3, TFDP1, BMPR1A, TGFB2	513	87	5085	1.70901	0.999899	0.297988	47.3433
KEGG_PATHWAY	hsa04270:Vascular smooth muscle contraction	18	0.0949968	0.0545276	ADCY3, KCNMA1, MAP2K1, ACTA2, ROCK2, PPP1R12B, PRKCG, ITPR3, PRKG1, ITPR2, ARHGEF11, MAPK1, ADRA1A, GNAS, PLCB2, CALM2, ADRA1D, MYLK	513	112	5085	1.59305	0.999948	0.306148	49.7448
KEGG_PATHWAY	hsa03018:RNA degradation	11	0.0580536	0.0558571	DIS3, PATL1, PARN, CNOT6L, EDC3, CNOT3, CNOT2, CNOT1, CNOT7, XRN1, ZCCHC7	513	57	5085	1.9129	0.99996	0.303222	50.6051
KEGG_PATHWAY	hsa03020:RNA polymerase	7	0.0369432	0.0560434	POLR2F, POLR3K, POLR1D, POLR1A, ZNRD1, POLR1B, POLR3C	513	28	5085	2.47807	0.999961	0.295332	50.7246
KEGG_PATHWAY	hsa00630:Glyoxylate and dicarboxylate metabolism	5	0.026388	0.0564706	MTHFD1, MTHFD2, HAO2, GRHPR, HYI	513	15	5085	3.30409	0.999964	0.288952	50.9975
KEGG_PATHWAY	hsa04070:Phosphatidylinositol signaling system	13	0.0686088	0.0643076	PLCE1, DGKD, PLCG2, SYNJ2, DGKZ, PRKCG, PI4KB, INPP4A, ITPR3, PLCB2, INPP5B, CALM2, ITPR2	513	74	5085	1.74135	0.999992	0.314337	55.7649
KEGG_PATHWAY	hsa00520:Amino sugar and nucleotide sugar metabolism	9	0.0474984	0.0692911	PGM2, GALK2, CYB5R3, PGM3, CYB5R1, GNPNAT1, NAGK, PMM1, UGP2	513	44	5085	2.02751	0.999997	0.326285	58.5707
KEGG_PATHWAY	hsa05213:Endometrial cancer	10	0.052776	0.0726075	MAPK1, CASP9, MAP2K1, GSK3B, SOS2, FOXO3, EGF, FOXO3B, MYC, TCF7L2, TCF7L1	513	52	5085	1.90621	0.999998	0.331031	60.3463
KEGG_PATHWAY	hsa04660:T cell receptor signaling pathway	17	0.0897192	0.0728162	MAP2K1, RELA, MALT1, MAP3K7, PAK6, NCK2, MAPK1, PAK2, FYN, MAPK14, GSK3B, SOS2, PPP3CB, NFATC4, IKBKB, TEC, DLG1	513	108	5085	1.56027	0.999998	0.323863	60.4557
KEGG_PATHWAY	hsa04720:Long-term potentiation	12	0.0633312	0.0755555	MAPK1, EP300, RPS6KA1, MAP2K1, CAMK2D, PPP3CB, PRKCG, ITPR3, PLCB2, GRM1, CALM2, ITPR2	513	68	5085	1.74923	0.999999	0.326358	61.8657
KEGG_PATHWAY	hsa05210:Colorectal cancer	14	0.0738864	0.0755734	MAPK1, FZD10, MAP2K1, CASP9, GSK3B, SOS2, TGFBR2, TGFB3, SMAD3, MYC, TCF7L2, TCF7L1, DVL1, TGFB2	513	84	5085	1.65205	0.999999	0.318989	61.8748
KEGG_PATHWAY	hsa04670:Leukocyte transendothelial migration	18	0.0949968	0.081165	ACTB, ITGAL, GNAI3, GNAI2, ROCK2, CTNND1, PRKCG, MYL10, CLDN10, MYL12A, MMP2, ITGB1, ITGAM, VCL, EZR, MAPK14, PLCG2, MSN	513	118	5085	1.51204	1	0.331456	64.6102
KEGG_PATHWAY	hsa04730:Long-term depression	12	0.0633312	0.0821584	MAPK1, NOS1, GNAI3, MAP2K1, GNAI2, GNAS, PRKCG, PRKG1, ITPR3, PLCB2, GRM1, ITPR2	513	69	5085	1.72387	1	0.327711	65.0768
KEGG_PATHWAY	hsa04666:Fc gamma R-mediated phagocytosis	15	0.079164	0.0923752	PLD1, WASF3, MAP2K1, WASF2, PRKCG, ARPC4, ARF6, ARPC1B, MAPK1, CRKL, CFL2, PLCG2, CFL1, DNM1, SYK	513	95	5085	1.5651	1	0.354288	69.559
KEGG_PATHWAY	hsa05214:Glioma	11	0.0580536	0.0967861	E2F1, MAPK1, CDKN1A, MAP2K1, PLCG2, SOS2, CAMK2D, PRKCG, SHC1, EGF, CALM2	513	63	5085	1.73072	1	0.361032	71.3255
KEGG_PATHWAY	hsa04320:Dorso-ventral axis formation	6	0.0316656	0.0997196	MAPK1, NOTCH2, MAP2K1, SOS2, PIWIL1, PIWIL3	513	25	5085	2.37895	1	0.362972	72.4476
KEGG_PATHWAY	hsa04510:Focal adhesion	49	0.235181	1.44e-07	TLN2, GRB2, BCAR1, ERBB2, COL3A1, ITGB3, PXN, MYL9, AKT1, PDPK1, PTK2, DOCK1, COL6A6, PAK4, ITGAV, COL6A3, PPP1R12A, RHOA, TNN, PDGFC, PDGFD, ZYX, LAMB1, PIK3R1, FN1, PIK3R2, THBS4, PRKCA, ROCK1, MET, ITGA1, ITGA2, ITGA4, HGF, FLNC, CAPN2, BIRC2, COL5A2, VASP, FLNA, PRKCB, ITGA6, CCND3, CCND2, COL1A2, MAPK9, RAP1B, COL1A1, LAMC1	569	201	5085	2.17861	2.61e-05	2.61e-05	0.000178
KEGG_PATHWAY	hsa05218:Melanoma	19	0.0911927	0.000587	FGF6, E2F2, FGF18, FGF5, FGFR1, MET, FGF16, CDK6, CDH1, HGF, CDK4, AKT1, NRAS, PDGFC, PDGFD, FGF1, FGF2, PIK3R1, PIK3R2	569	71	5085	2.39152	0.100838	0.0517587	0.721401
KEGG_PATHWAY	hsa04810:Regulation of actin cytoskeleton	41	0.196784	0.000672	FGF6, FGF18, FGFR1, FGF5, FGFR4, ENAH, APC2, SSH3, BCAR1, FGF16, PIP5K1B, IQGAP2, RDX, ITGB3, PXN, MYL9, PTK2, DOCK1, INS, ARPC2, ITGAV, PAK4, PPP1R12A, RHOA, PDGFC, PDGFD, FGF1, FGF2, FGD3, PIK3R1, FN1, PIK3R2, ROCK1, ITGA1, ITGA2, ITGA4, NCKAP1, NRAS, CHRM5, ITGA6, PIP4K2B	569	215	5085	1.70421	0.114616	0.0397658	0.825768
KEGG_PATHWAY	hsa00532:Chondroitin sulfate biosynthesis	9	0.0431965	0.00177131	B3GAT1, B3GAT3, XYLT2, CHSY3, B3GALT6, CHPF, UST, CHST3, CHPF2	569	22	5085	3.65594	0.274498	0.0770894	2.16205
KEGG_PATHWAY	hsa05200:Pathways in cancer	54	0.259179	0.00297465	FGF6, E2F2, FGF18, FGF5, FGF16, NFKB1, SHH, AKT1, RHOA, RARA, FGF1, TPR, FGF2, PRKCA, SKP2, CDK6, CTNNA1, CDK4, DAPK3, CTNNA3, PRKCB, SMO, MAPK9, LAMC1, FGFR1, APC2, GRB2, ERBB2, CDH1, PTK2, ITGAV, TRAF6, LAMB1, PIK3R1, TRAF4, PIK3R2, FN1, FZD9, DVL2, DVL3, FZD8, TCF7, MET, ITGA2, HGF, APPL1, BIRC2, FZD4, STAT3, NRAS, RASSF5, CBLB, ITGA6, PTCH2	569	328	5085	1.47129	0.416793	0.102231	3.60624
KEGG_PATHWAY	hsa05222:Small cell lung cancer	19	0.0911927	0.00448975	E2F2, FHIT, SKP2, ITGA2, CDK6, NFKB1, CDK4, BIRC2, AKT1, PTK2, ITGA6, ITGAV, LAMC1, TRAF6, LAMB1, PIK3R1, TRAF4, FN1, PIK3R2	569	84	5085	2.0214	0.557128	0.126935	5.39674
KEGG_PATHWAY	hsa05223:Non-small cell lung cancer	14	0.0671946	0.00535844	PRKCA, E2F2, FHIT, GRB2, ERBB2, CDK6, CDK4, PRKCB, AKT1, NRAS, PDPK1, RASSF5, PIK3R1, PIK3R2	569	54	5085	2.31693	0.621858	0.129708	6.4095
KEGG_PATHWAY	hsa04144:Endocytosis	33	0.158387	0.00664167	ARFGAP1, PRKCZ, FGFR4, ERBB4, LDLR, CHMP4C, ERBB3, PIP5K1B, VPS37B, VPS37C, ASAP3, DAB2, VPS4A, AGAP1, TRAF6, IQSEC1, AP2M1, EHD4, PLD2, MET, HLA-A, HLA-C, HLA-B, HLA-F, RAB11FIP5, RAB31, CBLB, RAB11FIP3, SMURF2, SMURF1, ARAP1, EPN1, PIP4K2B, EPN2	569	184	5085	1.60278	0.700653	0.139954	7.88731
KEGG_PATHWAY	hsa04512:ECM-receptor interaction	18	0.0863931	0.0102248	COL3A1, ITGA1, ITGA2, ITGB3, ITGA4, COL5A2, COL6A6, ITGA6, ITGAV, COL6A3, COL1A2, TNN, LAMC1, COL1A1, LAMB1, SV2C, FN1, THBS4	569	84	5085	1.91501	0.844361	0.186729	11.901
KEGG_PATHWAY	hsa04350:TGF-beta signaling pathway	18	0.0863931	0.0144277	RBL2, ROCK1, NODAL, BMPR2, RPS6KB1, LEFTY1, INHBB, LEFTY2, RHOA, SMURF2, SMURF1, BMPR1B, CHRD, BMP8B, ACVR1, PITX2, BMP8A, THBS4	569	87	5085	1.84898	0.927953	0.231292	16.4039
KEGG_PATHWAY	hsa04670:Leukocyte transendothelial migration	22	0.105592	0.0197771	PRKCA, ROCK1, CLDN3, GNAI1, BCAR1, ITGA4, CTNNA1, CXCL12, PXN, CTNNA3, VASP, MYL9, PTPN11, THY1, PRKCB, RASSF5, PTK2, RHOA, RAP1B, JAM3, PIK3R1, PIK3R2	569	118	5085	1.66617	0.973097	0.280129	21.8291
KEGG_PATHWAY	hsa04130:SNARE interactions in vesicular transport	10	0.0479962	0.0212533	VAMP7, USE1, SEC22B, SNAP47, BET1L, GOSR2, SNAP23, YKT6, SNAP25, STX10	569	38	5085	2.35177	0.97952	0.276769	23.2682
KEGG_PATHWAY	hsa05213:Endometrial cancer	12	0.0575954	0.0260021	AKT1, NRAS, PDPK1, TCF7, APC2, GRB2, ERBB2, CDH1, CTNNA1, CTNNA3, PIK3R1, PIK3R2	569	52	5085	2.06232	0.991508	0.307065	27.7341
KEGG_PATHWAY	hsa04012:ErbB signaling pathway	17	0.0815935	0.0295186	PRKCA, ERBB4, ERBB3, GRB2, ERBB2, RPS6KB1, PRKCB, AKT1, NRAS, PTK2, CBLB, PAK4, MAPK9, ABL2, NRG2, PIK3R1, PIK3R2	569	87	5085	1.74626	0.995587	0.321166	30.8858
KEGG_PATHWAY	hsa04010:MAPK signaling pathway	41	0.196784	0.0302491	MEF2C, FGF6, FGFR1, FGF5, FGF18, IL1R2, FGFR4, GRB2, FGF16, NFKB1, AKT1, DUSP14, ELK4, MAPT, MAP3K8, DUSP16, FGF1, TRAF6, FGF2, PRKCA, CACNA2D1, PLA2G10, TAOK2, CACNG7, CACNG3, CACNG2, FLNC, FLNA, PRKCB, RPS6KA5, DUSP5, NRAS, DUSP2, RPS6KA4, MAPK8IP2, CACNA1H, MAPK9, RAP1B, MAPK7, PLA2G4E, CACNA1B	569	267	5085	1.37231	0.99615	0.309708	31.5245
KEGG_PATHWAY	hsa04930:Type II diabetes mellitus	11	0.0527958	0.0317909	PRKCZ, SLC2A4, SOCS3, INS, SOCS1, MAPK9, PRKCD, IRS1, PIK3R1, CACNA1B, PIK3R2	569	47	5085	2.09158	0.997113	0.306134	32.8548
KEGG_PATHWAY	hsa04360:Axon guidance	22	0.105592	0.0475884	PLXNA3, ROCK1, PLXNA1, PLXNA2, GNAI1, ABLIM3, MET, EPHB3, CXCL12, SEMA5A, SEMA6A, NRAS, PTK2, SEMA6B, SEMA4G, PAK4, RHOA, SEMA3D, SEMA3C, ROBO3, NFATC3, SRGAP2	569	129	5085	1.52409	0.999853	0.404962	45.1809
KEGG_PATHWAY	hsa04120:Ubiquitin mediated proteolysis	23	0.110391	0.0493104	UBE2Z, ANAPC13, SOCS3, SOCS1, SKP2, HERC4, UBE3C, HERC2, UBE2H, CDC26, BIRC2, UBE2E3, UBE2D3, CUL5, CBLB, RNF7, UBR5, SMURF2, SMURF1, ANAPC7, TRAF6, UBE2S, TRIP12	569	137	5085	1.50033	0.999894	0.398595	46.3905
KEGG_PATHWAY	hsa04666:Fc gamma R-mediated phagocytosis	17	0.0815935	0.0598243	PRKCA, PLD2, PIP5K1B, RPS6KB1, ASAP3, PRKCD, VASP, PRKCB, AKT1, MYO10, GAB2, ARPC2, MARCKS, PIK3R1, PLA2G4E, PIP4K2B, PIK3R2	569	95	5085	1.5992	0.999986	0.444376	53.2591
KEGG_PATHWAY	hsa00534:Heparan sulfate biosynthesis	7	0.0335973	0.0623092	B3GAT1, B3GAT3, XYLT2, NDST1, B3GALT6, HS6ST2, GLCE	569	26	5085	2.40604	0.999991	0.44135	54.7595
KEGG_PATHWAY	hsa04960:Aldosterone-regulated sodium reabsorption	9	0.0431965	0.0800509	PRKCA, PDPK1, ATP1B3, INS, SCNN1B, IRS1, PIK3R1, PRKCB, PIK3R2	569	41	5085	1.96172	1	0.512832	64.2523
KEGG_PATHWAY	hsa04664:Fc epsilon RI signaling pathway	14	0.0671946	0.0898504	PRKCA, PLA2G10, GRB2, PRKCD, PRKCB, BTK, AKT1, NRAS, GAB2, MAPK9, PIK3R1, PLA2G4E, LCP2, PIK3R2	569	78	5085	1.60403	1	0.539097	68.6739
