# Supplementary material for: Analysis of long intergenic non-coding RNAs transcriptomic profiling in skeletal muscle growth during porcine embryonic development
Source: Sci Rep. 2021 Jul 27;11:15240. doi: 10.1038/s41598-021-94014-w (PMC8316452; doi:10.1038/s41598-021-94014-w)
Supplement: Supplementary file 4 — Supplementary Table 4. [file 41598_2021_94014_MOESM4_ESM.xlsx]

## Sheet: Gene ontology of DEPTGs of DELs
Table S4: Gene ontology analysis of DEPTGs of DELs
Category	Term	Count	%	PValue	Genes	List Total	Pop Hits	Pop Total	Fold Enrichment	Bonferroni	Benjamini	FDR
GOTERM_BP_FAT	GO:0030182~neuron differentiation	53	1.29807	2.6e-21	GPRIN1, FOXA2, PAX6, RORB, PAX2, RTN1, SHH, KLHL1, ATP2B2, POU4F3, POU4F2, OLIG1, POU4F1, ROBO3, OLIG2, TUBB3, CHAT, DSCAM, PHOX2A, STMN3, NRXN3, KIF5C, BARHL2, SLITRK1, PSD, MNX1, CNTN2, GAP43, DRD2, ERBB3, ONECUT2, LHX1, GBX2, POU3F4, LHX4, LHX5, PCSK9, TNN, TLX3, SNAP25, LMX1B, FOXA1, NFASC, CELSR3, ISL1, SALL3, ISL2, DLX5, NTRK1, MAP2, NEUROD2, CHRNB2, NEUROD4	340	438	13528	4.81456	4.93e-18	4.93e-18	4.45e-18
GOTERM_BP_FAT	GO:0007268~synaptic transmission	39	0.95518	8.05e-17	SLC6A1, GABRB3, SYT4, GLRA1, DRD2, OPRK1, KCNA1, LPAR3, TAC1, GABBR2, KCNIP1, GAD2, HRH3, CHRNA6, KCNQ2, GAD1, SNAP25, CHAT, GABRG1, GABRG2, KIF5A, NRXN3, CPNE6, SLC12A5, GRIN1, DBH, PCLO, GRM1, KCNK3, GRM5, GRM3, CBLN1, SLC17A6, PNOC, GRM8, P2RX3, CHRNB2, SLC5A7, CACNA1B	340	298	13528	5.20719	2.1e-13	1.05e-13	1.89e-13
GOTERM_BP_FAT	GO:0019226~transmission of nerve impulse	42	1.02866	9.52e-17	SLC6A1, GABRB3, SYT4, GLRA1, DRD2, OPRK1, KCNA1, LPAR3, TAC1, GABBR2, KCNIP1, GAD2, HRH3, NMUR1, CHRNA6, OLIG2, KCNQ2, GAD1, SNAP25, CHAT, GABRG1, GABRG2, KIF5A, NRXN3, CPNE6, SLC12A5, GRIN1, CACNG2, DBH, PCLO, GRM1, KCNK3, GRM5, GRM3, CBLN1, SLC17A6, PNOC, GRM8, P2RX3, CHRNB2, SLC5A7, CACNA1B	340	350	13528	4.77459	2.1e-13	7.02e-14	1.89e-13
GOTERM_BP_FAT	GO:0006811~ion transport	59	1.44502	2.63e-14	KCNC3, SCN3A, GABRB3, GLRA1, TRPV1, GLRA2, SLC9A2, KCNIP1, KCNK10, ATP2B2, KCNQ4, KCNK9, NMUR1, SLC24A1, SLC22A6, CHRNA6, KCNQ2, SCN10A, KCNG2, GABRG1, GABRG2, SVOP, TRPM8, CACNG7, SLC22A8, CACNG3, CACNG2, RHCG, CLIC6, KCNH8, ADD2, KCNH5, DRD2, KCNA2, KCNA1, KCNS2, SCN9A, GABRQ, GABRE, MLC1, SLC12A3, SLC12A5, CACNA1I, GRIN1, ATP1A3, CELSR3, CACNA2D2, KCNK3, KCNV1, KCNK4, SLC17A6, UCP3, P2RX3, ABC…	340	768	13528	3.05665	4.99e-11	1.25e-11	4.5e-11
GOTERM_BP_FAT	GO:0048666~neuron development	37	0.906196	1.97e-13	GPRIN1, DRD2, ERBB3, ONECUT2, PAX6, RORB, PAX2, SHH, KLHL1, ATP2B2, POU4F3, GBX2, LHX4, POU4F2, POU4F1, TNN, ROBO3, SNAP25, CHAT, DSCAM, LMX1B, STMN3, NRXN3, KIF5C, NFASC, CELSR3, ISL1, SALL3, SLITRK1, ISL2, DLX5, MAP2, CNTN2, NEUROD2, CHRNB2, NEUROD4, GAP43	340	339	13528	4.34267	3.74e-10	7.48e-11	3.37e-10
GOTERM_BP_FAT	GO:0007267~cell-cell signaling	49	1.2001	7.49e-13	SYT4, GABRB3, GLRA1, SLC6A1, FGF14, LPAR3, GABBR2, VGF, KCNIP1, SHH, CEACAM6, CHRNA6, KCNQ2, CHAT, IHH, GABRG1, GABRG2, NRXN3, KIF5A, PCLO, GRM1, GRM5, CBLN1, GRM3, GRM8, DRD2, OPRK1, KCNA1, TAC1, PANX3, PCSK1, GAD2, IL17B, HRH3, LHX1, LHX5, SNAP25, GAD1, CPNE6, GRIN1, SLC12A5, DBH, KCNK3, SLC17A6, PNOC, P2RX3, CHRNB2, SLC5A7, CACNA1B	340	600	13528	3.24937	1.42e-09	2.37e-10	1.28e-09
GOTERM_BP_FAT	GO:0031175~neuron projection development	30	0.734754	1e-11	GPRIN1, ERBB3, DRD2, PAX6, PAX2, SHH, KLHL1, POU4F3, GBX2, LHX4, POU4F2, POU4F1, TNN, ROBO3, SNAP25, CHAT, DSCAM, STMN3, NRXN3, KIF5C, NFASC, CELSR3, ISL1, SLITRK1, ISL2, DLX5, MAP2, CNTN2, CHRNB2, GAP43	340	256	13528	4.66268	1.9e-08	2.71e-09	1.71e-08
GOTERM_BP_FAT	GO:0050877~neurological system process	70	1.71443	4.89e-11	ADCY1, SLC6A1, GLRA1, GABRB3, SYT4, TRPV1, CRHBP, PAX6, LPAR3, RORB, GABBR2, PAX2, KCNIP1, ATP2B2, KCNQ4, NMUR1, SLC24A1, POU4F3, POU4F2, POU4F1, OLIG2, CHRNA6, KCNQ2, CHAT, SCN10A, GABRG1, GABRG2, TRPM8, KIF5A, NRXN3, TMIE, PRKCG, CACNG2, GRM1, PCLO, GRM5, GRM3, CBLN1, GRM8, OTOF, CA4, PRKCZ, DRD2, OPRK1, KCNA1, TAC1, OTOR, GAD2, HRH3, IMPG1, POU3F4, GRPR, TLX3, GAD1, SNAP25, CPNE6, GRIN1, SLC12…	340	1210	13528	2.3018	9.27e-08	1.16e-08	8.36e-08
GOTERM_BP_FAT	GO:0048667~cell morphogenesis involved in neuron differentiation	26	0.636787	8.73e-11	ERBB3, DRD2, PAX6, PAX2, SHH, ATP2B2, POU4F3, GBX2, LHX4, POU4F2, TNN, POU4F1, ROBO3, SNAP25, DSCAM, NRXN3, KIF5C, NFASC, CELSR3, ISL1, SLITRK1, ISL2, DLX5, CNTN2, CHRNB2, GAP43	340	209	13528	4.94973	1.66e-07	1.84e-08	1.49e-07
GOTERM_BP_FAT	GO:0030001~metal ion transport	39	0.95518	1.24e-10	KCNC3, SCN3A, DRD2, TRPV1, KCNA2, KCNA1, SLC9A2, KCNIP1, KCNK10, ATP2B2, KCNQ4, KCNS2, KCNK9, NMUR1, SLC24A1, SCN9A, KCNQ2, SCN10A, KCNG2, TRPM8, SLC12A3, CACNG7, SLC12A5, CACNA1I, GRIN1, ATP1A3, CACNG3, CACNG2, CACNA2D2, KCNK3, KCNV1, KCNK4, SLC17A6, KCNH8, CHRNB2, SLC5A7, SCN4A, KCNH5, CACNA1B	340	465	13528	3.33708	2.35e-07	2.35e-08	2.11e-07
GOTERM_BP_FAT	GO:0030030~cell projection organization	34	0.832721	2.04e-10	GPRIN1, ONECUT1, ERBB3, DRD2, ONECUT2, PAX6, LPAR3, PAX2, SHH, KLHL1, ATP2B2, POU4F3, GBX2, LHX4, POU4F2, POU4F1, TNN, ROBO3, SNAP25, CHAT, DSCAM, STMN3, NRXN3, KIF5C, NFASC, CELSR3, ISL1, SLITRK1, ISL2, DLX5, MAP2, CNTN2, CHRNB2, GAP43	340	368	13528	3.67609	3.87e-07	3.52e-08	3.49e-07
GOTERM_BP_FAT	GO:0006812~cation transport	42	1.02866	4.3e-10	KCNC3, SCN3A, DRD2, TRPV1, KCNA2, SLC9A2, KCNA1, KCNIP1, KCNK10, ATP2B2, KCNQ4, KCNS2, KCNK9, NMUR1, SLC24A1, SCN9A, KCNQ2, SCN10A, KCNG2, TRPM8, SLC12A3, CACNG7, SLC12A5, CACNA1I, GRIN1, ATP1A3, CACNG3, CACNG2, CACNA2D2, KCNK3, KCNV1, KCNK4, SLC17A6, RHCG, UCP3, P2RX3, KCNH8, CHRNB2, SLC5A7, SCN4A, KCNH5, CACNA1B	340	553	13528	3.02189	8.15e-07	6.79e-08	7.34e-07
GOTERM_BP_FAT	GO:0048858~cell projection morphogenesis	27	0.661278	5.2e-10	ONECUT1, DRD2, ERBB3, NRXN3, KIF5C, ONECUT2, NFASC, PAX6, CELSR3, ISL1, PAX2, SHH, SLITRK1, ISL2, DLX5, LHX4, GBX2, CNTN2, POU4F3, POU4F2, POU4F1, CHRNB2, TNN, ROBO3, SNAP25, GAP43, DSCAM	340	245	13528	4.38483	9.85e-07	7.58e-08	8.88e-07
GOTERM_BP_FAT	GO:0007409~axonogenesis	24	0.587803	5.46e-10	ERBB3, NRXN3, DRD2, KIF5C, PAX6, NFASC, CELSR3, PAX2, ISL1, SHH, SLITRK1, ISL2, DLX5, GBX2, POU4F3, LHX4, CNTN2, POU4F2, TNN, CHRNB2, POU4F1, ROBO3, SNAP25, GAP43	340	193	13528	4.94776	1.04e-06	7.4e-08	9.33e-07
GOTERM_BP_FAT	GO:0048812~neuron projection morphogenesis	25	0.612295	7.27e-10	DRD2, NRXN3, ERBB3, KIF5C, NFASC, PAX6, CELSR3, ISL1, PAX2, SHH, SLITRK1, ISL2, DLX5, LHX4, GBX2, CNTN2, POU4F3, POU4F2, POU4F1, CHRNB2, TNN, ROBO3, SNAP25, GAP43, DSCAM	340	213	13528	4.66998	1.38e-06	9.19e-08	1.24e-06
GOTERM_BP_FAT	GO:0032990~cell part morphogenesis	27	0.661278	1.35e-09	ONECUT1, DRD2, ERBB3, NRXN3, KIF5C, ONECUT2, NFASC, PAX6, CELSR3, ISL1, PAX2, SHH, SLITRK1, ISL2, DLX5, LHX4, GBX2, CNTN2, POU4F3, POU4F2, POU4F1, CHRNB2, TNN, ROBO3, SNAP25, GAP43, DSCAM	340	256	13528	4.19642	2.56e-06	1.6e-07	2.31e-06
GOTERM_BP_FAT	GO:0000904~cell morphogenesis involved in differentiation	26	0.636787	2.36e-09	ERBB3, DRD2, PAX6, PAX2, SHH, ATP2B2, POU4F3, GBX2, LHX4, POU4F2, TNN, POU4F1, ROBO3, SNAP25, DSCAM, NRXN3, KIF5C, NFASC, CELSR3, ISL1, SLITRK1, ISL2, DLX5, CNTN2, CHRNB2, GAP43	340	244	13528	4.23973	4.47e-06	2.63e-07	4.03e-06
GOTERM_BP_FAT	GO:0006836~neurotransmitter transport	15	0.367377	1.63e-08	CPLX2, SYT4, SLC6A1, NRXN3, SLC6A11, SLC6A12, PCLO, RIMS3, SLC32A1, SLC17A6, HRH3, SV2B, SV2A, SV2C, SNAP25	340	83	13528	7.19064	3.1e-05	1.72e-06	2.79e-05
GOTERM_BP_FAT	GO:0007610~behavior	35	0.857213	2.62e-08	SNCG, PRKCZ, ADCY1, SLC6A1, GLRA1, TRPV1, DRD2, CRHBP, OPRK1, TAC1, KLHL1, ATP2B2, NPAS1, HRH3, GRPR, SCN9A, POU4F1, ROBO3, SNAP25, CHAT, SCG2, DSCAM, GABRG2, GRIN1, ATP1A3, PRKCG, FOSB, DBH, GRM1, HOXB8, P2RX3, NEUROD2, NHLH2, CHRNB2, OPRD1	340	469	13528	2.96927	4.96e-05	2.61e-06	4.47e-05
GOTERM_BP_FAT	GO:0051969~regulation of transmission of nerve impulse	18	0.440852	1.59e-07	SNCG, PRKCZ, GLRA1, SLC6A1, DRD2, GRIN1, BCAN, TAC1, VGF, GRM1, SYP, ATP2B2, KCNQ4, GRM3, GRM8, P2RX3, CHRNB2, CHAT	340	147	13528	4.87203	0.000301	1.51e-05	0.000271
GOTERM_BP_FAT	GO:0030902~hindbrain development	12	0.293902	2.38e-07	PHOX2A, ATP2B2, PHOX2B, LMX1B, FOXA2, LHX1, GRIN1, GBX2, LHX5, POU4F1, SHH, KLHL1	340	60	13528	7.95765	0.000451	2.15e-05	0.000407
GOTERM_BP_FAT	GO:0031644~regulation of neurological system process	18	0.440852	2.84e-07	SNCG, PRKCZ, GLRA1, SLC6A1, DRD2, GRIN1, BCAN, TAC1, VGF, GRM1, SYP, ATP2B2, KCNQ4, GRM3, GRM8, P2RX3, CHRNB2, CHAT	340	153	13528	4.68097	0.000539	2.45e-05	0.000486
GOTERM_BP_FAT	GO:0050804~regulation of synaptic transmission	17	0.416361	2.91e-07	SNCG, PRKCZ, SLC6A1, DRD2, GRIN1, BCAN, TAC1, VGF, GRM1, SYP, ATP2B2, KCNQ4, GRM3, GRM8, P2RX3, CHRNB2, CHAT	340	136	13528	4.97353	0.000552	2.4e-05	0.000497
GOTERM_BP_FAT	GO:0055085~transmembrane transport	37	0.906196	3.05e-07	KCNC3, SCN3A, TRPV1, KCNA2, SLC45A1, KCNA1, SLC9A2, SLC26A10, KCNQ4, KCNS2, SLC2A4, SLC24A1, SCN9A, SV2B, SLC22A6, SV2A, KCNQ2, SV2C, SCN10A, KCNG2, SVOP, TRPM8, SLC12A3, SLC22A8, SLC12A5, CACNA1I, CELSR3, KCNV1, SLC17A6, RHCG, UCP3, ABCC4, KCNH8, SLC5A7, SCN4A, KCNH5, CACNA1B	340	569	13528	2.58728	0.000577	2.41e-05	0.00052
GOTERM_BP_FAT	GO:0000902~cell morphogenesis	28	0.68577	3.13e-07	ONECUT1, ERBB3, DRD2, ONECUT2, PAX6, PAX2, SHH, ATP2B2, POU4F3, GBX2, LHX4, POU4F2, TNN, POU4F1, ROBO3, SNAP25, DSCAM, NRXN3, KIF5C, NFASC, CELSR3, ISL1, SLITRK1, ISL2, DLX5, CNTN2, CHRNB2, GAP43	340	356	13528	3.12941	0.000593	2.37e-05	0.000535
GOTERM_BP_FAT	GO:0015672~monovalent inorganic cation transport	26	0.636787	4.45e-07	KCNC3, SCN3A, KCNA2, KCNA1, SLC9A2, KCNIP1, KCNK10, KCNQ4, KCNK9, KCNS2, SCN9A, KCNQ2, KCNG2, SCN10A, SLC12A3, SLC12A5, ATP1A3, KCNV1, KCNK3, KCNK4, SLC17A6, UCP3, KCNH8, SLC5A7, SCN4A, KCNH5	340	318	13528	3.25313	0.000844	3.25e-05	0.000761
GOTERM_BP_FAT	GO:0007611~learning or memory	15	0.367377	6.9e-07	PRKCZ, ADCY1, SLC6A1, DRD2, CRHBP, GRIN1, ATP1A3, TAC1, PRKCG, DBH, HRH3, GRPR, NEUROD2, CHRNB2, SNAP25	340	111	13528	5.37679	0.00130676	4.84e-05	0.00117837
GOTERM_BP_FAT	GO:0032989~cellular component morphogenesis	29	0.710262	8.21e-07	ONECUT1, ERBB3, DRD2, ONECUT2, PAX6, PAX2, SHH, ATP2B2, POU4F3, GBX2, LHX4, POU4F2, TNN, POU4F1, ROBO3, SNAP25, DSCAM, NRXN3, KIF5C, NFASC, CELSR3, MYOZ1, ISL1, SLITRK1, ISL2, DLX5, CNTN2, CHRNB2, GAP43	340	397	13528	2.90645	0.00155506	5.56e-05	0.00140244
GOTERM_BP_FAT	GO:0031016~pancreas development	9	0.220426	1.87e-06	AFP, PCSK1, ONECUT1, FOXA2, ONECUT2, MNX1, ISL1, SHH, IHH	340	35	13528	10.2313	0.00353216	0.000122	0.00318863
GOTERM_BP_FAT	GO:0006813~potassium ion transport	17	0.416361	2.62e-06	KCNC3, KCNA2, SLC12A5, KCNA1, ATP1A3, KCNIP1, KCNV1, KCNK3, KCNK4, KCNK10, KCNQ4, KCNS2, KCNK9, KCNH8, KCNQ2, KCNH5, KCNG2	340	160	13528	4.2275	0.00496061	0.000166	0.00448133
GOTERM_BP_FAT	GO:0007613~memory	9	0.220426	4.47e-06	PRKCZ, ADCY1, HRH3, GRIN1, ATP1A3, TAC1, CHRNB2, DBH, SNAP25	340	39	13528	9.1819	0.00843941	0.000273	0.00763724
GOTERM_BP_FAT	GO:0001505~regulation of neurotransmitter levels	11	0.26941	5.96e-06	GAD2, SLC17A6, HRH3, SYT4, NRXN3, SLC5A7, DBH, PCLO, GAD1, SNAP25, CHAT	340	67	13528	6.5324	0.0112454	0.000353	0.0101908
GOTERM_BP_FAT	GO:0048663~neuron fate commitment	9	0.220426	8.03e-06	ISL2, FOXA2, FOXA1, PAX6, OLIG1, OLIG2, TLX3, ISL1, SHH	340	42	13528	8.52605	0.0151128	0.000461	0.0137221
GOTERM_BP_FAT	GO:0030534~adult behavior	12	0.293902	9.5e-06	GABRG2, SNCG, GLRA1, HOXB8, DRD2, GRIN1, ATP1A3, CHRNB2, DBH, CHAT, KLHL1, OPRD1	340	86	13528	5.55185	0.0178578	0.00053	0.0162368
GOTERM_BP_FAT	GO:0045165~cell fate commitment	15	0.367377	1.02e-05	FOXA2, ONECUT1, ONECUT2, BARHL2, FOXA1, PAX6, PAX2, ISL1, SHH, ISL2, OLIG1, NEUROD4, OLIG2, TLX3, GAP43	340	139	13528	4.29369	0.0191832	0.000553	0.0174535
GOTERM_BP_FAT	GO:0044057~regulation of system process	23	0.563311	1.1e-05	SNCG, PRKCZ, MYL4, GLRA1, SLC6A1, DRD2, GRIN1, BCAN, TAC1, VGF, DBH, GRM1, SYP, ATP2B2, GRM3, KCNQ4, GRM8, P2RX3, CHRNB2, CNN1, TLX3, CHAT, KCNG2	340	309	13528	2.96158	0.020616	0.000578	0.0187707
GOTERM_BP_FAT	GO:0007411~axon guidance	13	0.318393	1.48e-05	NRXN3, KIF5C, PAX6, NFASC, ISL1, SHH, ISL2, LHX4, POU4F3, GBX2, POU4F2, ROBO3, GAP43	340	107	13528	4.83408	0.0276675	0.000758	0.0252811
GOTERM_BP_FAT	GO:0006821~chloride transport	10	0.244918	1.93e-05	GABRG1, GABRG2, GABRE, GLRA1, NMUR1, SLC12A3, SLC12A5, GLRA2, CLIC6, CELSR3	340	61	13528	6.52266	0.0358884	0.000961	0.0329304
GOTERM_BP_FAT	GO:0022037~metencephalon development	8	0.195934	2.14e-05	PHOX2A, ATP2B2, LMX1B, LHX1, GRIN1, GBX2, LHX5, KLHL1	340	35	13528	9.09445	0.0398131	0.00104119	0.036605
GOTERM_BP_FAT	GO:0051960~regulation of nervous system development	17	0.416361	2.68e-05	PHOX2B, FOXA2, DRD2, GRIN1, BARHL2, FOXA1, PAX6, ISL1, SHH, ISL2, LHX1, MAPT, LHX5, CHRNB2, TLX3, EGF, SNAP25	340	192	13528	3.52292	0.0496124	0.00127133	0.0458454
GOTERM_BP_FAT	GO:0008306~associative learning	6	0.146951	4.63e-05	DRD2, GRIN1, NEUROD2, TAC1, CHRNB2, DBH	340	17	13528	14.0429	0.0840805	0.00213983	0.0791147
GOTERM_BP_FAT	GO:0008344~adult locomotory behavior	9	0.220426	5.45e-05	SNCG, GLRA1, HOXB8, DRD2, GRIN1, ATP1A3, CHAT, KLHL1, OPRD1	340	54	13528	6.63137	0.0981859	0.00245761	0.0930887
GOTERM_BP_FAT	GO:0006816~calcium ion transport	14	0.342885	5.8e-05	ATP2B2, TRPM8, TRPV1, NMUR1, DRD2, CACNG7, SLC24A1, GRIN1, CACNA1I, CACNG3, CHRNB2, CACNG2, CACNA2D2, CACNA1B	340	142	13528	3.92278	0.104204	0.00255586	0.0991168
GOTERM_BP_FAT	GO:0030900~forebrain development	14	0.342885	0.000117	DRD2, GRIN1, PAX6, BCAN, ISL1, SHH, AHSG, SALL3, PCSK1, LHX1, ZIC5, POU3F4, CHRNB2, FABP7	340	152	13528	3.66471	0.198557	0.00501787	0.199266
GOTERM_BP_FAT	GO:0007612~learning	9	0.220426	0.000118	HRH3, SLC6A1, DRD2, GRIN1, ATP1A3, NEUROD2, TAC1, CHRNB2, DBH	340	60	13528	5.96824	0.199936	0.0049447	0.200814
GOTERM_BP_FAT	GO:0050808~synapse organization	9	0.220426	0.000132	ATP2B2, NRXN3, DRD2, TNC, GLRA2, NFASC, POU4F1, CACNG2, CHAT	340	61	13528	5.8704	0.222147	0.00544638	0.226132
GOTERM_BP_FAT	GO:0007616~long-term memory	5	0.122459	0.000164	PRKCZ, ADCY1, GRIN1, TAC1, SNAP25	340	12	13528	16.5784	0.266613	0.00657576	0.279043
GOTERM_BP_FAT	GO:0007423~sensory organ development	17	0.416361	0.000217	LMX1B, ERBB3, TMIE, PAX6, RORB, PAX2, SHH, ATP2B2, KCNQ4, DLX5, GBX2, POU3F4, POU4F3, POU4F2, NEUROD4, MAB21L2, DSCAM	340	229	13528	2.95371	0.337182	0.00853122	0.369921
GOTERM_BP_FAT	GO:0048878~chemical homeostasis	28	0.68577	0.000223	PRKCZ, GLRA1, DRD2, SLC9A2, LPAR3, TAC1, VGF, CKB, ATP2B2, SLC2A4, HRH3, PCSK9, OLIG2, CHRNA6, GNG3, SV2A, TRPM8, OTC, GRIN1, SLC12A5, FOXA1, CACNG2, DBH, RHCG, LIPG, CHRNB2, GPR12, CHRNG	340	512	13528	2.17592	0.34492	0.00859547	0.380464
GOTERM_BP_FAT	GO:0021533~cell differentiation in hindbrain	5	0.122459	0.000232	ATP2B2, PHOX2B, FOXA2, LHX1, LHX5	340	13	13528	15.3032	0.355378	0.00874337	0.394909
GOTERM_BP_FAT	GO:0043062~extracellular structure organization	14	0.342885	0.000235	IBSP, ATP2B2, LMX1B, NRXN3, DRD2, TNC, FOXF2, GLRA2, NFASC, POU4F1, CACNG2, COL5A3, SPINK5, CHAT	340	163	13528	3.41739	0.359245	0.00868962	0.40031
GOTERM_BP_FAT	GO:0021515~cell differentiation in spinal cord	6	0.146951	0.000337	PHOX2A, ISL2, LHX4, OLIG2, ISL1, SHH	340	25	13528	9.54918	0.472455	0.0122232	0.574653
GOTERM_BP_FAT	GO:0021510~spinal cord development	7	0.171443	0.000384	PHOX2A, ISL2, HOXB8, LHX4, OLIG2, ISL1, SHH	340	39	13528	7.14148	0.517579	0.0136594	0.654737
GOTERM_BP_FAT	GO:0006928~cell motion	26	0.636787	0.000388	PHOX2B, LMX1B, DRD2, NRXN3, KIF5C, BARHL2, NFASC, PAX6, ISL1, DBH, SHH, ISL2, CELF3, LHX4, CNTN2, POU4F3, GBX2, POU4F2, POU4F1, NEUROD4, TNN, ROBO3, TLX3, CEACAM1, GAP43, SCG2	340	475	13528	2.17788	0.520719	0.0135275	0.660583
GOTERM_BP_FAT	GO:0051350~negative regulation of lyase activity	8	0.195934	0.000421	ADCY1, GRM3, HRH3, GRM8, DRD2, OPRK1, GABBR2, OPRD1	340	55	13528	5.78738	0.5499	0.0144095	0.716802
GOTERM_BP_FAT	GO:0007194~negative regulation of adenylate cyclase activity	8	0.195934	0.000421	ADCY1, GRM3, HRH3, GRM8, DRD2, OPRK1, GABBR2, OPRD1	340	55	13528	5.78738	0.5499	0.0144095	0.716802
GOTERM_BP_FAT	GO:0031280~negative regulation of cyclase activity	8	0.195934	0.000421	ADCY1, GRM3, HRH3, GRM8, DRD2, OPRK1, GABBR2, OPRD1	340	55	13528	5.78738	0.5499	0.0144095	0.716802
GOTERM_BP_FAT	GO:0021517~ventral spinal cord development	5	0.122459	0.000425	PHOX2A, ISL2, LHX4, ISL1, SHH	340	15	13528	13.2627	0.553223	0.0142844	0.72343
GOTERM_BP_FAT	GO:0015674~di-, tri-valent inorganic cation transport	14	0.342885	0.000494	ATP2B2, TRPM8, TRPV1, NMUR1, DRD2, CACNG7, SLC24A1, GRIN1, CACNA1I, CACNG3, CHRNB2, CACNG2, CACNA2D2, CACNA1B	340	176	13528	3.16497	0.608119	0.0163007	0.84065
GOTERM_BP_FAT	GO:0045664~regulation of neuron differentiation	12	0.293902	0.000516	PHOX2B, ISL2, FOXA2, MAPT, FOXA1, BARHL2, GRIN1, PAX6, CHRNB2, TLX3, ISL1, SHH	340	133	13528	3.58992	0.623927	0.0167202	0.877438
GOTERM_BP_FAT	GO:0015698~inorganic anion transport	10	0.244918	0.00053	GABRG1, GABRG2, GABRE, GLRA1, NMUR1, SLC12A3, SLC12A5, GLRA2, CLIC6, CELSR3	340	93	13528	4.2783	0.634057	0.0168943	0.901824
GOTERM_BP_FAT	GO:0042136~neurotransmitter biosynthetic process	4	0.0979672	0.000795	GAD2, SLC5A7, GAD1, CHAT	340	8	13528	19.8941	0.7788	0.0248313	1.35037
GOTERM_BP_FAT	GO:0021549~cerebellum development	6	0.146951	0.000816	ATP2B2, LMX1B, LHX1, GBX2, LHX5, KLHL1	340	30	13528	7.95765	0.787395	0.0250629	1.3856
GOTERM_BP_FAT	GO:0050905~neuromuscular process	8	0.195934	0.000878	ATP2B2, GLRA1, DRD2, GRIN1, POU4F3, POU4F2, POU4F1, FABP7	340	62	13528	5.13397	0.811065	0.0265187	1.49043
GOTERM_BP_FAT	GO:0006820~anion transport	12	0.293902	0.000946	GABRG1, GABRG2, GABRE, GLRA1, NMUR1, SLC12A3, SLC22A8, SLC12A5, GLRA2, CLIC6, CELSR3, SLC22A6	340	143	13528	3.33887	0.833768	0.0280803	1.60401
GOTERM_BP_FAT	GO:0050767~regulation of neurogenesis	13	0.318393	0.000974	PHOX2B, ISL2, FOXA2, DRD2, MAPT, FOXA1, BARHL2, GRIN1, PAX6, CHRNB2, TLX3, ISL1, SHH	340	166	13528	3.11595	0.842393	0.0284568	1.65124
GOTERM_BP_FAT	GO:0050954~sensory perception of mechanical stimulus	10	0.244918	0.00111202	ATP2B2, KCNQ4, TRPV1, OTOF, TMIE, POU4F3, POU3F4, POU4F2, CHRNB2, OTOR	340	103	13528	3.86294	0.87871	0.0319339	1.8831
GOTERM_BP_FAT	GO:0050433~regulation of catecholamine secretion	5	0.122459	0.00111448	SNCG, HRH3, DRD2, CHRNB2, CHRNA6	340	19	13528	10.4706	0.879275	0.0315262	1.88723
GOTERM_BP_FAT	GO:0021936~regulation of granule cell precursor proliferation	4	0.0979672	0.00117101	LHX1, LHX5, EGF, SHH	340	9	13528	17.6837	0.891558	0.0326137	1.98206
GOTERM_BP_FAT	GO:0021940~positive regulation of granule cell precursor proliferation	4	0.0979672	0.00117101	LHX1, LHX5, EGF, SHH	340	9	13528	17.6837	0.891558	0.0326137	1.98206
GOTERM_BP_FAT	GO:0045665~negative regulation of neuron differentiation	6	0.146951	0.00127846	PHOX2B, ISL2, FOXA2, PAX6, TLX3, ISL1	340	33	13528	7.23422	0.911567	0.0350406	2.16206
GOTERM_BP_FAT	GO:0050890~cognition	39	0.95518	0.00128266	PRKCZ, ADCY1, SLC6A1, GLRA1, TRPV1, DRD2, CRHBP, OPRK1, PAX6, TAC1, RORB, OTOR, PAX2, ATP2B2, KCNQ4, HRH3, IMPG1, SLC24A1, GRPR, POU3F4, POU4F3, POU4F2, POU4F1, SNAP25, SCN10A, TRPM8, TMIE, GRIN1, ATP1A3, PRKCG, DBH, PNOC, HOXB8, GRM8, OTOF, P2RX3, NEUROD2, CA4, CHRNB2	340	909	13528	1.70709	0.912269	0.0346531	2.16908
GOTERM_BP_FAT	GO:0048265~response to pain	5	0.122459	0.00136583	TRPV1, P2RX3, SCN9A, TAC1, DBH	340	20	13528	9.94706	0.925084	0.036343	2.3082
GOTERM_BP_FAT	GO:0051050~positive regulation of transport	15	0.367377	0.00150657	PRKCZ, CALY, DRD2, ERBB3, LPAR3, TAC1, SHH, AHSG, ATP2B2, PCSK1, P2RX3, LIPG, PCSK9, CHRNB2, SNAP25	340	223	13528	2.67634	0.942651	0.0394622	2.54316
GOTERM_BP_FAT	GO:0050801~ion homeostasis	22	0.538819	0.00154722	PRKCZ, TRPM8, GLRA1, DRD2, OTC, GRIN1, SLC9A2, SLC12A5, LPAR3, TAC1, CACNG2, CKB, ATP2B2, RHCG, HRH3, CHRNB2, OLIG2, CHRNA6, SV2A, GNG3, GPR12, CHRNG	340	409	13528	2.1402	0.946912	0.0399549	2.61094
GOTERM_BP_FAT	GO:0006936~muscle contraction	12	0.293902	0.00163812	MYL4, MYBPC2, GLRA1, NMUR1, TRPV1, DRD2, P2RX3, MYL1, ANKRD2, CHRNB2, SCN4A, CHRNG	340	153	13528	3.12065	0.955329	0.0416873	2.76232
GOTERM_BP_FAT	GO:0021680~cerebellar Purkinje cell layer development	4	0.0979672	0.00164194	ATP2B2, LHX1, LHX5, KLHL1	340	10	13528	15.9153	0.955651	0.0412296	2.76867
GOTERM_BP_FAT	GO:0021532~neural tube patterning	5	0.122459	0.0016542	FOXA2, PAX6, GBX2, MNX1, SHH	340	21	13528	9.47339	0.956672	0.0409891	2.78908
GOTERM_BP_FAT	GO:0035270~endocrine system development	8	0.195934	0.00166024	PCSK1, ONECUT1, FOXA2, DRD2, ONECUT2, PAX6, MNX1, ISL1	340	69	13528	4.61313	0.957166	0.0406056	2.79912
GOTERM_BP_FAT	GO:0051046~regulation of secretion	14	0.342885	0.00176165	SNCG, RAB3B, RAB3C, ERBB3, DRD2, TAC1, PCLO, PCSK1, HRH3, GRM8, CHRNB2, CHRNA6, EGF, SNAP25	340	202	13528	2.7576	0.96467	0.0424871	2.96768
GOTERM_BP_FAT	GO:0042133~neurotransmitter metabolic process	5	0.122459	0.00198229	GAD2, SLC5A7, DBH, GAD1, CHAT	340	22	13528	9.04278	0.976766	0.047088	3.33348
GOTERM_BP_FAT	GO:0014059~regulation of dopamine secretion	4	0.0979672	0.00221596	SNCG, DRD2, CHRNB2, CHRNA6	340	11	13528	14.4684	0.985096	0.0518495	3.71945
GOTERM_BP_FAT	GO:0040007~growth	13	0.318393	0.00223727	INA, LMX1B, LEFTY2, POU4F3, ENO3, POU4F2, TNN, SPINK5, SHH, GAP43, BMP8B, LEFTY1, BMP8A	340	183	13528	2.82649	0.985687	0.0516983	3.75457
GOTERM_BP_FAT	GO:0007218~neuropeptide signaling pathway	9	0.220426	0.00229413	GLRA1, ECEL1, PNOC, NMUR1, GLRA2, NPFFR2, CELSR3, TAC1, OPRD1	340	93	13528	3.85047	0.987153	0.0523418	3.84825
GOTERM_BP_FAT	GO:0001763~morphogenesis of a branching structure	8	0.195934	0.00249007	FOXA2, DRD2, FOXA1, GBX2, EGF, PAX2, SHH, IHH	340	74	13528	4.30143	0.991147	0.0560169	4.17038
GOTERM_BP_FAT	GO:0042472~inner ear morphogenesis	7	0.171443	0.00267875	ATP2B2, KCNQ4, DLX5, TMIE, POU4F3, GBX2, PAX2	340	56	13528	4.97353	0.993816	0.0594344	4.47962
GOTERM_BP_FAT	GO:0033555~multicellular organismal response to stress	6	0.146951	0.0027437	TRPV1, P2RX3, SCN9A, NEUROD2, TAC1, DBH	340	39	13528	6.12127	0.994534	0.0601306	4.58585
GOTERM_BP_FAT	GO:0045761~regulation of adenylate cyclase activity	9	0.220426	0.00280046	ADCY1, GRM3, HRH3, GRM8, DRD2, OPRK1, NTRK1, GABBR2, OPRD1	340	96	13528	3.73015	0.995093	0.0606381	4.6786
GOTERM_BP_FAT	GO:0006873~cellular ion homeostasis	20	0.489836	0.00285996	PRKCZ, TRPM8, GLRA1, DRD2, SLC12A5, GRIN1, LPAR3, TAC1, CACNG2, CKB, ATP2B2, RHCG, HRH3, CHRNB2, OLIG2, CHRNA6, SV2A, GNG3, GPR12, CHRNG	340	374	13528	2.12771	0.995618	0.0611903	4.77572
GOTERM_BP_FAT	GO:0007605~sensory perception of sound	9	0.220426	0.00298731	ATP2B2, KCNQ4, OTOF, TMIE, POU4F3, POU3F4, POU4F2, CHRNB2, OTOR	340	97	13528	3.69169	0.99656	0.0631202	4.98331
GOTERM_BP_FAT	GO:0031279~regulation of cyclase activity	9	0.220426	0.00339005	ADCY1, GRM3, HRH3, GRM8, DRD2, OPRK1, NTRK1, GABBR2, OPRD1	340	99	13528	3.61711	0.998401	0.0705519	5.63697
GOTERM_BP_FAT	GO:0055082~cellular chemical homeostasis	20	0.489836	0.00340209	PRKCZ, TRPM8, GLRA1, DRD2, SLC12A5, GRIN1, LPAR3, TAC1, CACNG2, CKB, ATP2B2, RHCG, HRH3, CHRNB2, OLIG2, CHRNA6, SV2A, GNG3, GPR12, CHRNG	340	380	13528	2.09412	0.998437	0.0700269	5.65645
GOTERM_BP_FAT	GO:0003012~muscle system process	12	0.293902	0.00340591	MYL4, MYBPC2, GLRA1, NMUR1, TRPV1, DRD2, P2RX3, MYL1, ANKRD2, CHRNB2, SCN4A, CHRNG	340	168	13528	2.84202	0.998449	0.0693514	5.66261
GOTERM_BP_FAT	GO:0048839~inner ear development	8	0.195934	0.0036074	ATP2B2, KCNQ4, DLX5, TMIE, POU4F3, GBX2, POU3F4, PAX2	340	79	13528	4.02919	0.998943	0.0725317	5.98797
GOTERM_BP_FAT	GO:0021522~spinal cord motor neuron differentiation	4	0.0979672	0.00370066	PHOX2A, ISL2, LHX4, ISL1	340	13	13528	12.2425	0.999115	0.0735612	6.13821
GOTERM_BP_FAT	GO:0043576~regulation of respiratory gaseous exchange	4	0.0979672	0.00370066	PHOX2A, GLRA1, GRIN1, TLX3	340	13	13528	12.2425	0.999115	0.0735612	6.13821
GOTERM_BP_FAT	GO:0051339~regulation of lyase activity	9	0.220426	0.0038337	ADCY1, GRM3, HRH3, GRM8, DRD2, OPRK1, NTRK1, GABBR2, OPRD1	340	101	13528	3.54549	0.999313	0.0753206	6.35212
GOTERM_BP_FAT	GO:0030817~regulation of cAMP biosynthetic process	9	0.220426	0.0038337	ADCY1, GRM3, HRH3, GRM8, DRD2, OPRK1, NTRK1, GABBR2, OPRD1	340	101	13528	3.54549	0.999313	0.0753206	6.35212
GOTERM_BP_FAT	GO:0007626~locomotory behavior	16	0.391869	0.00387177	SNCG, GLRA1, DRD2, GRIN1, ATP1A3, DBH, GRM1, KLHL1, ATP2B2, HOXB8, CHRNB2, ROBO3, CHAT, DSCAM, OPRD1, SCG2	340	274	13528	2.3234	0.999361	0.0752631	6.41325
GOTERM_BP_FAT	GO:0016477~cell migration	16	0.391869	0.00416355	PHOX2B, LMX1B, DRD2, BARHL2, PAX6, ISL1, DBH, SHH, GBX2, CNTN2, TNN, POU4F1, NEUROD4, TLX3, CEACAM1, SCG2	340	276	13528	2.30656	0.999633	0.0798965	6.88052
GOTERM_BP_FAT	GO:0008542~visual learning	5	0.122459	0.00431008	DRD2, GRIN1, ATP1A3, CHRNB2, DBH	340	27	13528	7.36819	0.999722	0.0817707	7.11437
GOTERM_BP_FAT	GO:0030814~regulation of cAMP metabolic process	9	0.220426	0.00432093	ADCY1, GRM3, HRH3, GRM8, DRD2, OPRK1, NTRK1, GABBR2, OPRD1	340	103	13528	3.47664	0.999728	0.0811585	7.13166
GOTERM_BP_FAT	GO:0051674~localization of cell	17	0.416361	0.00469573	PHOX2B, LMX1B, DRD2, BARHL2, PAX6, ISL1, DBH, SHH, GBX2, CNTN2, CELF3, TNN, POU4F1, NEUROD4, TLX3, CEACAM1, SCG2	340	307	13528	2.20326	0.999867	0.0870389	7.72715
GOTERM_BP_FAT	GO:0048870~cell motility	17	0.416361	0.00469573	PHOX2B, LMX1B, DRD2, BARHL2, PAX6, ISL1, DBH, SHH, GBX2, CNTN2, CELF3, TNN, POU4F1, NEUROD4, TLX3, CEACAM1, SCG2	340	307	13528	2.20326	0.999867	0.0870389	7.72715
GOTERM_BP_FAT	GO:0048002~antigen processing and presentation of peptide antigen	5	0.122459	0.00493067	HLA-A, HLA-C, HLA-B, CD74, HLA-DRA, HLA-F	340	28	13528	7.10504	0.999915	0.090321	8.09859
GOTERM_BP_FAT	GO:0048167~regulation of synaptic plasticity	7	0.171443	0.00523626	SYP, ATP2B2, DRD2, P2RX3, GRIN1, BCAN, VGF	340	64	13528	4.35184	0.999952	0.0947466	8.57962
GOTERM_BP_FAT	GO:0001764~neuron migration	7	0.171443	0.00523626	PHOX2B, LMX1B, BARHL2, PAX6, CNTN2, NEUROD4, TLX3	340	64	13528	4.35184	0.999952	0.0947466	8.57962
GOTERM_BP_FAT	GO:0006814~sodium ion transport	10	0.244918	0.00542888	SLC17A6, SCN3A, SLC12A3, SLC12A5, SLC9A2, ATP1A3, SCN9A, SLC5A7, SCN4A, SCN10A	340	130	13528	3.06063	0.999967	0.0971421	8.88161
GOTERM_BP_FAT	GO:0060284~regulation of cell development	13	0.318393	0.00559595	PHOX2B, ISL2, FOXA2, DRD2, MAPT, FOXA1, BARHL2, GRIN1, PAX6, CHRNB2, TLX3, ISL1, SHH	340	205	13528	2.52316	0.999976	0.0990549	9.14278
GOTERM_BP_FAT	GO:0048754~branching morphogenesis of a tube	7	0.171443	0.00565013	FOXA2, FOXA1, GBX2, EGF, PAX2, SHH, IHH	340	65	13528	4.28489	0.999978	0.0990461	9.22732
GOTERM_BP_FAT	GO:0021537~telencephalon development	7	0.171443	0.00565013	SALL3, DRD2, GRIN1, PAX6, BCAN, SHH, AHSG	340	65	13528	4.28489	0.999978	0.0990461	9.22732
GOTERM_BP_FAT	GO:0048665~neuron fate specification	4	0.0979672	0.00567286	FOXA2, FOXA1, TLX3, SHH	340	15	13528	10.6102	0.999979	0.0985179	9.26277
GOTERM_BP_FAT	GO:0031290~retinal ganglion cell axon guidance	4	0.0979672	0.00567286	ISL2, POU4F3, POU4F2, ISL1	340	15	13528	10.6102	0.999979	0.0985179	9.26277
GOTERM_BP_FAT	GO:0042471~ear morphogenesis	7	0.171443	0.0060874	ATP2B2, KCNQ4, DLX5, TMIE, POU4F3, GBX2, PAX2	340	66	13528	4.21996	0.999991	0.104396	9.90694
GOTERM_BP_FAT	GO:0030808~regulation of nucleotide biosynthetic process	9	0.220426	0.0064094	ADCY1, GRM3, HRH3, GRM8, DRD2, OPRK1, NTRK1, GABBR2, OPRD1	340	110	13528	3.2554	0.999995	0.108645	10.4043
GOTERM_BP_FAT	GO:0030802~regulation of cyclic nucleotide biosynthetic process	9	0.220426	0.0064094	ADCY1, GRM3, HRH3, GRM8, DRD2, OPRK1, NTRK1, GABBR2, OPRD1	340	110	13528	3.2554	0.999995	0.108645	10.4043
GOTERM_BP_FAT	GO:0009719~response to endogenous stimulus	20	0.489836	0.0067272	ADCY1, SLC6A1, ERBB3, DRD2, GRIN1, TAC1, ASNS, DBH, VGF, SHH, AHSG, PCSK1, SERPINA7, ENO2, CA4, PCSK9, HSD11B2, GNG3, TFF1, IHH	340	405	13528	1.96485	0.999997	0.11273	10.8927
GOTERM_BP_FAT	GO:0043278~response to morphine	4	0.0979672	0.00685383	PCSK1, DRD2, GRIN1, TAC1	340	16	13528	9.94706	0.999998	0.113733	11.0866
GOTERM_BP_FAT	GO:0001964~startle response	4	0.0979672	0.00685383	GLRA1, DRD2, GRIN1, FABP7	340	16	13528	9.94706	0.999998	0.113733	11.0866
GOTERM_BP_FAT	GO:0014072~response to isoquinoline alkaloid	4	0.0979672	0.00685383	PCSK1, DRD2, GRIN1, TAC1	340	16	13528	9.94706	0.999998	0.113733	11.0866
GOTERM_BP_FAT	GO:0048732~gland development	10	0.244918	0.00691767	ATP2B2, PCSK1, NRG3, ERBB3, DRD2, FOXA1, PAX6, HOXB9, ISL1, SHH	340	135	13528	2.94728	0.999998	0.113742	11.1842
GOTERM_BP_FAT	GO:0021915~neural tube development	7	0.171443	0.00703509	FOXA2, ZIC5, PAX6, GBX2, MNX1, SHH, ALX1	340	68	13528	4.09585	0.999998	0.114575	11.3635
GOTERM_BP_FAT	GO:0007632~visual behavior	5	0.122459	0.0071446	DRD2, GRIN1, ATP1A3, CHRNB2, DBH	340	31	13528	6.41746	0.999999	0.115272	11.5304
GOTERM_BP_FAT	GO:0007270~nerve-nerve synaptic transmission	5	0.122459	0.0071446	GLRA1, GABRB3, GRM8, DRD2, GRIN1	340	31	13528	6.41746	0.999999	0.115272	11.5304
GOTERM_BP_FAT	GO:0030799~regulation of cyclic nucleotide metabolic process	9	0.220426	0.00750811	ADCY1, GRM3, HRH3, GRM8, DRD2, OPRK1, NTRK1, GABBR2, OPRD1	340	113	13528	3.16897	0.999999	0.119778	12.0822
GOTERM_BP_FAT	GO:0030855~epithelial cell differentiation	10	0.244918	0.00759379	RHCG, ONECUT1, FOXA2, DLX5, FOXA1, KRT14, ONECUT2, PAX6, PAX2, SPINK5	340	137	13528	2.90425	0.999999	0.120059	12.2117
GOTERM_BP_FAT	GO:0042592~homeostatic process	31	0.759246	0.00788433	PRKCZ, GLRA1, TRPV1, DRD2, SLC9A2, LPAR3, TAC1, VGF, CKB, ATP2B2, SLC2A4, HRH3, PCSK9, OLIG2, CHRNA6, TFF1, GNG3, SV2A, TRPM8, OTC, GRIN1, SLC12A5, FOXA1, TNFRSF13C, CACNG2, DBH, RHCG, LIPG, CHRNB2, GPR12, CHRNG	340	751	13528	1.64239	1	0.123351	12.6498
GOTERM_BP_FAT	GO:0019233~sensory perception of pain	5	0.122459	0.00800709	HOXB8, TRPV1, GRIN1, TAC1, CHRNB2	340	32	13528	6.21691	1	0.124135	12.8343
GOTERM_BP_FAT	GO:0031018~endocrine pancreas development	4	0.0979672	0.00816994	ONECUT1, FOXA2, ONECUT2, MNX1	340	17	13528	9.36194	1	0.125484	13.0785
GOTERM_BP_FAT	GO:0007274~neuromuscular synaptic transmission	4	0.0979672	0.00816994	P2RX3, CHRNB2, SLC5A7, CHAT	340	17	13528	9.36194	1	0.125484	13.0785
GOTERM_BP_FAT	GO:0006140~regulation of nucleotide metabolic process	9	0.220426	0.00874304	ADCY1, GRM3, HRH3, GRM8, DRD2, OPRK1, NTRK1, GABBR2, OPRD1	340	116	13528	3.08702	1	0.132643	13.9327
GOTERM_BP_FAT	GO:0021937~Purkinje cell-granule cell precursor cell signaling involved in regulation of granule cell precursor cell proliferation	3	0.0734754	0.0087855	LHX1, LHX5, SHH	340	6	13528	19.8941	1	0.132194	13.9956
GOTERM_BP_FAT	GO:0046903~secretion	16	0.391869	0.00880043	VIP, CPLX2, GLRA1, SYT4, TRPV1, DRD2, NRXN3, VGF, PCLO, PEX5L, RIMS3, HRH3, NPHS2, CHRNB2, SNAP25, SCG2	340	300	13528	2.12204	1	0.131368	14.0178
GOTERM_BP_FAT	GO:0051952~regulation of amine transport	5	0.122459	0.00893517	SNCG, HRH3, DRD2, CHRNB2, CHRNA6	340	33	13528	6.02852	1	0.132214	14.2173
GOTERM_BP_FAT	GO:0006939~smooth muscle contraction	5	0.122459	0.00893517	NMUR1, TRPV1, DRD2, P2RX3, CHRNB2	340	33	13528	6.02852	1	0.132214	14.2173
GOTERM_BP_FAT	GO:0006575~cellular amino acid derivative metabolic process	11	0.26941	0.00906539	ATP2B2, CKMT1A, CKM, CKMT1B, SNCB, DRD2, SULT1A1, SULT1A2, SLC5A7, DBH, PADI1, CKB	340	166	13528	2.63657	1	0.132983	14.4096
GOTERM_BP_FAT	GO:0021695~cerebellar cortex development	4	0.0979672	0.00962444	ATP2B2, LHX1, LHX5, KLHL1	340	18	13528	8.84183	1	0.139548	15.2309
GOTERM_BP_FAT	GO:0043583~ear development	8	0.195934	0.00980884	ATP2B2, KCNQ4, DLX5, TMIE, POU4F3, GBX2, POU3F4, PAX2	340	95	13528	3.35059	1	0.140965	15.5002
GOTERM_BP_FAT	GO:0007269~neurotransmitter secretion	5	0.122459	0.00993072	HRH3, SYT4, NRXN3, PCLO, SNAP25	340	34	13528	5.85121	1	0.141529	15.6777
GOTERM_BP_FAT	GO:0009712~catechol metabolic process	5	0.122459	0.00993072	SNCB, DRD2, SULT1A1, SULT1A2, DBH	340	34	13528	5.85121	1	0.141529	15.6777
GOTERM_BP_FAT	GO:0034311~diol metabolic process	5	0.122459	0.00993072	SNCB, DRD2, SULT1A1, SULT1A2, DBH	340	34	13528	5.85121	1	0.141529	15.6777
GOTERM_BP_FAT	GO:0006584~catecholamine metabolic process	5	0.122459	0.00993072	SNCB, DRD2, SULT1A1, SULT1A2, DBH	340	34	13528	5.85121	1	0.141529	15.6777
GOTERM_BP_FAT	GO:0051705~behavioral interaction between organisms	5	0.122459	0.0109955	GRIN1, GRPR, NHLH2, CHRNB2, POU4F1	340	35	13528	5.68403	1	0.154396	17.2139
GOTERM_BP_FAT	GO:0018958~phenol metabolic process	5	0.122459	0.0109955	SNCB, DRD2, SULT1A1, SULT1A2, DBH	340	35	13528	5.68403	1	0.154396	17.2139
GOTERM_BP_FAT	GO:0043279~response to alkaloid	6	0.146951	0.011117	PCSK1, SLC6A1, DRD2, GRIN1, TAC1, CHRNB2	340	54	13528	4.42092	1	0.154833	17.3874
GOTERM_BP_FAT	GO:0014070~response to organic cyclic substance	9	0.220426	0.0111305	PCSK1, HRH3, SLC6A1, DRD2, GRIN1, ENO2, TAC1, SLC22A6, CHRNB2	340	121	13528	2.95946	1	0.153886	17.4067
GOTERM_BP_FAT	GO:0021587~cerebellum morphogenesis	4	0.0979672	0.0112201	ATP2B2, LMX1B, LHX1, LHX5	340	19	13528	8.37647	1	0.153916	17.5344
GOTERM_BP_FAT	GO:0048568~embryonic organ development	11	0.26941	0.0114626	ATP2B2, KCNQ4, HOXB8, DLX5, TMIE, FOXF2, POU4F3, GBX2, PAX2, SHH, ALX1	340	172	13528	2.5446	1	0.155868	17.8794
GOTERM_BP_FAT	GO:0060429~epithelium development	13	0.318393	0.012106	FOXA2, ONECUT1, ONECUT2, FOXA1, PAX6, PAX2, SPINK5, SHH, RHCG, DLX5, KRT14, ZIC5, ALX1	340	227	13528	2.27862	1	0.162755	18.7878
GOTERM_BP_FAT	GO:0048168~regulation of neuronal synaptic plasticity	5	0.122459	0.0121312	SYP, DRD2, GRIN1, BCAN, VGF	340	36	13528	5.52614	1	0.161929	18.8232
GOTERM_BP_FAT	GO:0007214~gamma-aminobutyric acid signaling pathway	4	0.0979672	0.012959	GABRG1, GABRG2, GABRE, GABBR2	340	20	13528	7.95765	1	0.170851	19.9777
GOTERM_BP_FAT	GO:0045104~intermediate filament cytoskeleton organization	4	0.0979672	0.012959	INA, KRT16, KRT14, NEFH	340	20	13528	7.95765	1	0.170851	19.9777
GOTERM_BP_FAT	GO:0021536~diencephalon development	5	0.122459	0.0133394	PCSK1, DRD2, PAX6, CHRNB2, ISL1	340	37	13528	5.37679	1	0.174232	20.503
GOTERM_BP_FAT	GO:0035239~tube morphogenesis	9	0.220426	0.0145941	FOXA2, FOXA1, ZIC5, GBX2, EGF, PAX2, SHH, IHH, ALX1	340	127	13528	2.81964	1	0.187807	22.2128
GOTERM_BP_FAT	GO:0002064~epithelial cell development	4	0.0979672	0.0148432	ONECUT1, FOXA1, ONECUT2, PAX2	340	21	13528	7.57871	1	0.189437	22.548
GOTERM_BP_FAT	GO:0000381~regulation of alternative nuclear mRNA splicing, via spliceosome	3	0.0734754	0.0158643	CELF6, CELF4, CELF3	340	8	13528	14.9206	1	0.199837	23.9083
GOTERM_BP_FAT	GO:0002052~positive regulation of neuroblast proliferation	3	0.0734754	0.0158643	DRD2, PAX6, SHH	340	8	13528	14.9206	1	0.199837	23.9083
GOTERM_BP_FAT	GO:0021702~cerebellar Purkinje cell differentiation	3	0.0734754	0.0158643	ATP2B2, LHX1, LHX5	340	8	13528	14.9206	1	0.199837	23.9083
GOTERM_BP_FAT	GO:0021694~cerebellar Purkinje cell layer formation	3	0.0734754	0.0158643	ATP2B2, LHX1, LHX5	340	8	13528	14.9206	1	0.199837	23.9083
GOTERM_BP_FAT	GO:0021692~cerebellar Purkinje cell layer morphogenesis	3	0.0734754	0.0158643	ATP2B2, LHX1, LHX5	340	8	13528	14.9206	1	0.199837	23.9083
GOTERM_BP_FAT	GO:0048266~behavioral response to pain	3	0.0734754	0.0158643	TRPV1, P2RX3, SCN9A	340	8	13528	14.9206	1	0.199837	23.9083
GOTERM_BP_FAT	GO:0007628~adult walking behavior	4	0.0979672	0.0168738	GLRA1, DRD2, CHAT, KLHL1	340	22	13528	7.23422	1	0.209838	25.231
GOTERM_BP_FAT	GO:0045103~intermediate filament-based process	4	0.0979672	0.0168738	INA, KRT16, KRT14, NEFH	340	22	13528	7.23422	1	0.209838	25.231
GOTERM_BP_FAT	GO:0009953~dorsal/ventral pattern formation	6	0.146951	0.0170135	LMX1B, FOXA2, LHX1, PAX6, MNX1, SHH	340	60	13528	3.97882	1	0.210032	25.4123
GOTERM_BP_FAT	GO:0007389~pattern specification process	14	0.342885	0.0172777	LMX1B, FOXA2, LHX1, HOXB8, LEFTY2, GBX2, PAX6, MNX1, RIPPLY1, HOXB9, MID1, SHH, ALX1, IHH	340	267	13528	2.08627	1	0.211586	25.754
GOTERM_BP_FAT	GO:0043010~camera-type eye development	8	0.195934	0.0179941	LMX1B, PAX6, POU4F2, NEUROD4, PAX2, MAB21L2, SHH, DSCAM	340	107	13528	2.97482	1	0.218008	26.6734
GOTERM_BP_FAT	GO:0001654~eye development	9	0.220426	0.018031	LMX1B, PAX6, POU4F2, NEUROD4, RORB, PAX2, MAB21L2, SHH, DSCAM	340	132	13528	2.71283	1	0.217038	26.7204
GOTERM_BP_FAT	GO:0048562~embryonic organ morphogenesis	9	0.220426	0.0187825	ATP2B2, KCNQ4, HOXB8, DLX5, TMIE, POU4F3, GBX2, PAX2, ALX1	340	133	13528	2.69244	1	0.223665	27.6727
GOTERM_BP_FAT	GO:0043242~negative regulation of protein complex disassembly	5	0.122459	0.0189249	MAPT, MAP2, SPTBN2, MID1, ADD2	340	41	13528	4.85222	1	0.223784	27.8519
GOTERM_BP_FAT	GO:0021575~hindbrain morphogenesis	4	0.0979672	0.019052	ATP2B2, LMX1B, LHX1, LHX5	340	23	13528	6.91969	1	0.223743	28.0115
GOTERM_BP_FAT	GO:0042391~regulation of membrane potential	9	0.220426	0.0195561	PRKCZ, GLRA1, GRIN1, TAC1, CHRNB2, CACNG2, OLIG2, CHRNA6, CHRNG	340	134	13528	2.67234	1	0.227595	28.641
GOTERM_BP_FAT	GO:0006599~phosphagen metabolic process	3	0.0734754	0.0200624	CKMT1A, CKM, CKMT1B, CKB	340	9	13528	13.2627	1	0.231401	29.2679
GOTERM_BP_FAT	GO:0007635~chemosensory behavior	3	0.0734754	0.0200624	TRPV1, GRIN1, PRKCG	340	9	13528	13.2627	1	0.231401	29.2679
GOTERM_BP_FAT	GO:0006600~creatine metabolic process	3	0.0734754	0.0200624	CKMT1A, CKM, CKMT1B, CKB	340	9	13528	13.2627	1	0.231401	29.2679
GOTERM_BP_FAT	GO:0010243~response to organic nitrogen	6	0.146951	0.0206165	SLC6A1, DRD2, GRIN1, ASNS, DBH, SHH	340	63	13528	3.78936	1	0.23562	29.9482
GOTERM_BP_FAT	GO:0045666~positive regulation of neuron differentiation	4	0.0979672	0.0213783	PHOX2B, FOXA2, FOXA1, SHH	340	24	13528	6.63137	1	0.241826	30.8733
GOTERM_BP_FAT	GO:0048589~developmental growth	7	0.171443	0.0219319	INA, POU4F3, ENO3, POU4F2, SPINK5, SHH, GAP43	340	87	13528	3.20135	1	0.245866	31.5385
GOTERM_BP_FAT	GO:0051899~membrane depolarization	5	0.122459	0.0221861	PRKCZ, GRIN1, CHRNB2, CACNG2, CHRNA6	340	43	13528	4.62654	1	0.246924	31.8418
GOTERM_BP_FAT	GO:0010648~negative regulation of cell communication	13	0.318393	0.0226921	PRKCZ, GLRA1, STMN3, SLC6A1, ONECUT1, DRD2, ERBB3, ONECUT2, RGS14, AHSG, KCNQ4, SOST, IHH	340	248	13528	2.08567	1	0.250397	32.4421
GOTERM_BP_FAT	GO:0060341~regulation of cellular localization	13	0.318393	0.0226921	PCSK1, SNCG, RAB3B, RAB3C, HRH3, GRM8, DRD2, CHRNB2, CHRNA6, EGF, PCLO, SNAP25, SHH	340	248	13528	2.08567	1	0.250397	32.4421
GOTERM_BP_FAT	GO:0048598~embryonic morphogenesis	15	0.367377	0.022953	FOXA2, TMIE, PAX2, SHH, ATP2B2, KCNQ4, LHX1, HOXB8, DLX5, ZIC5, GBX2, POU4F3, FBN2, MAB21L2, ALX1	340	307	13528	1.94405	1	0.251471	32.7495
GOTERM_BP_FAT	GO:0021675~nerve development	4	0.0979672	0.0238528	ERBB3, POU4F3, MNX1, CHRNB2	340	25	13528	6.36612	1	0.258567	33.7999
GOTERM_BP_FAT	GO:0051970~negative regulation of transmission of nerve impulse	4	0.0979672	0.0238528	KCNQ4, GLRA1, SLC6A1, DRD2	340	25	13528	6.36612	1	0.258567	33.7999
GOTERM_BP_FAT	GO:0032225~regulation of synaptic transmission, dopaminergic	3	0.0734754	0.0246675	KCNQ4, DRD2, CHRNB2	340	10	13528	11.9365	1	0.264723	34.7376
GOTERM_BP_FAT	GO:0060134~prepulse inhibition	3	0.0734754	0.0246675	DRD2, GRIN1, FABP7	340	10	13528	11.9365	1	0.264723	34.7376
GOTERM_BP_FAT	GO:0009952~anterior/posterior pattern formation	9	0.220426	0.0246808	FOXA2, HOXB8, LHX1, PAX6, GBX2, RIPPLY1, HOXB9, SHH, ALX1	340	140	13528	2.55782	1	0.263385	34.7528
GOTERM_BP_FAT	GO:0001503~ossification	8	0.195934	0.0255821	IBSP, SOST, SP7, SHH, BMP8B, IHH, AHSG, BMP8A	340	115	13528	2.76788	1	0.270188	35.7754
GOTERM_BP_FAT	GO:0019725~cellular homeostasis	20	0.489836	0.0258332	PRKCZ, TRPM8, GLRA1, DRD2, SLC12A5, GRIN1, LPAR3, TAC1, CACNG2, CKB, ATP2B2, RHCG, HRH3, CHRNB2, OLIG2, CHRNA6, SV2A, GNG3, GPR12, CHRNG	340	466	13528	1.70765	1	0.270994	36.0576
GOTERM_BP_FAT	GO:0003002~regionalization	11	0.26941	0.0268633	LMX1B, FOXA2, HOXB8, LHX1, PAX6, GBX2, MNX1, RIPPLY1, HOXB9, SHH, ALX1	340	197	13528	2.22168	1	0.27875	37.2031
GOTERM_BP_FAT	GO:0007618~mating	4	0.0979672	0.0292464	GRIN1, NHLH2, TAC1, VGF	340	27	13528	5.89455	1	0.29809	39.7794
GOTERM_BP_FAT	GO:0021871~forebrain regionalization	3	0.0734754	0.0296568	LHX1, PAX6, SHH	340	11	13528	10.8513	1	0.300052	40.2129
GOTERM_BP_FAT	GO:0003014~renal system process	4	0.0979672	0.0321643	TRPV1, DRD2, HSD11B2, CHRNB2	340	28	13528	5.68403	1	0.319552	42.7985
GOTERM_BP_FAT	GO:0021983~pituitary gland development	4	0.0979672	0.0321643	PCSK1, DRD2, PAX6, ISL1	340	28	13528	5.68403	1	0.319552	42.7985
GOTERM_BP_FAT	GO:0031645~negative regulation of neurological system process	4	0.0979672	0.0321643	KCNQ4, GLRA1, SLC6A1, DRD2	340	28	13528	5.68403	1	0.319552	42.7985
GOTERM_BP_FAT	GO:0006576~biogenic amine metabolic process	7	0.171443	0.0349776	ATP2B2, SNCB, DRD2, SULT1A1, SULT1A2, SLC5A7, DBH	340	97	13528	2.87132	1	0.34078	45.5741
GOTERM_BP_FAT	GO:0060081~membrane hyperpolarization	3	0.0734754	0.0350081	PRKCZ, GLRA1, CACNG2	340	12	13528	9.94706	1	0.339336	45.6034
GOTERM_BP_FAT	GO:0021697~cerebellar cortex formation	3	0.0734754	0.0350081	ATP2B2, LHX1, LHX5	340	12	13528	9.94706	1	0.339336	45.6034
GOTERM_BP_FAT	GO:0048024~regulation of nuclear mRNA splicing, via spliceosome	3	0.0734754	0.0350081	CELF6, CELF4, CELF3	340	12	13528	9.94706	1	0.339336	45.6034
GOTERM_BP_FAT	GO:0060348~bone development	8	0.195934	0.0351129	IBSP, SOST, SP7, SHH, BMP8B, IHH, AHSG, BMP8A	340	123	13528	2.58785	1	0.338495	45.7043
GOTERM_BP_FAT	GO:0032940~secretion by cell	11	0.26941	0.03595	CPLX2, GLRA1, HRH3, SYT4, NRXN3, VGF, PCLO, SNAP25, PEX5L, RIMS3, SCG2	340	207	13528	2.11435	1	0.343417	46.5035
GOTERM_BP_FAT	GO:0010817~regulation of hormone levels	9	0.220426	0.0363884	AFP, PCSK1, CRHBP, FOXA1, HSD11B2, VGF, PCLO, SNAP25, SHH	340	151	13528	2.37148	1	0.345162	46.9177
GOTERM_BP_FAT	GO:0009798~axis specification	4	0.0979672	0.0384376	LHX1, LEFTY2, PAX6, RIPPLY1	340	30	13528	5.3051	1	0.359177	48.8137
GOTERM_BP_FAT	GO:0001708~cell fate specification	5	0.122459	0.0385066	FOXA2, FOXA1, OLIG2, TLX3, SHH	340	51	13528	3.90081	1	0.357997	48.8765
GOTERM_BP_FAT	GO:0043244~regulation of protein complex disassembly	5	0.122459	0.0385066	MAPT, MAP2, SPTBN2, MID1, ADD2	340	51	13528	3.90081	1	0.357997	48.8765
GOTERM_BP_FAT	GO:0055002~striated muscle cell development	5	0.122459	0.0409228	TNC, MYOZ1, CACNG2, CXADR, CHAT	340	52	13528	3.82579	1	0.374228	51.0277
GOTERM_BP_FAT	GO:0006874~cellular calcium ion homeostasis	10	0.244918	0.0411183	ATP2B2, TRPM8, HRH3, DRD2, GRIN1, LPAR3, TAC1, GNG3, SV2A, GPR12	340	183	13528	2.17422	1	0.373925	51.198
GOTERM_BP_FAT	GO:0021700~developmental maturation	7	0.171443	0.0413492	SYP, TRPV1, FOXA1, LEFTY2, GRIN1, SPINK5, IHH	340	101	13528	2.7576	1	0.373882	51.3984
GOTERM_BP_FAT	GO:0009725~response to hormone stimulus	16	0.391869	0.0424037	ADCY1, SLC6A1, ERBB3, TAC1, VGF, SHH, AHSG, PCSK1, SERPINA7, ENO2, CA4, HSD11B2, PCSK9, GNG3, TFF1, IHH	340	367	13528	1.73464	1	0.379746	52.3038
GOTERM_BP_FAT	GO:0010001~glial cell differentiation	5	0.122459	0.0434231	ERBB3, NEUROD4, OLIG2, SHH, GAP43	340	53	13528	3.75361	1	0.38525	53.164
GOTERM_BP_FAT	GO:0019935~cyclic-nucleotide-mediated signaling	8	0.195934	0.0451723	ADCY1, HRH3, DRD2, OPRK1, LPAR3, PCLO, TUBB3, OPRD1	340	130	13528	2.44851	1	0.395701	54.606
GOTERM_BP_FAT	GO:0007416~synaptogenesis	4	0.0979672	0.0452852	NRXN3, DRD2, GLRA2, POU4F1	340	32	13528	4.97353	1	0.394735	54.6976
GOTERM_BP_FAT	GO:0042493~response to drug	11	0.26941	0.0458043	GABRE, PCSK1, SERPINA7, SLC15A2, ERBB3, DRD2, ENO2, ATP1A3, HSD11B2, CA4, ENO3	340	216	13528	2.02625	1	0.396552	55.1166
GOTERM_BP_FAT	GO:0032355~response to estradiol stimulus	5	0.122459	0.0460076	SLC6A1, ENO2, TFF1, SHH, IHH	340	54	13528	3.6841	1	0.396207	55.2797
GOTERM_BP_FAT	GO:0015833~peptide transport	5	0.122459	0.0460076	SLC15A2, TRPV1, VGF, PCLO, SNAP25	340	54	13528	3.6841	1	0.396207	55.2797
GOTERM_BP_FAT	GO:0021904~dorsal/ventral neural tube patterning	3	0.0734754	0.0467132	FOXA2, MNX1, SHH	340	14	13528	8.52605	1	0.399247	55.8415
GOTERM_BP_FAT	GO:0055074~calcium ion homeostasis	10	0.244918	0.0474223	ATP2B2, TRPM8, HRH3, DRD2, GRIN1, LPAR3, TAC1, GNG3, SV2A, GPR12	340	188	13528	2.1164	1	0.402264	56.3994
GOTERM_BP_FAT	GO:0051494~negative regulation of cytoskeleton organization	5	0.122459	0.0486761	MAPT, MAP2, SPTBN2, MID1, ADD2	340	55	13528	3.61711	1	0.408812	57.3696
GOTERM_BP_FAT	GO:0021562~vestibulocochlear nerve development	2	0.0489836	0.0494921	POU4F3, CHRNB2	340	2	13528	39.7882	1	0.412398	57.9901
GOTERM_BP_FAT	GO:0001705~ectoderm formation	2	0.0489836	0.0494921	FOXA2, LHX1	340	2	13528	39.7882	1	0.412398	57.9901
GOTERM_BP_FAT	GO:0021523~somatic motor neuron differentiation	2	0.0489836	0.0494921	PHOX2A, LHX4	340	2	13528	39.7882	1	0.412398	57.9901
GOTERM_BP_FAT	GO:0016539~intein-mediated protein splicing	2	0.0489836	0.0494921	SHH, IHH	340	2	13528	39.7882	1	0.412398	57.9901
GOTERM_BP_FAT	GO:0030908~protein splicing	2	0.0489836	0.0494921	SHH, IHH	340	2	13528	39.7882	1	0.412398	57.9901
GOTERM_BP_FAT	GO:0006540~glutamate decarboxylation to succinate	2	0.0489836	0.0494921	GAD2, GAD1	340	2	13528	39.7882	1	0.412398	57.9901
GOTERM_BP_FAT	GO:0021524~visceral motor neuron differentiation	2	0.0489836	0.0494921	ISL2, ISL1	340	2	13528	39.7882	1	0.412398	57.9901
GOTERM_BP_FAT	GO:0055001~muscle cell development	5	0.122459	0.0514284	TNC, MYOZ1, CACNG2, CXADR, CHAT	340	56	13528	3.55252	1	0.423066	59.4286
GOTERM_BP_FAT	GO:0010639~negative regulation of organelle organization	6	0.146951	0.0548299	MAPT, MAP2, SPTBN2, PAX5, MID1, ADD2	340	82	13528	2.91133	1	0.442471	61.8439
GOTERM_BP_FAT	GO:0055080~cation homeostasis	13	0.318393	0.0564896	TRPM8, DRD2, SLC9A2, SLC12A5, GRIN1, TAC1, LPAR3, ATP2B2, HRH3, RHCG, SV2A, GNG3, GPR12	340	286	13528	1.80856	1	0.450736	62.9727
GOTERM_BP_FAT	GO:0050885~neuromuscular process controlling balance	4	0.0979672	0.0566026	ATP2B2, POU4F3, POU4F2, POU4F1	340	35	13528	4.54723	1	0.44963	63.0484
GOTERM_BP_FAT	GO:0048747~muscle fiber development	4	0.0979672	0.0566026	TNC, CACNG2, CXADR, CHAT	340	35	13528	4.54723	1	0.44963	63.0484
GOTERM_BP_FAT	GO:0016358~dendrite development	4	0.0979672	0.0566026	MAP2, CHAT, KLHL1, DSCAM	340	35	13528	4.54723	1	0.44963	63.0484
GOTERM_BP_FAT	GO:0006875~cellular metal ion homeostasis	10	0.244918	0.0587159	ATP2B2, TRPM8, HRH3, DRD2, GRIN1, LPAR3, TAC1, GNG3, SV2A, GPR12	340	196	13528	2.03001	1	0.460339	64.4375
GOTERM_BP_FAT	GO:0001501~skeletal system development	14	0.342885	0.05885	IBSP, OTOR, SHH, AHSG, SOST, HOXB8, DLX5, SP7, HOXB9, BMP8B, BMP8A, IHH, COL10A1, ALX1	340	319	13528	1.74619	1	0.459338	64.524
GOTERM_BP_FAT	GO:0007026~negative regulation of microtubule depolymerization	3	0.0734754	0.0596233	MAPT, MAP2, MID1	340	16	13528	7.46029	1	0.462044	65.0187
GOTERM_BP_FAT	GO:0031114~regulation of microtubule depolymerization	3	0.0734754	0.0596233	MAPT, MAP2, MID1	340	16	13528	7.46029	1	0.462044	65.0187
GOTERM_BP_FAT	GO:0021696~cerebellar cortex morphogenesis	3	0.0734754	0.0596233	ATP2B2, LHX1, LHX5	340	16	13528	7.46029	1	0.462044	65.0187
GOTERM_BP_FAT	GO:0022612~gland morphogenesis	3	0.0734754	0.0596233	ERBB3, PAX6, SHH	340	16	13528	7.46029	1	0.462044	65.0187
GOTERM_BP_FAT	GO:0003001~generation of a signal involved in cell-cell signaling	6	0.146951	0.0621263	HRH3, SYT4, NRXN3, VGF, PCLO, SNAP25	340	85	13528	2.80858	1	0.474516	66.5759
GOTERM_BP_FAT	GO:0045597~positive regulation of cell differentiation	11	0.26941	0.0629792	PHOX2B, FOXA2, DRD2, DLX5, MAPT, FOXA1, PAX6, POU4F2, CD74, SHH, IHH	340	229	13528	1.91123	1	0.477499	67.0915
GOTERM_BP_FAT	GO:0044087~regulation of cellular component biogenesis	8	0.195934	0.0663697	PRKCZ, MAPT, GRIN1, SPTBN2, TAC1, CHRNB2, SNAP25, ADD2	340	142	13528	2.24159	1	0.494251	69.0679
GOTERM_BP_FAT	GO:0016049~cell growth	5	0.122459	0.0664333	LEFTY2, POU4F3, POU4F2, TNN, LEFTY1	340	61	13528	3.26133	1	0.492793	69.1039
GOTERM_BP_FAT	GO:0032228~regulation of synaptic transmission, GABAergic	3	0.0734754	0.0664837	SLC6A1, DRD2, TAC1	340	17	13528	7.02145	1	0.491276	69.1324
GOTERM_BP_FAT	GO:0031111~negative regulation of microtubule polymerization or depolymerization	3	0.0734754	0.0664837	MAPT, MAP2, MID1	340	17	13528	7.02145	1	0.491276	69.1324
GOTERM_BP_FAT	GO:0002474~antigen processing and presentation of peptide antigen via MHC class I	3	0.0734754	0.0664837	HLA-A, HLA-C, HLA-B, HLA-F	340	17	13528	7.02145	1	0.491276	69.1324
GOTERM_BP_FAT	GO:0050684~regulation of mRNA processing	3	0.0734754	0.0664837	CELF6, CELF4, CELF3	340	17	13528	7.02145	1	0.491276	69.1324
GOTERM_BP_FAT	GO:0043069~negative regulation of programmed cell death	15	0.367377	0.0679649	PRKCZ, SNCB, ERBB3, EEF1A2, GRIN1, ASNS, PAX2, SHH, CD74, NTRK1, LHX4, KCNH8, FAIM2, IHH, SCG2	340	359	13528	1.66246	1	0.497362	69.9586
GOTERM_BP_FAT	GO:0060548~negative regulation of cell death	15	0.367377	0.0686216	PRKCZ, SNCB, ERBB3, EEF1A2, GRIN1, ASNS, PAX2, SHH, CD74, NTRK1, LHX4, KCNH8, FAIM2, IHH, SCG2	340	360	13528	1.65784	1	0.499031	70.3182
GOTERM_BP_FAT	GO:0007187~G-protein signaling, coupled to cyclic nucleotide second messenger	7	0.171443	0.0691406	ADCY1, HRH3, DRD2, OPRK1, LPAR3, TUBB3, OPRD1	340	115	13528	2.42189	1	0.499964	70.5996
GOTERM_BP_FAT	GO:0051146~striated muscle cell differentiation	6	0.146951	0.0699449	TNC, MYOZ1, CACNG2, CXADR, CHAT, SHH	340	88	13528	2.71283	1	0.502359	71.0306
GOTERM_BP_FAT	GO:0019932~second-messenger-mediated signaling	11	0.26941	0.0725287	GRM5, ADCY1, HRH3, NMUR1, DRD2, OPRK1, LPAR3, PCLO, GRM1, TUBB3, OPRD1	340	235	13528	1.86243	1	0.51373	72.3754
GOTERM_BP_FAT	GO:0050955~thermoception	2	0.0489836	0.0733145	TRPM8, TRPV1	340	3	13528	26.5255	1	0.515891	72.7726
GOTERM_BP_FAT	GO:0055065~metal ion homeostasis	10	0.244918	0.0733618	ATP2B2, TRPM8, HRH3, DRD2, GRIN1, LPAR3, TAC1, GNG3, SV2A, GPR12	340	205	13528	1.94089	1	0.514366	72.7963
GOTERM_BP_FAT	GO:0014075~response to amine stimulus	4	0.0979672	0.0735508	DRD2, GRIN1, ASNS, DBH	340	39	13528	4.08084	1	0.513555	72.8909
GOTERM_BP_FAT	GO:0019098~reproductive behavior	3	0.0734754	0.0735911	GRIN1, NHLH2, DBH	340	18	13528	6.63137	1	0.512016	72.9111
GOTERM_BP_FAT	GO:0051963~regulation of synaptogenesis	3	0.0734754	0.0735911	GRIN1, CHRNB2, SNAP25	340	18	13528	6.63137	1	0.512016	72.9111
GOTERM_BP_FAT	GO:0045471~response to ethanol	5	0.122459	0.0764114	DRD2, GRIN1, CHRNB2, DBH, SHH	340	64	13528	3.10846	1	0.524037	74.2862
GOTERM_BP_FAT	GO:0007193~inhibition of adenylate cyclase activity by G-protein signaling	4	0.0979672	0.0781025	ADCY1, DRD2, OPRK1, OPRD1	340	40	13528	3.97882	1	0.530369	75.0789
GOTERM_BP_FAT	GO:0021953~central nervous system neuron differentiation	4	0.0979672	0.0781025	LMX1B, DRD2, CHRNB2, POU4F1	340	40	13528	3.97882	1	0.530369	75.0789
GOTERM_BP_FAT	GO:0009628~response to abiotic stimulus	15	0.367377	0.0796991	TRPM8, DRD2, TRPV1, GRIN1, ATP1A3, TAC1, VGF, DBH, ATP2B2, P2RX3, SLC24A1, KRT14, NPFFR2, CHRNB2, TUBB3	340	368	13528	1.6218	1	0.536131	75.8061
GOTERM_BP_FAT	GO:0042063~gliogenesis	5	0.122459	0.0798957	ERBB3, NEUROD4, OLIG2, SHH, GAP43	340	65	13528	3.06063	1	0.535313	75.8943
GOTERM_BP_FAT	GO:0007600~sensory perception	28	0.68577	0.0802718	GLRA1, TRPV1, DRD2, OPRK1, PAX6, TAC1, RORB, PAX2, OTOR, ATP2B2, KCNQ4, IMPG1, SLC24A1, POU3F4, POU4F3, POU4F2, POU4F1, SCN10A, TRPM8, TMIE, GRIN1, PNOC, GRM8, HOXB8, P2RX3, OTOF, CA4, CHRNB2	340	810	13528	1.3754	1	0.535333	76.0621
GOTERM_BP_FAT	GO:0014073~response to tropane	3	0.0734754	0.0809289	SLC6A1, DRD2, CHRNB2	340	19	13528	6.28235	1	0.536646	76.3526
GOTERM_BP_FAT	GO:0035176~social behavior	3	0.0734754	0.0809289	GRIN1, GRPR, CHRNB2	340	19	13528	6.28235	1	0.536646	76.3526
GOTERM_BP_FAT	GO:0042220~response to cocaine	3	0.0734754	0.0809289	SLC6A1, DRD2, CHRNB2	340	19	13528	6.28235	1	0.536646	76.3526
GOTERM_BP_FAT	GO:0001975~response to amphetamine	3	0.0734754	0.0809289	DRD2, GRIN1, DBH	340	19	13528	6.28235	1	0.536646	76.3526
GOTERM_BP_FAT	GO:0021545~cranial nerve development	3	0.0734754	0.0809289	ERBB3, POU4F3, CHRNB2	340	19	13528	6.28235	1	0.536646	76.3526
GOTERM_BP_FAT	GO:0002790~peptide secretion	4	0.0979672	0.0827744	TRPV1, VGF, PCLO, SNAP25	340	41	13528	3.88178	1	0.543341	77.1509
GOTERM_BP_FAT	GO:0042417~dopamine metabolic process	3	0.0734754	0.0884811	SNCB, DRD2, DBH	340	20	13528	5.96824	1	0.566747	79.4621
GOTERM_BP_FAT	GO:0043484~regulation of RNA splicing	3	0.0734754	0.0884811	CELF6, CELF4, CELF3	340	20	13528	5.96824	1	0.566747	79.4621
GOTERM_BP_FAT	GO:0007528~neuromuscular junction development	3	0.0734754	0.0884811	TNC, CACNG2, CHAT	340	20	13528	5.96824	1	0.566747	79.4621
GOTERM_BP_FAT	GO:0043434~response to peptide hormone stimulus	8	0.195934	0.0926915	PCSK1, SERPINA7, ERBB3, PCSK9, HSD11B2, TFF1, VGF, AHSG	340	154	13528	2.06692	1	0.582751	81.0241
GOTERM_BP_FAT	GO:0060627~regulation of vesicle-mediated transport	6	0.146951	0.0933016	RAB3B, CALY, RAB3C, PCSK9, PCLO, AHSG	340	96	13528	2.48676	1	0.58354	81.241
GOTERM_BP_FAT	GO:0045596~negative regulation of cell differentiation	10	0.244918	0.0940679	PHOX2B, ISL2, UCMA, FOXA2, PAX6, TLX3, ISL1, CD74, SHH, IHH	340	216	13528	1.84205	1	0.584959	81.51
GOTERM_BP_FAT	GO:0007601~visual perception	10	0.244918	0.0940679	GLRA1, GRM8, IMPG1, SLC24A1, POU4F3, PAX6, CA4, RORB, CHRNB2, PAX2	340	216	13528	1.84205	1	0.584959	81.51
GOTERM_BP_FAT	GO:0050953~sensory perception of light stimulus	10	0.244918	0.0940679	GLRA1, GRM8, IMPG1, SLC24A1, POU4F3, PAX6, CA4, RORB, CHRNB2, PAX2	340	216	13528	1.84205	1	0.584959	81.51
GOTERM_BP_FAT	GO:0007631~feeding behavior	5	0.122459	0.0946003	HRH3, DRD2, GRIN1, CHRNB2, POU4F1	340	69	13528	2.88321	1	0.585415	81.6948
GOTERM_BP_FAT	GO:0010518~positive regulation of phospholipase activity	5	0.122459	0.0946003	GRM5, PRKCZ, NMUR1, DRD2, LPAR3	340	69	13528	2.88321	1	0.585415	81.6948
GOTERM_BP_FAT	GO:0010033~response to organic substance	25	0.612295	0.0956036	ADCY1, SLC6A1, DRD2, ERBB3, TAC1, ASNS, VGF, SHH, AHSG, PCSK1, HRH3, SERPINA7, ENO2, PCSK9, SLC22A6, TFF1, GNG3, IHH, GRIN1, DBH, AFP, P2RX3, HSD11B2, CA4, CHRNB2	340	721	13528	1.37962	1	0.587764	82.0383
GOTERM_BP_FAT	GO:0009409~response to cold	3	0.0734754	0.0962325	TRPM8, P2RX3, VGF	340	21	13528	5.68403	1	0.588589	82.2505
GOTERM_BP_FAT	GO:0048169~regulation of long-term neuronal synaptic plasticity	3	0.0734754	0.0962325	SYP, DRD2, GRIN1	340	21	13528	5.68403	1	0.588589	82.2505
GOTERM_BP_FAT	GO:0050807~regulation of synapse organization	3	0.0734754	0.0962325	GRIN1, CHRNB2, SNAP25	340	21	13528	5.68403	1	0.588589	82.2505
GOTERM_BP_FAT	GO:0050805~negative regulation of synaptic transmission	3	0.0734754	0.0962325	KCNQ4, SLC6A1, DRD2	340	21	13528	5.68403	1	0.588589	82.2505
GOTERM_BP_FAT	GO:0001569~patterning of blood vessels	3	0.0734754	0.0962325	GBX2, SHH, IHH	340	21	13528	5.68403	1	0.588589	82.2505
GOTERM_BP_FAT	GO:0001659~temperature homeostasis	3	0.0734754	0.0962325	TRPV1, DRD2, DBH	340	21	13528	5.68403	1	0.588589	82.2505
GOTERM_BP_FAT	GO:0048149~behavioral response to ethanol	2	0.0489836	0.0965416	DRD2, DBH	340	4	13528	19.8941	1	0.588135	82.354
GOTERM_BP_FAT	GO:0045110~intermediate filament bundle assembly	2	0.0489836	0.0965416	KRT14, NEFH	340	4	13528	19.8941	1	0.588135	82.354
GOTERM_BP_FAT	GO:0048676~axon extension involved in development	2	0.0489836	0.0965416	POU4F3, POU4F2	340	4	13528	19.8941	1	0.588135	82.354
GOTERM_BP_FAT	GO:0008284~positive regulation of cell proliferation	16	0.391869	0.0973563	VIP, PRKCZ, DRD2, TNFRSF13C, PAX6, TAC1, SHH, HRH3, LHX1, DLX5, LHX5, CHRNB2, EGF, MAB21L2, SCG2, IHH	340	414	13528	1.53771	1	0.589688	82.6239

## Sheet: Pathway of DEPTGs of DELs
Table S4: Pathway analysis of DEPTGs of DELs
Category	Term	Count	%	PValue	Genes	List Total	Pop Hits	Pop Total	Fold Enrichment	Bonferroni	Benjamini	FDR
KEGG_PATHWAY	hsa04080:Neuroactive ligand-receptor interaction	24	0.587803	2.86e-08	GABRG1, GABRG2, GABRE, GLRA1, GABRB3, TRPV1, DRD2, OPRK1, GRIN1, GLRA2, LPAR3, GABBR2, GRM1, GRM5, GRM3, HRH3, GRM8, NMUR1, P2RX3, GRPR, NPFFR2, GABRQ, TUBB3, OPRD1	124	256	5085	3.84451	3.07e-06	3.07e-06	3.22e-05
KEGG_PATHWAY	hsa04940:Type I diabetes mellitus	7	0.171443	0.000456	GAD2, PTPRN2, HLA-A, HLA-C, HLA-B, GAD1, HLA-DRA, HLA-F	124	42	5085	6.83468	0.047603	0.0240917	0.511065
KEGG_PATHWAY	hsa04725:Cholinergic synapse	10	2.11416	0.0016887	CHRNB2, PRKCG, SLC5A7, GNG3, KCNQ2, CHRNA6, CHAT, CACNA1B, KCNQ4, ADCY1	172	111	6879	3.60308	0.274667	0.0460773	0.0431824
KEGG_PATHWAY	hsa04724:Glutamatergic synapse	10	2.11416	0.00203302	GRM3, PRKCG, GNG3, GRM5, PLA2G4E, GRM8, SLC17A6, ADCY1, GRM1, GRIN1	172	114	6879	3.50826	0.320683	0.0485383	0.0454888
KEGG_PATHWAY	hsa04514:Cell adhesion molecules (CAMs)	10	0.244918	0.00439974	CADM3, NRXN2, NRXN3, CLDN3, HLA-A, NFASC, CNTN2, HLA-C, HLA-B, HLA-DRA, HLA-F	124	132	5085	3.10667	0.376128	0.145527	4.83565
KEGG_PATHWAY	hsa04020:Calcium signaling pathway	11	0.26941	0.00974422	GRM5, ATP2B2, ADCY1, ERBB3, P2RX3, GRIN1, CACNA1I, GRPR, PRKCG, GRM1, CACNA1B	124	176	5085	2.563	0.649272	0.23044	10.4227
KEGG_PATHWAY	hsa04010:MAPK signaling pathway	14	0.342885	0.011824	FGF14, PTPN5, CACNG7, MAPT, NTRK1, CACNA1I, MAPK8IP2, PRKCG, CACNG3, CACNG2, EGF, CACNA2D2, PLA2G4E, CACNA1B	124	267	5085	2.15024	0.719927	0.224728	12.5148
KEGG_PATHWAY	hsa04144:Endocytosis	11	0.26941	0.0130755	PRKCZ, PSD, CHMP4C, ERBB3, NTRK1, HLA-A, DNAJC6, HLA-C, HLA-B, EGF, IQSEC3, HLA-F	124	184	5085	2.45157	0.755443	0.209206	13.7522
KEGG_PATHWAY	hsa05416:Viral myocarditis	6	1.2685	0.0132194	CXADR, HLA-B, HLA-DRA, HLA-C, HLA-A, HLA-F	172	57	6879	4.20991	0.920216	0.151762	0.142227
KEGG_PATHWAY	hsa04512:ECM-receptor interaction	7	0.171443	0.015508	IBSP, TNC, SV2B, TNN, SV2A, COL5A3, SV2C	124	84	5085	3.41734	0.812196	0.212513	16.1118
KEGG_PATHWAY	hsa04540:Gap junction	7	0.171443	0.0201199	GRM5, ADCY1, DRD2, PRKCG, EGF, GRM1, TUBB3	124	89	5085	3.22535	0.886367	0.23803	20.4247
KEGG_PATHWAY	hsa04950:Maturity onset diabetes of the young	4	0.0979672	0.0215476	ONECUT1, FOXA2, PAX6, MNX1	124	25	5085	6.56129	0.902782	0.22816	21.7183
KEGG_PATHWAY	hsa00920:Sulfur metabolism	3	0.0734754	0.0326914	SULT1A1, CHST13, SULT1A2	124	12	5085	10.252	0.971459	0.299277	31.1756
KEGG_PATHWAY	hsa00330:Arginine and proline metabolism	5	0.122459	0.0384115	CKMT1A, CKM, CKMT1B, OTC, DAO, CKB	124	53	5085	3.86869	0.98487	0.316825	35.6144
KEGG_PATHWAY	hsa04260:Cardiac muscle contraction	6	0.146951	0.0396667	CACNG7, ATP1A3, CACNG3, CACNG2, COX6B2, CACNA2D2	124	78	5085	3.15447	0.986843	0.302952	36.5528
KEGG_PATHWAY	hsa04612:Antigen processing and presentation	6	1.2685	0.040164	CD74, HLA-B, HLA-DRA, HLA-C, HLA-A, HLA-F	172	76	6879	3.15744	0.999586	0.348696	0.326789
KEGG_PATHWAY	hsa05033:Nicotine addiction	11	2.32558	3.08e-08	GABRB3, CHRNB2, GABRQ, SLC32A1, CHRNA6, CACNA1B, SLC17A6, GABRE, GABRG2, GABRG1, GRIN1	172	40	6879	10.9984	5.86e-06	2.94e-06	2.76e-06
KEGG_PATHWAY	hsa04727:GABAergic synapse	14	2.95983	1.37e-07	GABRB3, GABRQ, PRKCG, GABBR2, SLC32A1, GAD1, CACNA1B, GAD2, ADCY1, SLC6A1, GABRG2, GABRG1, GNG3, GABRE	172	85	6879	6.58728	2.6e-05	8.7e-06	8.15e-06
KEGG_PATHWAY	hsa04723:Retrograde endocannabinoid signaling	13	2.74841	6.6e-06	GABRB3, GABRQ, PRKCG, SLC32A1, CACNA1B, ADCY1, GABRG2, GRM1, GABRG1, GNG3, GRM5, SLC17A6, GABRE	172	101	6879	5.14777	0.00125403	0.000315	0.000296
KEGG_PATHWAY	hsa05332:Graft-versus-host disease	5	1.05708	0.00859587	HLA-B, HLA-DRA, HLA-C, HLA-A, HLA-F	172	33	6879	6.05973	0.806073	0.136818	0.128222
KEGG_PATHWAY	hsa05330:Allograft rejection	5	1.05708	0.0128501	HLA-B, HLA-DRA, HLA-C, HLA-A, HLA-F	172	37	6879	5.40462	0.914338	0.151762	0.142227
KEGG_PATHWAY	hsa04750:Inflammatory mediator regulation of TRP channels	7	1.47992	0.0347636	NTRK1, PRKCG, PLA2G4E, TRPV1, ADCY1, TRPM8, ASIC1	172	98	6879	2.85673	0.998797	0.334188	0.313192
KEGG_PATHWAY	hsa05320:Autoimmune thyroid disease	5	1.05708	0.0396111	HLA-B, HLA-DRA, HLA-C, HLA-A, HLA-F	172	52	6879	3.84559	0.999538	0.348696	0.326789
KEGG_PATHWAY	hsa04261:Adrenergic signaling in cardiomyocytes	8	1.69133	0.055811	MYL4, CACNG7, CACNA2D2, ATP1A3, ATP2B2, ADCY1, CACNG2, CACNG3	172	138	6879	2.3185	0.999982	0.463474	0.434355
KEGG_PATHWAY	hsa04911:Insulin secretion	6	1.2685	0.0598613	RIMS2, PRKCG, SNAP25, PCLO, ATP1A3, ADCY1	172	85	6879	2.82312	0.999992	0.476396	0.446465
KEGG_PATHWAY	hsa04721:Synaptic vesicle cycle	5	1.05708	0.0708963	SNAP25, SLC32A1, CACNA1B, SLC17A6, CPLX2	172	63	6879	3.17414	0.999999	0.541647	0.507617
KEGG_PATHWAY	hsa04720:Long-term potentiation	5	1.05708	0.0811154	PRKCG, GRM5, ADCY1, GRM1, GRIN1	172	66	6879	3.02986	1	0.573816	0.537765
KEGG_PATHWAY	hsa04728:Dopaminergic synapse	7	1.47992	0.0988152	PRKCG, GNG3, CALY, KIF5C, KIF5A, CACNA1B, DRD2	172	128	6879	2.18718	1	0.674061	0.631711
