# Supplementary material for: Analysis of long intergenic non-coding RNAs transcriptomic profiling in skeletal muscle growth during porcine embryonic development
Source: Sci Rep. 2021 Jul 27;11:15240. doi: 10.1038/s41598-021-94014-w (PMC8316452; doi:10.1038/s41598-021-94014-w)
Supplement: Supplementary file 5 — Supplementary Table 5. [file 41598_2021_94014_MOESM5_ESM.xlsx]

## Sheet: Sheet1
Table S5: Correlation analysis of differential expressed lincRNAs and their target genes (PTGs)
DE lincRNAs	PTGs	PTG names	Pearson correlation coefficient	P-value	P-adjust
MSTRG.27	ENSSSCG00000039142	ENSSSCG00000039142	0.997055	4.55e-09	2.29912e-05
MSTRG.388	ENSSSCG00000034186	SAMD10	0.996942	5.19e-09	1.31125e-05
MSTRG.2	ENSSSCG00000023186	CA4	0.996716	6.66e-09	1.12177e-05
MSTRG.27	ENSSSCG00000032197	ENSSSCG00000032197	0.996575	7.71e-09	9.73966e-06
MSTRG.27	ENSSSCG00000033103	ENSSSCG00000033103	0.996497	8.35e-09	8.43851e-06
MSTRG.27	ENSSSCG00000009855	KSR2	0.99639	9.27e-09	7.80689e-06
MSTRG.27	ENSSSCG00000009662	STMN4	0.996193	1.12e-08	8.0848e-06
MSTRG.7020	ENSSSCG00000005742	DBH	0.99577	1.61e-08	1.01692e-05
MSTRG.27	ENSSSCG00000011060	GAD2	0.995724	1.68e-08	9.43227e-06
MSTRG.7020	ENSSSCG00000038851	UNC79	0.995634	1.8e-08	9.0954e-06
MSTRG.7542	ENSSSCG00000038814	ENSSSCG00000038814	0.995551	1.93e-08	8.86572e-06
MSTRG.27	ENSSSCG00000029865	GRM5	0.995402	2.16e-08	9.0954e-06
MSTRG.27	ENSSSCG00000009521	ZIC5	0.995391	2.18e-08	8.47349e-06
MSTRG.27	ENSSSCG00000007062	LAMP5	0.995382	2.19e-08	7.90434e-06
MSTRG.27	ENSSSCG00000033688	ZDHHC22	0.995299	2.34e-08	7.88268e-06
MSTRG.27	ENSSSCG00000037291	ELAVL4	0.995208	2.5e-08	7.89531e-06
MSTRG.4602	ENSSSCG00000011059	ENSSSCG00000011059	0.995078	2.74e-08	8.14425e-06
MSTRG.7020	ENSSSCG00000033551	CACNG2	0.99497	2.96e-08	8.30938e-06
MSTRG.7020	ENSSSCG00000016979	NSG2	0.994947	3e-08	7.97842e-06
MSTRG.27	ENSSSCG00000000206	FAIM2	0.994895	3.11e-08	7.85742e-06
MSTRG.7020	ENSSSCG00000016391	AMER3	0.994824	3.27e-08	7.86824e-06
MSTRG.7020	ENSSSCG00000004858	SALL3	0.994822	3.27e-08	7.5106e-06
MSTRG.7020	ENSSSCG00000006545	CHRNB2	0.994529	3.97e-08	8.72192e-06
MSTRG.7020	ENSSSCG00000014053	SNCB	0.994422	4.25e-08	8.94802e-06
MSTRG.7020	ENSSSCG00000039501	NEUROD6	0.994122	5.1e-08	1.03081e-05
MSTRG.27	ENSSSCG00000005591	ADGRD2	0.993936	5.68e-08	1.10389e-05
MSTRG.27	ENSSSCG00000032511	ENSSSCG00000032511	0.993804	6.13e-08	1.14722e-05
MSTRG.27	ENSSSCG00000037179	PIRT	0.99375	6.32e-08	1.14053e-05
MSTRG.7020	ENSSSCG00000032878	SHISA9	0.993728	6.39e-08	1.1134e-05
MSTRG.388	ENSSSCG00000039406	ENSSSCG00000039406	0.993561	7.01e-08	1.18072e-05
MSTRG.7020	ENSSSCG00000003045	ENSSSCG00000003045	0.993549	7.05e-08	1.14915e-05
MSTRG.1905	ENSSSCG00000038547	GABRB3	0.993493	7.27e-08	1.14798e-05
MSTRG.4602	ENSSSCG00000032827	DNAH5	0.993447	7.45e-08	1.14075e-05
MSTRG.7020	ENSSSCG00000012040	OLIG1	0.993413	7.59e-08	1.12801e-05
MSTRG.27	ENSSSCG00000017359	RUNDC3A	0.993341	7.88e-08	1.13765e-05
MSTRG.388	ENSSSCG00000007899	ENSSSCG00000007899	0.993316	7.99e-08	1.12149e-05
MSTRG.7020	ENSSSCG00000010595	INA	0.993299	8.06e-08	1.10073e-05
MSTRG.7020	ENSSSCG00000016011	NEUROD1	0.993283	8.12e-08	1.07975e-05
MSTRG.27	ENSSSCG00000040824	CNTN2	0.993245	8.29e-08	1.07409e-05
MSTRG.7020	ENSSSCG00000033188	ENSSSCG00000033188	0.993223	8.38e-08	1.0586e-05
MSTRG.7020	ENSSSCG00000037698	TCERG1L	0.99315	8.7e-08	1.07222e-05
MSTRG.7020	ENSSSCG00000021095	ENSSSCG00000021095	0.99315	8.7e-08	1.04669e-05
MSTRG.7020	ENSSSCG00000036173	ENSSSCG00000036173	0.99315	8.7e-08	1.02235e-05
MSTRG.7020	ENSSSCG00000004615	WDR72	0.993128	8.8e-08	1.0106e-05
MSTRG.10886	ENSSSCG00000001453	SLA-DRA	0.993023	9.28e-08	1.04204e-05
MSTRG.4602	ENSSSCG00000028777	ENSSSCG00000028777	0.992926	9.73e-08	1.06882e-05
MSTRG.27	ENSSSCG00000014412	POU4F3	0.992913	9.8e-08	1.0536e-05
MSTRG.27	ENSSSCG00000006836	ELAPOR1	0.992681	1.1e-07	1.15798e-05
MSTRG.27	ENSSSCG00000012129	GLRA2	0.992566	1.16e-07	1.19622e-05
MSTRG.388	ENSSSCG00000031415	ENSSSCG00000031415	0.992525	1.18e-07	1.19251e-05
MSTRG.1905	ENSSSCG00000016219	ENSSSCG00000016219	0.992474	1.21e-07	1.19885e-05
MSTRG.27	ENSSSCG00000009301	GPR12	0.992445	1.23e-07	1.19523e-05
MSTRG.1905	ENSSSCG00000036616	ENSSSCG00000036616	0.992414	1.24e-07	1.18221e-05
MSTRG.7020	ENSSSCG00000033229	NRXN2	0.992392	1.26e-07	1.1576e-05
MSTRG.7020	ENSSSCG00000011543	LHFPL4	0.992386	1.26e-07	1.17903e-05
MSTRG.7020	ENSSSCG00000033682	CPLX2	0.992363	1.27e-07	1.14595e-05
MSTRG.27	ENSSSCG00000022233	GAD1	0.992363	1.27e-07	1.12584e-05
MSTRG.7020	ENSSSCG00000016285	ECEL1	0.992344	1.28e-07	1.11514e-05
MSTRG.11756	ENSSSCG00000019004	ssc-mir-1	0.992299	1.31e-07	1.12194e-05
MSTRG.1905	ENSSSCG00000017025	GABRG2	0.992276	1.32e-07	1.11166e-05
MSTRG.27	ENSSSCG00000021315	ENSSSCG00000021315	0.992238	1.35e-07	1.11829e-05
MSTRG.1905	ENSSSCG00000011748	SLC7A14	0.992113	1.42e-07	1.1573e-05
MSTRG.7020	ENSSSCG00000013617	ELAVL3	0.992105	1.43e-07	1.14695e-05
MSTRG.388	ENSSSCG00000032952	ENSSSCG00000032952	0.992083	1.44e-07	1.13693e-05
MSTRG.7020	ENSSSCG00000036443	HECW1	0.991949	1.53e-07	1.1894e-05
MSTRG.27	ENSSSCG00000037079	SYT4	0.991869	1.58e-07	1.20966e-05
MSTRG.7020	ENSSSCG00000016176	MARCHF4	0.991852	1.6e-07	1.18894e-05
MSTRG.27	ENSSSCG00000027558	GABBR2	0.991845	1.6e-07	1.20669e-05
MSTRG.7020	ENSSSCG00000013732	MAST1	0.991811	1.62e-07	1.18636e-05
MSTRG.7020	ENSSSCG00000038476	ENSSSCG00000038476	0.991707	1.7e-07	1.22716e-05
MSTRG.7020	ENSSSCG00000007605	TMEM130	0.991575	1.79e-07	1.27393e-05
MSTRG.7020	ENSSSCG00000018888	ENSSSCG00000018888	0.991408	1.92e-07	1.34747e-05
MSTRG.1905	ENSSSCG00000037705	SLC6A5	0.991391	1.93e-07	1.33593e-05
MSTRG.7020	ENSSSCG00000034286	ENSSSCG00000034286	0.991269	2.03e-07	1.36768e-05
MSTRG.388	ENSSSCG00000027401	OPRD1	0.991188	2.1e-07	1.39622e-05
MSTRG.388	ENSSSCG00000011360	CELSR3	0.991141	2.14e-07	1.40434e-05
MSTRG.7020	ENSSSCG00000036719	ENSSSCG00000036719	0.991069	2.2e-07	1.40716e-05
MSTRG.4602	ENSSSCG00000017861	ASPA	0.991067	2.2e-07	1.42521e-05
MSTRG.1905	ENSSSCG00000004616	ONECUT1	0.991045	2.22e-07	1.40221e-05
MSTRG.7020	ENSSSCG00000037666	ENSSSCG00000037666	0.991028	2.23e-07	1.37417e-05
MSTRG.1905	ENSSSCG00000004703	ENSSSCG00000004703	0.991028	2.23e-07	1.39113e-05
MSTRG.4602	ENSSSCG00000025652	CDH1	0.991006	2.25e-07	1.36979e-05
MSTRG.7020	ENSSSCG00000013476	CELF5	0.990995	2.26e-07	1.3595e-05
MSTRG.27	ENSSSCG00000012072	DSCAM	0.990982	2.27e-07	1.34945e-05
MSTRG.7020	ENSSSCG00000006464	NTRK1	0.990903	2.34e-07	1.35908e-05
MSTRG.1905	ENSSSCG00000033815	SST	0.9909	2.35e-07	1.33422e-05
MSTRG.27	ENSSSCG00000006464	NTRK1	0.990897	2.35e-07	1.34938e-05
MSTRG.4603	ENSSSCG00000004937	SLC24A1	0.990858	2.38e-07	1.33624e-05
MSTRG.7020	ENSSSCG00000003256	PRKCG	0.990843	2.4e-07	1.33266e-05
MSTRG.7020	ENSSSCG00000038658	ENSSSCG00000038658	0.990763	2.47e-07	1.35662e-05
MSTRG.7020	ENSSSCG00000011204	KCNH8	0.990673	2.56e-07	1.39093e-05
MSTRG.27	ENSSSCG00000001807	AP3B2	0.990609	2.62e-07	1.40839e-05
MSTRG.7020	ENSSSCG00000006618	CELF3	0.990551	2.68e-07	1.42548e-05
MSTRG.7020	ENSSSCG00000039320	ENSSSCG00000039320	0.990394	2.83e-07	1.48958e-05
MSTRG.388	ENSSSCG00000032600	PNOC	0.990391	2.84e-07	1.47944e-05
MSTRG.12499	ENSSSCG00000035073	ENSSSCG00000035073	0.990384	2.84e-07	1.46434e-05
MSTRG.27	ENSSSCG00000011204	KCNH8	0.990382	2.85e-07	1.45465e-05
MSTRG.4602	ENSSSCG00000008568	DRC1	0.990358	2.87e-07	1.45021e-05
MSTRG.4602	ENSSSCG00000028923	SCNN1B	0.990226	3.01e-07	1.50589e-05
MSTRG.1905	ENSSSCG00000035252	SMIM17	0.990204	3.03e-07	1.50104e-05
MSTRG.27	ENSSSCG00000007605	TMEM130	0.990051	3.2e-07	1.56986e-05
MSTRG.388	ENSSSCG00000040253	FAM181A	0.989969	3.3e-07	1.60336e-05
MSTRG.7020	ENSSSCG00000012072	DSCAM	0.989929	3.34e-07	1.60734e-05
MSTRG.4602	ENSSSCG00000018007	MYH3	0.989925	3.35e-07	1.59694e-05
MSTRG.1905	ENSSSCG00000027037	MIR219A2	0.989865	3.42e-07	1.61507e-05
MSTRG.1905	ENSSSCG00000034640	ENSSSCG00000034640	0.989865	3.42e-07	1.60012e-05
MSTRG.1905	ENSSSCG00000038114	ENSSSCG00000038114	0.989865	3.42e-07	1.58544e-05
MSTRG.1905	ENSSSCG00000039502	ENSSSCG00000039502	0.989865	3.42e-07	1.57102e-05
MSTRG.10732	ENSSSCG00000039272	IP6K3	0.989804	3.49e-07	1.58874e-05
MSTRG.1905	ENSSSCG00000026985	SNAP25	0.989785	3.51e-07	1.58357e-05
MSTRG.4603	ENSSSCG00000035612	COX6B2	0.989753	3.55e-07	1.58745e-05
MSTRG.1905	ENSSSCG00000010727	GPR26	0.989614	3.72e-07	1.63454e-05
MSTRG.7020	ENSSSCG00000007437	SLC12A5	0.989591	3.75e-07	1.63351e-05
MSTRG.1905	ENSSSCG00000038971	ST8SIA3	0.989563	3.79e-07	1.62296e-05
MSTRG.27	ENSSSCG00000008802	BEND4	0.989561	3.79e-07	1.63683e-05
MSTRG.4602	ENSSSCG00000002980	AWN	0.989539	3.82e-07	1.62206e-05
MSTRG.7020	ENSSSCG00000022274	SLC18A3	0.989524	3.84e-07	1.61696e-05
MSTRG.27	ENSSSCG00000000978	MLC1	0.989365	4.04e-07	1.68712e-05
MSTRG.12499	ENSSSCG00000008742	CD38	0.989349	4.06e-07	1.68157e-05
MSTRG.1905	ENSSSCG00000036884	ENSSSCG00000036884	0.989194	4.27e-07	1.75417e-05
MSTRG.4603	ENSSSCG00000012755	GABRQ	0.989169	4.31e-07	1.75633e-05
MSTRG.1905	ENSSSCG00000010252	HKDC1	0.989118	4.38e-07	1.77057e-05
MSTRG.1905	ENSSSCG00000004904	ENSSSCG00000004904	0.989093	4.41e-07	1.76855e-05
MSTRG.4602	ENSSSCG00000039013	NOTUM	0.98909	4.42e-07	1.7586e-05
MSTRG.388	ENSSSCG00000023441	KLHDC8A	0.989052	4.47e-07	1.7646e-05
MSTRG.388	ENSSSCG00000037949	ENSSSCG00000037949	0.989042	4.49e-07	1.75876e-05
MSTRG.27	ENSSSCG00000015395	GRM3	0.988963	4.6e-07	1.77434e-05
MSTRG.1905	ENSSSCG00000036255	CACNG3	0.988901	4.69e-07	1.79535e-05
MSTRG.9177	ENSSSCG00000038864	UCMA	0.988814	4.82e-07	1.83124e-05
MSTRG.4602	ENSSSCG00000017307	MYL4	0.988721	4.96e-07	1.87036e-05
MSTRG.12499	ENSSSCG00000008809	GABRG1	0.98869	5.01e-07	1.87522e-05
MSTRG.388	ENSSSCG00000003388	SLC45A1	0.988683	5.02e-07	1.86515e-05
MSTRG.388	ENSSSCG00000010581	PSD	0.988488	5.33e-07	1.96588e-05
MSTRG.1905	ENSSSCG00000013343	SLC17A6	0.988447	5.4e-07	1.97726e-05
MSTRG.27	ENSSSCG00000039850	SLC6A11	0.988441	5.41e-07	1.96667e-05
MSTRG.7020	ENSSSCG00000033535	ENSSSCG00000033535	0.98844	5.41e-07	1.95262e-05
MSTRG.388	ENSSSCG00000022678	AMER2	0.988391	5.49e-07	1.96744e-05
MSTRG.388	ENSSSCG00000037207	NXPH1	0.988293	5.65e-07	2.01052e-05
MSTRG.27	ENSSSCG00000026754	ATCAY	0.988234	5.75e-07	2.0318e-05
MSTRG.4602	ENSSSCG00000040735	DDAH1	0.988202	5.81e-07	2.03875e-05
MSTRG.7020	ENSSSCG00000038013	DIRAS1	0.98817	5.86e-07	2.04211e-05
MSTRG.1905	ENSSSCG00000025013	RTN1	0.988094	5.99e-07	2.07311e-05
MSTRG.27	ENSSSCG00000003423	DRAXIN	0.988088	6e-07	2.06245e-05
MSTRG.7020	ENSSSCG00000004078	VIP	0.988084	6.01e-07	2.05193e-05
MSTRG.7020	ENSSSCG00000037404	DRGX	0.988057	6.06e-07	2.05511e-05
MSTRG.27	ENSSSCG00000035445	SEZ6	0.988014	6.13e-07	2.06499e-05
MSTRG.4602	ENSSSCG00000037430	COL6A6	0.98801	6.14e-07	2.05466e-05
MSTRG.27	ENSSSCG00000016285	ECEL1	0.988	6.16e-07	2.04779e-05
MSTRG.12499	ENSSSCG00000011260	SCN10A	0.987997	6.17e-07	2.03771e-05
MSTRG.7020	ENSSSCG00000001928	ENSSSCG00000001928	0.987906	6.33e-07	2.07698e-05
MSTRG.7020	ENSSSCG00000005703	PRDM12	0.987848	6.44e-07	2.09944e-05
MSTRG.7020	ENSSSCG00000012129	GLRA2	0.987825	6.48e-07	2.09894e-05
MSTRG.7020	ENSSSCG00000013320	PAX6	0.987821	6.49e-07	2.08879e-05
MSTRG.388	ENSSSCG00000025532	CACNG7	0.9878	6.53e-07	2.08836e-05
MSTRG.12499	ENSSSCG00000033829	ENSSSCG00000033829	0.98779	6.54e-07	2.0784e-05
MSTRG.7020	ENSSSCG00000002423	KCNK10	0.987754	6.61e-07	2.08752e-05
MSTRG.7020	ENSSSCG00000010556	PAX2	0.987716	6.68e-07	2.09652e-05
MSTRG.7020	ENSSSCG00000035445	SEZ6	0.987525	7.05e-07	2.1855e-05
MSTRG.2	ENSSSCG00000023915	SLC2A4	0.987481	7.14e-07	2.1999e-05
MSTRG.388	ENSSSCG00000038488	PHOX2B	0.987468	7.17e-07	2.18253e-05
MSTRG.12499	ENSSSCG00000002011	CPNE6	0.987465	7.17e-07	2.19576e-05
MSTRG.7020	ENSSSCG00000001807	AP3B2	0.987362	7.38e-07	2.233e-05
MSTRG.27	ENSSSCG00000040093	ENSSSCG00000040093	0.987359	7.39e-07	2.22272e-05
MSTRG.12499	ENSSSCG00000034062	SV2C	0.987326	7.45e-07	2.22751e-05
MSTRG.4602	ENSSSCG00000033553	ENSSSCG00000033553	0.987297	7.51e-07	2.23224e-05
MSTRG.27	ENSSSCG00000000439	KIF5A	0.987221	7.67e-07	2.26646e-05
MSTRG.388	ENSSSCG00000033236	SMIM18	0.987214	7.69e-07	2.25916e-05
MSTRG.7020	ENSSSCG00000029334	MYT1L	0.987205	7.71e-07	2.25194e-05
MSTRG.1905	ENSSSCG00000005130	ELAVL2	0.987131	7.86e-07	2.28256e-05
MSTRG.27	ENSSSCG00000009659	PNMA2	0.987127	7.87e-07	2.27241e-05
MSTRG.27	ENSSSCG00000008166	CREG2	0.987097	7.93e-07	2.27672e-05
MSTRG.388	ENSSSCG00000009022	MAB21L2	0.98696	8.23e-07	2.3363e-05
MSTRG.12499	ENSSSCG00000015401	PCLO	0.986928	8.3e-07	2.34301e-05
MSTRG.4602	ENSSSCG00000035928	CLDN3	0.986862	8.45e-07	2.3721e-05
MSTRG.7020	ENSSSCG00000000195	PRPH	0.986842	8.5e-07	2.37296e-05
MSTRG.4602	ENSSSCG00000031716	PTPRQ	0.986831	8.52e-07	2.36547e-05
MSTRG.27	ENSSSCG00000028942	NRXN3	0.98669	8.84e-07	2.4409e-05
MSTRG.7020	ENSSSCG00000040677	ENSSSCG00000040677	0.986648	8.94e-07	2.4551e-05
MSTRG.27	ENSSSCG00000003737	NOL4	0.986419	9.49e-07	2.59205e-05
MSTRG.4602	ENSSSCG00000025980	CHMP4C	0.986339	9.68e-07	2.62973e-05
MSTRG.4602	ENSSSCG00000001500	COL21A1	0.986329	9.71e-07	2.62378e-05
MSTRG.5732	ENSSSCG00000007695	ENSSSCG00000007695	0.986311	9.75e-07	2.62057e-05
MSTRG.27	ENSSSCG00000016176	MARCHF4	0.986285	9.82e-07	2.62542e-05
MSTRG.4602	ENSSSCG00000008215	SMYD1	0.986249	9.91e-07	2.63554e-05
MSTRG.27	ENSSSCG00000013358	PTPN5	0.986232	9.95e-07	2.63232e-05
MSTRG.388	ENSSSCG00000000026	SULT4A1	0.986086	1.03e-06	2.69668e-05
MSTRG.4602	ENSSSCG00000011325	MYL3	0.986029	1.05e-06	2.73487e-05
MSTRG.1905	ENSSSCG00000000195	PRPH	0.986029	1.05e-06	2.72085e-05
MSTRG.7020	ENSSSCG00000031917	KCNS2	0.985963	1.06e-06	2.73274e-05
MSTRG.1905	ENSSSCG00000034976	ENSSSCG00000034976	0.985957	1.07e-06	2.71694e-05
MSTRG.27	ENSSSCG00000007437	SLC12A5	0.985932	1.07e-06	2.73066e-05
MSTRG.12647	ENSSSCG00000038814	ENSSSCG00000038814	0.985819	1.1e-06	2.77915e-05
MSTRG.388	ENSSSCG00000038419	ENSSSCG00000038419	0.985803	1.11e-06	2.79046e-05
MSTRG.4603	ENSSSCG00000037620	ENSSSCG00000037620	0.985766	1.12e-06	2.80166e-05
MSTRG.4602	ENSSSCG00000034870	ENSSSCG00000034870	0.985722	1.13e-06	2.79897e-05
MSTRG.4602	ENSSSCG00000016620	TSPAN12	0.985636	1.15e-06	2.82085e-05
MSTRG.7020	ENSSSCG00000039537	TMEM179	0.985627	1.16e-06	2.83163e-05
MSTRG.4602	ENSSSCG00000033386	ENSSSCG00000033386	0.985627	1.16e-06	2.81802e-05
MSTRG.27	ENSSSCG00000002399	NGB	0.985526	1.18e-06	2.85289e-05
MSTRG.4602	ENSSSCG00000035883	GPR160	0.98546	1.2e-06	2.88743e-05
MSTRG.27	ENSSSCG00000003417	DISP3	0.985385	1.23e-06	2.93169e-05
MSTRG.27	ENSSSCG00000015371	FERD3L	0.985348	1.24e-06	2.92791e-05
MSTRG.4602	ENSSSCG00000007623	BUD31	0.985336	1.24e-06	2.94165e-05
MSTRG.4602	ENSSSCG00000010312	PLAU	0.985309	1.25e-06	2.92419e-05
MSTRG.7020	ENSSSCG00000020992	IGSF21	0.985292	1.25e-06	2.93779e-05
MSTRG.4602	ENSSSCG00000033740	INS	0.98527	1.26e-06	2.934e-05
MSTRG.7020	ENSSSCG00000039212	MYT1	0.985234	1.27e-06	2.94372e-05
MSTRG.4602	ENSSSCG00000006156	ENSSSCG00000006156	0.985221	1.27e-06	2.93028e-05
MSTRG.27	ENSSSCG00000016319	GBX2	0.985205	1.28e-06	2.92662e-05
MSTRG.4602	ENSSSCG00000036662	CHRM5	0.9852	1.28e-06	2.93993e-05
MSTRG.1905	ENSSSCG00000003523	EPHA8	0.985045	1.33e-06	3.02725e-05
MSTRG.4602	ENSSSCG00000023031	TNNT2	0.985027	1.33e-06	3.01367e-05
MSTRG.7020	ENSSSCG00000033583	NEUROD2	0.985005	1.34e-06	3.02278e-05
MSTRG.1905	ENSSSCG00000009456	KLHL1	0.984982	1.35e-06	3.0318e-05
MSTRG.4602	ENSSSCG00000012607	TMEM255A	0.984976	1.35e-06	3.01838e-05
MSTRG.7020	ENSSSCG00000009941	SVOP	0.984954	1.36e-06	3.02735e-05
MSTRG.27	ENSSSCG00000029334	MYT1L	0.984883	1.38e-06	3.05839e-05
MSTRG.7020	ENSSSCG00000009504	ENSSSCG00000009504	0.984863	1.38e-06	3.04504e-05
MSTRG.9177	ENSSSCG00000017863	TRPV1	0.984823	1.4e-06	3.07574e-05
MSTRG.4602	ENSSSCG00000003758	CTBS	0.984796	1.41e-06	3.0843e-05
MSTRG.27	ENSSSCG00000017078	GLRA1	0.984772	1.41e-06	3.071e-05
MSTRG.4602	ENSSSCG00000034178	AIF1L	0.984711	1.43e-06	3.1012e-05
MSTRG.4602	ENSSSCG00000008413	GPR75	0.98469	1.44e-06	3.10954e-05
MSTRG.15854	ENSSSCG00000023186	CA4	0.984595	1.47e-06	3.16081e-05
MSTRG.27	ENSSSCG00000013476	CELF5	0.984577	1.48e-06	3.15546e-05
MSTRG.4602	ENSSSCG00000006205	MCMDC2	0.984557	1.48e-06	3.1422e-05
MSTRG.1905	ENSSSCG00000009648	ENSSSCG00000009648	0.984473	1.51e-06	3.17918e-05
MSTRG.4034	ENSSSCG00000040145	SNAI3	0.984435	1.53e-06	3.20792e-05
MSTRG.1905	ENSSSCG00000037404	DRGX	0.984373	1.55e-06	3.23643e-05
MSTRG.1905	ENSSSCG00000000978	MLC1	0.984346	1.56e-06	3.2439e-05
MSTRG.4602	ENSSSCG00000025408	ULK4	0.984327	1.56e-06	3.23061e-05
MSTRG.4602	ENSSSCG00000034858	RAP1GAP2	0.984217	1.6e-06	3.29992e-05
MSTRG.27	ENSSSCG00000037485	ENSSSCG00000037485	0.984148	1.63e-06	3.33457e-05
MSTRG.4602	ENSSSCG00000015474	PPFIA4	0.984137	1.63e-06	3.34813e-05
MSTRG.7020	ENSSSCG00000025013	RTN1	0.984072	1.65e-06	3.36188e-05
MSTRG.4602	ENSSSCG00000038044	GYG2	0.983956	1.7e-06	3.43604e-05
MSTRG.27	ENSSSCG00000031519	NRSN2	0.983945	1.7e-06	3.42235e-05
MSTRG.12647	ENSSSCG00000009498	ENSSSCG00000009498	0.983918	1.71e-06	3.42882e-05
MSTRG.27	ENSSSCG00000003807	DNAJC6	0.983881	1.72e-06	3.43524e-05
MSTRG.4602	ENSSSCG00000017478	RAPGEFL1	0.983877	1.72e-06	3.42172e-05
MSTRG.12499	ENSSSCG00000005257	TRPM3	0.983819	1.75e-06	3.44076e-05
MSTRG.4602	ENSSSCG00000000736	TEAD4	0.983802	1.75e-06	3.4542e-05
MSTRG.27	ENSSSCG00000038476	ENSSSCG00000038476	0.98378	1.76e-06	3.44701e-05
MSTRG.4602	ENSSSCG00000014825	RELT	0.983754	1.77e-06	3.45321e-05
MSTRG.4602	ENSSSCG00000020725	ERBB3	0.983707	1.79e-06	3.46547e-05
MSTRG.4602	ENSSSCG00000021059	ADORA1	0.983699	1.79e-06	3.4788e-05
MSTRG.4602	ENSSSCG00000034144	ENSSSCG00000034144	0.983665	1.81e-06	3.47754e-05
MSTRG.7020	ENSSSCG00000009869	LHX5	0.983621	1.82e-06	3.45732e-05
MSTRG.4602	ENSSSCG00000021375	HS6ST2	0.983617	1.82e-06	3.47036e-05
MSTRG.11756	ENSSSCG00000035996	ENSSSCG00000035996	0.983591	1.83e-06	3.46329e-05
MSTRG.7020	ENSSSCG00000025879	SCRT1	0.983577	1.84e-06	3.46922e-05
MSTRG.1905	ENSSSCG00000005939	FAM135B	0.983547	1.85e-06	3.47511e-05
MSTRG.388	ENSSSCG00000015536	LHX4	0.983525	1.86e-06	3.48096e-05
MSTRG.7020	ENSSSCG00000002639	ENSSSCG00000002639	0.983495	1.87e-06	3.47394e-05
MSTRG.4602	ENSSSCG00000015955	ITGA6	0.98348	1.88e-06	3.47972e-05
MSTRG.1905	ENSSSCG00000005703	PRDM12	0.983478	1.88e-06	3.46702e-05
MSTRG.4602	ENSSSCG00000001565	CDKN1A	0.983443	1.89e-06	3.47279e-05
MSTRG.4602	ENSSSCG00000005593	OLFML2A	0.983421	1.9e-06	3.47851e-05
MSTRG.1595	ENSSSCG00000024161	ENSSSCG00000024161	0.983417	1.9e-06	3.46596e-05
MSTRG.27	ENSSSCG00000000216	ASIC1	0.983346	1.93e-06	3.49544e-05
MSTRG.12499	ENSSSCG00000007010	ZMAT4	0.983305	1.95e-06	3.51905e-05
MSTRG.27	ENSSSCG00000011543	LHFPL4	0.983287	1.96e-06	3.52451e-05
MSTRG.388	ENSSSCG00000003255	CACNG8	0.983217	1.98e-06	3.54785e-05
MSTRG.14579	ENSSSCG00000023060	ENSSSCG00000023060	0.983188	2e-06	3.54596e-05
MSTRG.12499	ENSSSCG00000002262	SV2B	0.983184	2e-06	3.55845e-05
MSTRG.3996	ENSSSCG00000036235	ENSSSCG00000036235	0.983182	2e-06	3.53357e-05
MSTRG.4603	ENSSSCG00000014434	IL17B	0.983177	2e-06	3.57102e-05
MSTRG.11756	ENSSSCG00000040357	ENSSSCG00000040357	0.983172	2e-06	3.52125e-05
MSTRG.7020	ENSSSCG00000023084	ATP2B2	0.983134	2.02e-06	3.54412e-05
MSTRG.7020	ENSSSCG00000029865	GRM5	0.983093	2.04e-06	3.55452e-05
MSTRG.1905	ENSSSCG00000022614	DQX1	0.983076	2.04e-06	3.56682e-05
MSTRG.17803	ENSSSCG00000028942	NRXN3	0.983042	2.06e-06	3.57704e-05
MSTRG.27	ENSSSCG00000009456	KLHL1	0.982973	2.09e-06	3.6167e-05
MSTRG.7020	ENSSSCG00000040753	ENSSSCG00000040753	0.982919	2.11e-06	3.62647e-05
MSTRG.4602	ENSSSCG00000036049	PEG10	0.982913	2.11e-06	3.63885e-05
MSTRG.4602	ENSSSCG00000038300	ALDOB	0.98286	2.13e-06	3.64844e-05
MSTRG.4602	ENSSSCG00000033726	ENSSSCG00000033726	0.982855	2.14e-06	3.65318e-05
MSTRG.7020	ENSSSCG00000033688	ZDHHC22	0.982826	2.15e-06	3.64562e-05
MSTRG.4602	ENSSSCG00000012546	NRK	0.982824	2.15e-06	3.6579e-05
MSTRG.4602	ENSSSCG00000037946	ENSSSCG00000037946	0.982818	2.15e-06	3.63343e-05
MSTRG.4602	ENSSSCG00000027981	RTL9	0.982734	2.19e-06	3.67644e-05
MSTRG.4602	ENSSSCG00000006720	HAO2	0.982731	2.19e-06	3.68869e-05
MSTRG.27	ENSSSCG00000038013	DIRAS1	0.982657	2.22e-06	3.7022e-05
MSTRG.10732	ENSSSCG00000036244	PRR33	0.982647	2.23e-06	3.70664e-05
MSTRG.12499	ENSSSCG00000015911	SCN3A	0.982629	2.24e-06	3.71106e-05
MSTRG.14579	ENSSSCG00000002398	TMEM63C	0.98253	2.28e-06	3.75272e-05
MSTRG.4602	ENSSSCG00000004150	ENSSSCG00000004150	0.982525	2.28e-06	3.74053e-05
MSTRG.4602	ENSSSCG00000034087	TNFSF15	0.982436	2.32e-06	3.79384e-05
MSTRG.4602	ENSSSCG00000030538	CDCP2	0.982434	2.33e-06	3.7979e-05
MSTRG.10732	ENSSSCG00000011053	ENSSSCG00000011053	0.982411	2.34e-06	3.80194e-05
MSTRG.4602	ENSSSCG00000015402	CACNA2D1	0.982299	2.39e-06	3.87073e-05
MSTRG.16842	ENSSSCG00000037709	KCNA2	0.982247	2.41e-06	3.89065e-05
MSTRG.7020	ENSSSCG00000040342	ENSSSCG00000040342	0.982239	2.42e-06	3.88199e-05
MSTRG.27	ENSSSCG00000036443	HECW1	0.982224	2.42e-06	3.89435e-05
MSTRG.4602	ENSSSCG00000005981	FBXO32	0.98217	2.45e-06	3.91767e-05
MSTRG.1905	ENSSSCG00000023084	ATP2B2	0.982138	2.46e-06	3.92126e-05
MSTRG.7020	ENSSSCG00000033348	ISL2	0.982121	2.47e-06	3.92481e-05
MSTRG.4602	ENSSSCG00000012054	DOP1B	0.982064	2.5e-06	3.96003e-05
MSTRG.4602	ENSSSCG00000008758	SLC34A2	0.981951	2.56e-06	4.0424e-05
MSTRG.4602	ENSSSCG00000031142	NMNAT3	0.981913	2.57e-06	4.04555e-05
MSTRG.388	ENSSSCG00000016416	SHH	0.981893	2.58e-06	4.04868e-05
MSTRG.12499	ENSSSCG00000033062	ENSSSCG00000033062	0.98181	2.63e-06	4.11436e-05
MSTRG.27	ENSSSCG00000017537	HOXB8	0.981769	2.65e-06	4.13285e-05
MSTRG.4602	ENSSSCG00000037620	ENSSSCG00000037620	0.981715	2.67e-06	4.15123e-05
MSTRG.4602	ENSSSCG00000033125	ENSSSCG00000033125	0.98169	2.69e-06	4.15675e-05
MSTRG.4602	ENSSSCG00000011717	IGSF10	0.981685	2.69e-06	4.1695e-05
MSTRG.4602	ENSSSCG00000009829	ENSSSCG00000009829	0.981661	2.7e-06	4.15948e-05
MSTRG.7020	ENSSSCG00000011060	GAD2	0.981635	2.71e-06	4.1622e-05
MSTRG.9177	ENSSSCG00000009499	ENSSSCG00000009499	0.981579	2.74e-06	4.18285e-05
MSTRG.12647	ENSSSCG00000014422	SPINK5	0.981558	2.75e-06	4.18547e-05
MSTRG.4602	ENSSSCG00000009500	CLDN10	0.981515	2.78e-06	4.21842e-05
MSTRG.5732	ENSSSCG00000025410	PRSS16	0.981487	2.79e-06	4.22092e-05
MSTRG.2	ENSSSCG00000029441	ENSSSCG00000029441	0.981484	2.79e-06	4.20832e-05
MSTRG.388	ENSSSCG00000023329	APC2	0.981422	2.83e-06	4.25595e-05
MSTRG.388	ENSSSCG00000038508	SPTBN2	0.981415	2.83e-06	4.24332e-05
MSTRG.7020	ENSSSCG00000040652	CBLN1	0.981393	2.84e-06	4.24572e-05
MSTRG.9177	ENSSSCG00000028112	CLIC6	0.981391	2.84e-06	4.23319e-05
MSTRG.27	ENSSSCG00000013320	PAX6	0.981366	2.86e-06	4.238e-05
MSTRG.7020	ENSSSCG00000032197	ENSSSCG00000032197	0.981356	2.86e-06	4.22561e-05
MSTRG.4602	ENSSSCG00000037020	ENSSSCG00000037020	0.981286	2.9e-06	4.27222e-05
MSTRG.4602	ENSSSCG00000002263	SLCO3A1	0.981264	2.91e-06	4.27449e-05
MSTRG.4602	ENSSSCG00000030681	MYBPH	0.981234	2.93e-06	4.29139e-05
MSTRG.4034	ENSSSCG00000031614	SMCO1	0.981208	2.94e-06	4.29359e-05
MSTRG.4602	ENSSSCG00000040169	ENSSSCG00000040169	0.981183	2.95e-06	4.29578e-05
MSTRG.388	ENSSSCG00000031222	ENSSSCG00000031222	0.981169	2.96e-06	4.28564e-05
MSTRG.388	ENSSSCG00000038578	HRH3	0.981168	2.96e-06	4.29795e-05
MSTRG.1905	ENSSSCG00000010491	ENSSSCG00000010491	0.981152	2.97e-06	4.28783e-05
MSTRG.4602	ENSSSCG00000035101	KLF5	0.981142	2.98e-06	4.29001e-05
MSTRG.7020	ENSSSCG00000031519	NRSN2	0.981116	2.99e-06	4.29218e-05
MSTRG.11756	ENSSSCG00000039919	ENSSSCG00000039919	0.981104	3e-06	4.29433e-05
MSTRG.4602	ENSSSCG00000031125	AMPD2	0.981075	3.01e-06	4.29648e-05
MSTRG.14169	ENSSSCG00000004477	IMPG1	0.981045	3.03e-06	4.31284e-05
MSTRG.27	ENSSSCG00000026985	SNAP25	0.980971	3.07e-06	4.3575e-05
MSTRG.7020	ENSSSCG00000006744	NHLH2	0.980964	3.08e-06	4.35945e-05
MSTRG.11756	ENSSSCG00000035308	ENSSSCG00000035308	0.980919	3.1e-06	4.36331e-05
MSTRG.27	ENSSSCG00000005130	ELAVL2	0.980917	3.1e-06	4.3755e-05
MSTRG.1905	ENSSSCG00000036674	PPP1R1C	0.980847	3.14e-06	4.40734e-05
MSTRG.12499	ENSSSCG00000014093	CRHBP	0.98083	3.15e-06	4.40913e-05
MSTRG.11149	ENSSSCG00000012547	SERPINA7	0.980816	3.16e-06	4.41091e-05
MSTRG.4602	ENSSSCG00000021075	TDRD1	0.980772	3.19e-06	4.44052e-05
MSTRG.7020	ENSSSCG00000007338	VSTM2L	0.980771	3.19e-06	4.42832e-05
MSTRG.4602	ENSSSCG00000017306	ITGB3	0.980741	3.2e-06	4.43003e-05
MSTRG.4602	ENSSSCG00000021273	ENSSSCG00000021273	0.980735	3.21e-06	4.41965e-05
MSTRG.4602	ENSSSCG00000012482	SRPX2	0.980711	3.22e-06	4.42138e-05
MSTRG.4602	ENSSSCG00000037849	ENSSSCG00000037849	0.980689	3.23e-06	4.42309e-05
MSTRG.12499	ENSSSCG00000039344	ENSSSCG00000039344	0.980631	3.27e-06	4.45372e-05
MSTRG.7020	ENSSSCG00000034557	ENSSSCG00000034557	0.980618	3.27e-06	4.46576e-05
MSTRG.388	ENSSSCG00000037195	FOXF2	0.980565	3.31e-06	4.49608e-05
MSTRG.12499	ENSSSCG00000009499	ENSSSCG00000009499	0.980533	3.33e-06	4.51112e-05
MSTRG.7020	ENSSSCG00000026754	ATCAY	0.980482	3.36e-06	4.53959e-05
MSTRG.4602	ENSSSCG00000013869	ENSSSCG00000013869	0.980416	3.4e-06	4.58139e-05
MSTRG.4602	ENSSSCG00000014034	N4BP3	0.98039	3.41e-06	4.58264e-05
MSTRG.11756	ENSSSCG00000018179	SNORD112	0.980375	3.42e-06	4.57176e-05
MSTRG.11756	ENSSSCG00000039794	SNORD116	0.980375	3.42e-06	4.5597e-05
MSTRG.11756	ENSSSCG00000019835	ssc-mir-128-2	0.980375	3.42e-06	4.5477e-05
MSTRG.11756	ENSSSCG00000027626	ssc-mir-345-1	0.980375	3.42e-06	4.53576e-05
MSTRG.11756	ENSSSCG00000009969	ENSSSCG00000009969	0.980375	3.42e-06	4.52389e-05
MSTRG.11756	ENSSSCG00000025508	ENSSSCG00000025508	0.980375	3.42e-06	4.51208e-05
MSTRG.11756	ENSSSCG00000030667	ENSSSCG00000030667	0.980375	3.42e-06	4.50033e-05
MSTRG.11756	ENSSSCG00000031814	ENSSSCG00000031814	0.980375	3.42e-06	4.48864e-05
MSTRG.11756	ENSSSCG00000032746	ENSSSCG00000032746	0.980375	3.42e-06	4.47701e-05
MSTRG.11756	ENSSSCG00000033603	ENSSSCG00000033603	0.980375	3.42e-06	4.46544e-05
MSTRG.11756	ENSSSCG00000033961	ENSSSCG00000033961	0.980375	3.42e-06	4.45393e-05
MSTRG.11756	ENSSSCG00000036243	ENSSSCG00000036243	0.980375	3.42e-06	4.44248e-05
MSTRG.11756	ENSSSCG00000036587	ENSSSCG00000036587	0.980375	3.42e-06	4.43109e-05
MSTRG.11756	ENSSSCG00000040584	ENSSSCG00000040584	0.980375	3.42e-06	4.41976e-05
MSTRG.11756	ENSSSCG00000040903	ENSSSCG00000040903	0.980375	3.42e-06	4.40848e-05
MSTRG.7020	ENSSSCG00000005939	FAM135B	0.980375	3.42e-06	4.58389e-05
MSTRG.5387	ENSSSCG00000011053	ENSSSCG00000011053	0.98032	3.45e-06	4.43584e-05
MSTRG.2	ENSSSCG00000012547	SERPINA7	0.98031	3.46e-06	4.40387e-05
MSTRG.4602	ENSSSCG00000004822	ALDH1A3	0.980307	3.46e-06	4.43741e-05
MSTRG.27	ENSSSCG00000016391	AMER3	0.980305	3.46e-06	4.42617e-05
MSTRG.12499	ENSSSCG00000015913	SCN9A	0.980273	3.48e-06	4.4182e-05
MSTRG.4602	ENSSSCG00000024311	CCR2	0.980228	3.51e-06	4.42295e-05
MSTRG.4602	ENSSSCG00000017557	WFIKKN2	0.980191	3.53e-06	4.42608e-05
MSTRG.27	ENSSSCG00000033397	KCNK9	0.980107	3.59e-06	4.49017e-05
MSTRG.4602	ENSSSCG00000029185	MAPRE3	0.980071	3.61e-06	4.50403e-05
MSTRG.7020	ENSSSCG00000004703	ENSSSCG00000004703	0.980055	3.62e-06	4.49431e-05
MSTRG.27	ENSSSCG00000031660	MAPK8IP2	0.980044	3.62e-06	4.50538e-05
MSTRG.7020	ENSSSCG00000031660	MAPK8IP2	0.980044	3.63e-06	4.48469e-05
MSTRG.4602	ENSSSCG00000011583	TMEM40	0.980015	3.64e-06	4.48608e-05
MSTRG.4602	ENSSSCG00000012266	SLC9A7	0.97994	3.69e-06	4.52562e-05
MSTRG.5732	ENSSSCG00000013340	MUC15	0.979924	3.7e-06	4.51597e-05
MSTRG.4602	ENSSSCG00000010984	KIF24	0.979921	3.7e-06	4.5269e-05
MSTRG.1905	ENSSSCG00000015395	GRM3	0.979916	3.71e-06	4.51726e-05
MSTRG.4602	ENSSSCG00000036480	CTNNA3	0.979877	3.73e-06	4.53069e-05
MSTRG.1905	ENSSSCG00000004078	VIP	0.979873	3.73e-06	4.51983e-05
MSTRG.7020	ENSSSCG00000000978	MLC1	0.979872	3.74e-06	4.52111e-05
MSTRG.27	ENSSSCG00000006477	BCAN	0.979785	3.79e-06	4.57061e-05
MSTRG.4602	ENSSSCG00000004680	TERB2	0.979774	3.8e-06	4.57176e-05
MSTRG.14579	ENSSSCG00000033864	ENSSSCG00000033864	0.979766	3.8e-06	4.5609e-05
MSTRG.7020	ENSSSCG00000009662	STMN4	0.979747	3.82e-06	4.57404e-05
MSTRG.4602	ENSSSCG00000004127	PLAGL1	0.979705	3.84e-06	4.58712e-05
MSTRG.4602	ENSSSCG00000013663	ANGPTL6	0.979693	3.85e-06	4.58822e-05
MSTRG.4602	ENSSSCG00000012584	CAPN6	0.97969	3.85e-06	4.57742e-05
MSTRG.4602	ENSSSCG00000017645	TEX14	0.979671	3.87e-06	4.5904e-05
MSTRG.4602	ENSSSCG00000030396	SETD7	0.979658	3.88e-06	4.58076e-05
MSTRG.4602	ENSSSCG00000006474	NES	0.979652	3.88e-06	4.59148e-05
MSTRG.15854	ENSSSCG00000023915	SLC2A4	0.979644	3.88e-06	4.57008e-05
MSTRG.4602	ENSSSCG00000028331	IL1R2	0.979616	3.9e-06	4.57232e-05
MSTRG.4602	ENSSSCG00000004779	PLCB2	0.979578	3.93e-06	4.59683e-05
MSTRG.4602	ENSSSCG00000009745	ADGRD1	0.979567	3.94e-06	4.59788e-05
MSTRG.4602	ENSSSCG00000031854	ENSSSCG00000031854	0.979561	3.94e-06	4.58729e-05
MSTRG.4602	ENSSSCG00000016570	TSPAN33	0.97955	3.95e-06	4.58836e-05
MSTRG.12647	ENSSSCG00000016153	UNC80	0.979543	3.95e-06	4.57783e-05
MSTRG.27	ENSSSCG00000012530	ENSSSCG00000012530	0.979539	3.95e-06	4.56736e-05
MSTRG.27	ENSSSCG00000005742	DBH	0.979521	3.97e-06	4.56957e-05
MSTRG.7020	ENSSSCG00000009301	GPR12	0.979519	3.97e-06	4.55918e-05
MSTRG.388	ENSSSCG00000034701	CALY	0.979512	3.97e-06	4.58e-05
MSTRG.4602	ENSSSCG00000036272	ENSSSCG00000036272	0.979483	3.99e-06	4.57176e-05
MSTRG.27	ENSSSCG00000010252	HKDC1	0.979473	4e-06	4.57285e-05
MSTRG.10886	ENSSSCG00000023186	CA4	0.979415	4.04e-06	4.60815e-05
MSTRG.4602	ENSSSCG00000016082	BOLL	0.979391	4.05e-06	4.60916e-05
MSTRG.4602	ENSSSCG00000032203	ENSSSCG00000032203	0.979384	4.06e-06	4.59982e-05
MSTRG.27	ENSSSCG00000039053	VGF	0.979379	4.06e-06	4.61015e-05
MSTRG.27	ENSSSCG00000015202	ROBO3	0.979356	4.08e-06	4.60184e-05
MSTRG.27	ENSSSCG00000039212	MYT1	0.979355	4.08e-06	4.61213e-05
MSTRG.7020	ENSSSCG00000010252	HKDC1	0.979285	4.13e-06	4.64786e-05
MSTRG.4602	ENSSSCG00000001985	CBLN3	0.979266	4.14e-06	4.64876e-05
MSTRG.4602	ENSSSCG00000015523	RALGPS2	0.979261	4.15e-06	4.64966e-05
MSTRG.4602	ENSSSCG00000002718	FA2H	0.979243	4.16e-06	4.65055e-05
MSTRG.27	ENSSSCG00000010177	TRIM67	0.979202	4.19e-06	4.67375e-05
MSTRG.1905	ENSSSCG00000033348	ISL2	0.979175	4.21e-06	4.68571e-05
MSTRG.4602	ENSSSCG00000022833	FGF16	0.97916	4.22e-06	4.68652e-05
MSTRG.4602	ENSSSCG00000004039	SLC22A3	0.979159	4.22e-06	4.67624e-05
MSTRG.4602	ENSSSCG00000003527	EPHB2	0.979145	4.23e-06	4.67707e-05
MSTRG.4602	ENSSSCG00000014434	IL17B	0.979141	4.23e-06	4.66685e-05
MSTRG.4602	ENSSSCG00000024954	FGF1	0.978984	4.34e-06	4.77778e-05
MSTRG.1905	ENSSSCG00000000439	KIF5A	0.978976	4.35e-06	4.76802e-05
MSTRG.7020	ENSSSCG00000038675	EPHA10	0.978969	4.35e-06	4.77838e-05
MSTRG.4603	ENSSSCG00000027981	RTL9	0.978968	4.35e-06	4.75769e-05
MSTRG.4602	ENSSSCG00000004534	CCDC68	0.978878	4.42e-06	4.82381e-05
MSTRG.4602	ENSSSCG00000035106	ssc-mir-9816	0.978872	4.42e-06	4.81342e-05
MSTRG.4602	ENSSSCG00000037493	ENSSSCG00000037493	0.978872	4.42e-06	4.80307e-05
MSTRG.4602	ENSSSCG00000038454	ENSSSCG00000038454	0.978872	4.42e-06	4.79276e-05
MSTRG.4602	ENSSSCG00000040703	ENSSSCG00000040703	0.978848	4.44e-06	4.78365e-05
MSTRG.11756	ENSSSCG00000019165	ssc-mir-143	0.978846	4.44e-06	4.79387e-05
MSTRG.7020	ENSSSCG00000000206	FAIM2	0.978846	4.44e-06	4.80414e-05
MSTRG.5732	ENSSSCG00000036609	TBXT	0.97882	4.46e-06	4.79497e-05
MSTRG.4602	ENSSSCG00000014909	SYTL2	0.978803	4.47e-06	4.78536e-05
MSTRG.4602	ENSSSCG00000016129	GPR1	0.978802	4.47e-06	4.79552e-05
MSTRG.2	ENSSSCG00000001453	SLA-DRA	0.978794	4.48e-06	4.78593e-05
MSTRG.4602	ENSSSCG00000030906	MPL	0.978725	4.53e-06	4.82913e-05
MSTRG.4602	ENSSSCG00000031744	ENSSSCG00000031744	0.978712	4.54e-06	4.8296e-05
MSTRG.4602	ENSSSCG00000040513	AQP3	0.978672	4.57e-06	4.8513e-05
MSTRG.27	ENSSSCG00000038851	UNC79	0.978666	4.57e-06	4.84113e-05
MSTRG.27	ENSSSCG00000008710	JAKMIP1	0.978654	4.58e-06	4.84158e-05
MSTRG.7020	ENSSSCG00000015202	ROBO3	0.978584	4.63e-06	4.87404e-05
MSTRG.1905	ENSSSCG00000013320	PAX6	0.978574	4.64e-06	4.87441e-05
MSTRG.27	ENSSSCG00000003523	EPHA8	0.978541	4.67e-06	4.89575e-05
MSTRG.27	ENSSSCG00000017311	MAPT	0.978527	4.68e-06	4.89607e-05
MSTRG.388	ENSSSCG00000017170	MGAT5B	0.978512	4.69e-06	4.8964e-05
MSTRG.4602	ENSSSCG00000021082	NRG2	0.978504	4.7e-06	4.88665e-05
MSTRG.388	ENSSSCG00000017003	KCNIP1	0.978493	4.7e-06	4.89672e-05
MSTRG.12647	ENSSSCG00000005268	RORB	0.978488	4.71e-06	4.88699e-05
MSTRG.4602	ENSSSCG00000010603	NEURL1	0.978467	4.72e-06	4.88733e-05
MSTRG.388	ENSSSCG00000036499	ENSSSCG00000036499	0.978451	4.74e-06	4.898e-05
MSTRG.5387	ENSSSCG00000026945	LRRC2	0.978402	4.77e-06	4.91894e-05
MSTRG.4602	ENSSSCG00000033394	VWA3B	0.978387	4.78e-06	4.91921e-05
MSTRG.27	ENSSSCG00000009941	SVOP	0.978383	4.79e-06	4.91949e-05
MSTRG.7020	ENSSSCG00000016999	TLX3	0.97834	4.82e-06	4.94026e-05
MSTRG.6533	ENSSSCG00000022566	ENSSSCG00000022566	0.978313	4.84e-06	4.95071e-05
MSTRG.4602	ENSSSCG00000035099	ENSSSCG00000035099	0.978293	4.86e-06	4.95113e-05
MSTRG.4602	ENSSSCG00000033532	SBK2	0.978274	4.87e-06	4.95133e-05
MSTRG.4602	ENSSSCG00000032672	RAB9B	0.97825	4.89e-06	4.94183e-05
MSTRG.388	ENSSSCG00000015048	DRD2	0.978246	4.89e-06	4.95174e-05
MSTRG.388	ENSSSCG00000039193	HOXB9	0.978193	4.94e-06	4.97247e-05
MSTRG.4602	ENSSSCG00000014430	ABLIM3	0.978191	4.94e-06	4.9824e-05
MSTRG.4602	ENSSSCG00000004544	SPG21	0.978104	5.01e-06	5.02292e-05
MSTRG.4602	ENSSSCG00000023771	ENSSSCG00000023771	0.978086	5.02e-06	5.02298e-05
MSTRG.4602	ENSSSCG00000010447	ACTA2	0.978064	5.04e-06	5.03303e-05
MSTRG.27	ENSSSCG00000033682	CPLX2	0.978058	5.04e-06	5.0231e-05
MSTRG.27	ENSSSCG00000026661	PTPRN2	0.978048	5.05e-06	5.02316e-05
MSTRG.4602	ENSSSCG00000003693	MYOM1	0.97804	5.06e-06	5.02322e-05
MSTRG.4602	ENSSSCG00000004052	FNDC1	0.978016	5.08e-06	5.03318e-05
MSTRG.5387	ENSSSCG00000031587	ENSSSCG00000031587	0.978002	5.09e-06	5.03322e-05
MSTRG.11756	ENSSSCG00000034304	ENSSSCG00000034304	0.977992	5.1e-06	5.03326e-05
MSTRG.4602	ENSSSCG00000002642	CDH15	0.977949	5.13e-06	5.053e-05
MSTRG.1905	ENSSSCG00000031190	ENSSSCG00000031190	0.97791	5.16e-06	5.07266e-05
MSTRG.4602	ENSSSCG00000002777	HSD11B2	0.977877	5.19e-06	5.09225e-05
MSTRG.11149	ENSSSCG00000023186	CA4	0.977864	5.2e-06	5.09217e-05
MSTRG.4602	ENSSSCG00000039990	ENSSSCG00000039990	0.97785	5.21e-06	5.08226e-05
MSTRG.4602	ENSSSCG00000032922	ENSSSCG00000032922	0.977847	5.21e-06	5.09209e-05
MSTRG.12499	ENSSSCG00000005781	TARS3	0.977828	5.23e-06	5.09194e-05
MSTRG.7020	ENSSSCG00000023332	ENSSSCG00000023332	0.977818	5.24e-06	5.09187e-05
MSTRG.17803	ENSSSCG00000006264	OPRK1	0.97779	5.26e-06	5.09172e-05
MSTRG.27	ENSSSCG00000009738	GALNT9	0.977786	5.26e-06	5.10149e-05
MSTRG.4602	ENSSSCG00000010162	SLC35F3	0.977751	5.29e-06	5.11097e-05
MSTRG.4602	ENSSSCG00000008942	ENSSSCG00000008942	0.977722	5.32e-06	5.13015e-05
MSTRG.1905	ENSSSCG00000033682	CPLX2	0.977664	5.37e-06	5.1685e-05
MSTRG.4603	ENSSSCG00000002777	HSD11B2	0.9776	5.42e-06	5.2067e-05
MSTRG.27	ENSSSCG00000000195	PRPH	0.97759	5.43e-06	5.20641e-05
MSTRG.4602	ENSSSCG00000014081	CERT1	0.97757	5.44e-06	5.20612e-05
MSTRG.4602	ENSSSCG00000029857	ENSSSCG00000029857	0.977557	5.45e-06	5.20583e-05
MSTRG.4602	ENSSSCG00000028559	LZTS1	0.977551	5.46e-06	5.20554e-05
MSTRG.4602	ENSSSCG00000002864	SLC7A10	0.977546	5.46e-06	5.19574e-05
MSTRG.9177	ENSSSCG00000005068	SLC35F4	0.97754	5.47e-06	5.19547e-05
MSTRG.4602	ENSSSCG00000035661	ENSSSCG00000035661	0.977539	5.47e-06	5.18572e-05
MSTRG.10703	ENSSSCG00000009499	ENSSSCG00000009499	0.977497	5.51e-06	5.20412e-05
MSTRG.4602	ENSSSCG00000012236	OTC	0.977495	5.51e-06	5.21386e-05
MSTRG.1905	ENSSSCG00000022274	SLC18A3	0.977441	5.55e-06	5.23212e-05
MSTRG.4602	ENSSSCG00000011259	SCN5A	0.977383	5.6e-06	5.26942e-05
MSTRG.4602	ENSSSCG00000008169	TBC1D8	0.977351	5.63e-06	5.2878e-05
MSTRG.7020	ENSSSCG00000014412	POU4F3	0.977324	5.65e-06	5.29674e-05
MSTRG.4602	ENSSSCG00000007864	GPRC5B	0.977266	5.71e-06	5.34308e-05
MSTRG.4602	ENSSSCG00000035610	ENSSSCG00000035610	0.977244	5.72e-06	5.33269e-05
MSTRG.4602	ENSSSCG00000024736	ACP4	0.977244	5.72e-06	5.34254e-05
MSTRG.4602	ENSSSCG00000000033	TSPO	0.977198	5.77e-06	5.35952e-05
MSTRG.388	ENSSSCG00000003214	KCNC3	0.977197	5.77e-06	5.36939e-05
MSTRG.4602	ENSSSCG00000032773	ENSSSCG00000032773	0.977181	5.78e-06	5.35896e-05
MSTRG.1905	ENSSSCG00000040824	CNTN2	0.977144	5.81e-06	5.37691e-05
MSTRG.4602	ENSSSCG00000027515	ENSSSCG00000027515	0.977133	5.82e-06	5.36651e-05
MSTRG.4602	ENSSSCG00000004357	SIM1	0.97713	5.82e-06	5.37632e-05
MSTRG.7020	ENSSSCG00000005767	SKOR2	0.977091	5.86e-06	5.39355e-05
MSTRG.4602	ENSSSCG00000016915	IL31RA	0.977053	5.89e-06	5.4113e-05
MSTRG.4602	ENSSSCG00000040562	C8orf88	0.977043	5.9e-06	5.41065e-05
MSTRG.4602	ENSSSCG00000005751	COL5A1	0.97696	5.98e-06	5.46418e-05
MSTRG.388	ENSSSCG00000024431	ATG9B	0.976957	5.98e-06	5.47408e-05
MSTRG.11756	ENSSSCG00000007082	ENSSSCG00000007082	0.976957	5.98e-06	5.45432e-05
MSTRG.4602	ENSSSCG00000009007	TMEM131L	0.976906	6.03e-06	5.49002e-05
MSTRG.98	ENSSSCG00000036235	ENSSSCG00000036235	0.976862	6.07e-06	5.51649e-05
MSTRG.4602	ENSSSCG00000039303	ENSSSCG00000039303	0.976854	6.07e-06	5.50659e-05
MSTRG.4602	ENSSSCG00000035391	ENSSSCG00000035391	0.976846	6.08e-06	5.50578e-05
MSTRG.27	ENSSSCG00000007373	GDAP1L1	0.976826	6.1e-06	5.51401e-05
MSTRG.4602	ENSSSCG00000032047	ENSSSCG00000032047	0.976825	6.1e-06	5.50416e-05
MSTRG.4602	ENSSSCG00000032562	TMC6	0.976815	6.11e-06	5.48381e-05
MSTRG.4602	ENSSSCG00000003382	TAS1R1	0.976814	6.11e-06	5.49356e-05
MSTRG.4602	ENSSSCG00000032662	FGF6	0.976809	6.11e-06	5.50336e-05
MSTRG.1905	ENSSSCG00000038476	ENSSSCG00000038476	0.976796	6.13e-06	5.4726e-05
MSTRG.4602	ENSSSCG00000001682	DLK2	0.976789	6.13e-06	5.492e-05
MSTRG.1905	ENSSSCG00000014412	POU4F3	0.976787	6.13e-06	5.48228e-05
MSTRG.388	ENSSSCG00000006666	SV2A	0.976712	6.2e-06	5.52533e-05
MSTRG.12499	ENSSSCG00000011766	PEX5L	0.976708	6.21e-06	5.52449e-05
MSTRG.27	ENSSSCG00000009504	ENSSSCG00000009504	0.976679	6.23e-06	5.53255e-05
MSTRG.4602	ENSSSCG00000018057	SOCS7	0.976651	6.26e-06	5.54944e-05
MSTRG.7020	ENSSSCG00000040824	CNTN2	0.976613	6.3e-06	5.57511e-05
MSTRG.7542	ENSSSCG00000014422	SPINK5	0.976563	6.34e-06	5.59093e-05
MSTRG.14579	ENSSSCG00000009485	SLITRK1	0.976562	6.34e-06	5.6007e-05
MSTRG.27	ENSSSCG00000031917	KCNS2	0.976548	6.36e-06	5.59879e-05
MSTRG.4602	ENSSSCG00000031988	MYOCD	0.976534	6.37e-06	5.59785e-05
MSTRG.4602	ENSSSCG00000009428	FAM216B	0.976502	6.4e-06	5.60471e-05
MSTRG.4602	ENSSSCG00000013236	MYBPC3	0.976478	6.42e-06	5.60281e-05
MSTRG.4602	ENSSSCG00000004803	ACTC1	0.976477	6.42e-06	5.6125e-05
MSTRG.4602	ENSSSCG00000036107	ENSSSCG00000036107	0.976472	6.43e-06	5.60186e-05
MSTRG.4034	ENSSSCG00000032657	RPL3L	0.976451	6.45e-06	5.60961e-05
MSTRG.1905	ENSSSCG00000013880	ENSSSCG00000013880	0.976388	6.51e-06	5.65207e-05
MSTRG.4602	ENSSSCG00000008214	FABP1	0.976376	6.52e-06	5.65104e-05
MSTRG.4602	ENSSSCG00000039060	RASSF3	0.97635	6.54e-06	5.65867e-05
MSTRG.7020	ENSSSCG00000010727	GPR26	0.976299	6.59e-06	5.69218e-05
MSTRG.4602	ENSSSCG00000004725	ZNF106	0.97621	6.68e-06	5.76008e-05
MSTRG.4602	ENSSSCG00000012218	ENSSSCG00000012218	0.976179	6.71e-06	5.77609e-05
MSTRG.10886	ENSSSCG00000023915	SLC2A4	0.976136	6.75e-06	5.80064e-05
MSTRG.4602	ENSSSCG00000036144	ENSSSCG00000036144	0.976098	6.79e-06	5.82511e-05
MSTRG.4602	ENSSSCG00000007470	RIPOR3	0.976076	6.81e-06	5.82249e-05
MSTRG.4602	ENSSSCG00000031648	CCN5	0.976071	6.82e-06	5.82119e-05
MSTRG.388	ENSSSCG00000004119	GRM1	0.976045	6.84e-06	5.82842e-05
MSTRG.27	ENSSSCG00000001664	TTBK1	0.976012	6.88e-06	5.83299e-05
MSTRG.4602	ENSSSCG00000010272	ADAMTS14	0.97601	6.88e-06	5.8428e-05
MSTRG.12499	ENSSSCG00000034726	KCNH5	0.975883	7.01e-06	5.92333e-05
MSTRG.4602	ENSSSCG00000001984	KHNYN	0.97584	7.05e-06	5.94719e-05
MSTRG.4602	ENSSSCG00000000541	FAR2	0.975831	7.06e-06	5.9457e-05
MSTRG.4602	ENSSSCG00000012686	MOSPD1	0.975825	7.06e-06	5.9358e-05
MSTRG.27	ENSSSCG00000010015	OSBP2	0.975809	7.08e-06	5.94273e-05
MSTRG.4602	ENSSSCG00000003684	MTCL1	0.975776	7.11e-06	5.94815e-05
MSTRG.4602	ENSSSCG00000014939	MTNR1B	0.975747	7.14e-06	5.96338e-05
MSTRG.4602	ENSSSCG00000003508	KIF17	0.975713	7.18e-06	5.98689e-05
MSTRG.7020	ENSSSCG00000007062	LAMP5	0.975704	7.19e-06	5.98535e-05
MSTRG.1905	ENSSSCG00000037079	SYT4	0.975684	7.21e-06	5.99213e-05
MSTRG.27	ENSSSCG00000010556	PAX2	0.97567	7.22e-06	5.99058e-05
MSTRG.14579	ENSSSCG00000016883	ISL1	0.975668	7.23e-06	5.98905e-05
MSTRG.4602	ENSSSCG00000005778	HSBP1L1	0.975637	7.26e-06	6.00406e-05
MSTRG.5387	ENSSSCG00000032889	ASB12	0.97561	7.28e-06	6.01076e-05
MSTRG.4602	ENSSSCG00000014221	LVRN	0.975606	7.29e-06	6.0092e-05
MSTRG.1905	ENSSSCG00000039320	ENSSSCG00000039320	0.9756	7.3e-06	5.99787e-05
MSTRG.4602	ENSSSCG00000035080	ENSSSCG00000035080	0.975593	7.3e-06	6.00764e-05
MSTRG.1905	ENSSSCG00000036443	HECW1	0.975571	7.33e-06	6.01274e-05
MSTRG.27	ENSSSCG00000034557	ENSSSCG00000034557	0.975565	7.33e-06	6.003e-05
MSTRG.4602	ENSSSCG00000036359	SLC43A1	0.975535	7.36e-06	6.01781e-05
MSTRG.4602	ENSSSCG00000006082	MATN2	0.975517	7.38e-06	6.02442e-05
MSTRG.4602	ENSSSCG00000025894	ssc-mir-1271	0.975515	7.38e-06	6.0147e-05
MSTRG.4602	ENSSSCG00000016034	COL3A1	0.975501	7.4e-06	6.02129e-05
MSTRG.5199	ENSSSCG00000016606	ASB15	0.975477	7.42e-06	6.02786e-05
MSTRG.4602	ENSSSCG00000008981	ENSSSCG00000008981	0.975474	7.43e-06	6.00701e-05
MSTRG.4602	ENSSSCG00000038992	TUBB6	0.975473	7.43e-06	6.01663e-05
MSTRG.4602	ENSSSCG00000008153	SLC9A2	0.975411	7.49e-06	6.0362e-05
MSTRG.4602	ENSSSCG00000039239	ssc-mir-615	0.975403	7.5e-06	6.03463e-05
MSTRG.4602	ENSSSCG00000033222	TRIM14	0.975393	7.51e-06	6.03307e-05
MSTRG.4602	ENSSSCG00000014163	SLF1	0.975386	7.52e-06	6.03152e-05
MSTRG.4602	ENSSSCG00000023514	DPEP3	0.975378	7.53e-06	6.02997e-05
MSTRG.4602	ENSSSCG00000014039	RGS14	0.975374	7.53e-06	6.02043e-05
MSTRG.4602	ENSSSCG00000040056	ENSSSCG00000040056	0.975368	7.54e-06	6.0094e-05
MSTRG.4602	ENSSSCG00000010370	ENSSSCG00000010370	0.975367	7.54e-06	6.0189e-05
MSTRG.4602	ENSSSCG00000011163	DIP2C	0.975352	7.56e-06	6.0064e-05
MSTRG.14579	ENSSSCG00000002991	TTC9B	0.975351	7.56e-06	5.98757e-05
MSTRG.4602	ENSSSCG00000012112	ARHGAP6	0.975346	7.56e-06	6.01586e-05
MSTRG.7020	ENSSSCG00000012039	OLIG2	0.975345	7.56e-06	5.99697e-05
MSTRG.12647	ENSSSCG00000034726	KCNH5	0.975316	7.6e-06	6.00983e-05
MSTRG.4603	ENSSSCG00000011583	TMEM40	0.975287	7.63e-06	6.02412e-05
MSTRG.4602	ENSSSCG00000018448	SNORA66	0.975278	7.64e-06	6.01323e-05
MSTRG.4602	ENSSSCG00000030623	XKR8	0.975267	7.65e-06	6.01173e-05
MSTRG.4602	ENSSSCG00000002004	PSME2	0.975253	7.66e-06	6.01025e-05
MSTRG.4602	ENSSSCG00000007849	CRYM	0.975245	7.67e-06	6.00876e-05
MSTRG.14579	ENSSSCG00000033493	CACNA1B	0.975233	7.68e-06	6.00728e-05
MSTRG.4602	ENSSSCG00000034285	RAG2	0.975221	7.7e-06	6.01362e-05
MSTRG.4603	ENSSSCG00000039868	ENSSSCG00000039868	0.975217	7.7e-06	5.99508e-05
MSTRG.4602	ENSSSCG00000039481	ENSSSCG00000039481	0.975216	7.7e-06	6.00434e-05
MSTRG.4602	ENSSSCG00000012755	GABRQ	0.97521	7.71e-06	5.99364e-05
MSTRG.4602	ENSSSCG00000003819	ANGPTL3	0.975189	7.73e-06	5.99995e-05
MSTRG.4602	ENSSSCG00000039685	ENSSSCG00000039685	0.975189	7.73e-06	5.99075e-05
MSTRG.4602	ENSSSCG00000001594	KIF6	0.975181	7.74e-06	5.98931e-05
MSTRG.12042	ENSSSCG00000021204	HOXA10	0.975158	7.77e-06	6.00333e-05
MSTRG.388	ENSSSCG00000015636	VSTM2A	0.975142	7.78e-06	5.99273e-05
MSTRG.388	ENSSSCG00000017834	ENSSSCG00000017834	0.975115	7.81e-06	6.00669e-05
MSTRG.4602	ENSSSCG00000010358	OPN4	0.975103	7.83e-06	6.01292e-05
MSTRG.4602	ENSSSCG00000014228	FAM170A	0.975062	7.87e-06	6.03446e-05
MSTRG.7542	ENSSSCG00000009856	NOS1	0.975034	7.9e-06	6.04829e-05
MSTRG.4603	ENSSSCG00000039587	ENSSSCG00000039587	0.97501	7.93e-06	6.04378e-05
MSTRG.4602	ENSSSCG00000010604	SH3PXD2A	0.975004	7.93e-06	6.05291e-05
MSTRG.388	ENSSSCG00000009845	SRRM4	0.974994	7.94e-06	6.04229e-05
MSTRG.4602	ENSSSCG00000039056	GAS7	0.974974	7.97e-06	6.056e-05
MSTRG.27	ENSSSCG00000040359	GOLGA7B	0.974947	8e-06	6.06967e-05
MSTRG.4602	ENSSSCG00000009361	POSTN	0.974916	8.03e-06	6.0833e-05
MSTRG.4034	ENSSSCG00000039272	IP6K3	0.974876	8.08e-06	6.10288e-05
MSTRG.4602	ENSSSCG00000027849	CNR2	0.974851	8.1e-06	6.10885e-05
MSTRG.4602	ENSSSCG00000040660	TRAPPC3L	0.974831	8.13e-06	6.10414e-05
MSTRG.1905	ENSSSCG00000022233	GAD1	0.974828	8.13e-06	6.11323e-05
MSTRG.388	ENSSSCG00000015259	B3GAT1	0.974824	8.13e-06	6.12234e-05
MSTRG.4602	ENSSSCG00000004149	NHSL1	0.97469	8.29e-06	6.21504e-05
MSTRG.4602	ENSSSCG00000009125	ENSSSCG00000009125	0.974651	8.33e-06	6.23578e-05
MSTRG.4602	ENSSSCG00000005350	FBXO10	0.974621	8.36e-06	6.24898e-05
MSTRG.4602	ENSSSCG00000006556	TPM3	0.97461	8.38e-06	6.25467e-05
MSTRG.4602	ENSSSCG00000006748	TSPAN2	0.974601	8.39e-06	6.2529e-05
MSTRG.4602	ENSSSCG00000016284	ENSSSCG00000016284	0.974574	8.42e-06	6.26602e-05
MSTRG.4602	ENSSSCG00000012150	REPS2	0.974566	8.43e-06	6.26423e-05
MSTRG.11756	ENSSSCG00000018003	ENSSSCG00000018003	0.974559	8.44e-06	6.26246e-05
MSTRG.4602	ENSSSCG00000002632	SLC28A1	0.974548	8.45e-06	6.26068e-05
MSTRG.14579	ENSSSCG00000026211	NRN1	0.974535	8.46e-06	6.25891e-05
MSTRG.4602	ENSSSCG00000033546	UBXN11	0.974528	8.47e-06	6.24802e-05
MSTRG.4602	ENSSSCG00000011286	KLHL40	0.974525	8.47e-06	6.25715e-05
MSTRG.5732	ENSSSCG00000032093	ENSSSCG00000032093	0.974512	8.49e-06	6.25364e-05
MSTRG.4602	ENSSSCG00000031986	ENSSSCG00000031986	0.974507	8.5e-06	6.25189e-05
MSTRG.4602	ENSSSCG00000033217	ENSSSCG00000033217	0.974483	8.52e-06	6.25749e-05
MSTRG.27	ENSSSCG00000035968	LMX1B	0.974461	8.55e-06	6.27041e-05
MSTRG.5732	ENSSSCG00000025086	ENSSSCG00000025086	0.974454	8.56e-06	6.26865e-05
MSTRG.4602	ENSSSCG00000038376	ENSSSCG00000038376	0.974446	8.57e-06	6.26689e-05
MSTRG.4602	ENSSSCG00000034654	MYOG	0.974435	8.58e-06	6.26514e-05
MSTRG.4602	ENSSSCG00000038545	C10orf105	0.974405	8.61e-06	6.27797e-05
MSTRG.10732	ENSSSCG00000040145	SNAI3	0.974404	8.62e-06	6.2762e-05
MSTRG.4602	ENSSSCG00000014316	TGFBI	0.974404	8.62e-06	6.26717e-05
MSTRG.4602	ENSSSCG00000000882	ENSSSCG00000000882	0.974397	8.62e-06	6.25817e-05
MSTRG.27	ENSSSCG00000022501	SOX3	0.974392	8.63e-06	6.25644e-05
MSTRG.27	ENSSSCG00000003748	CELF4	0.974386	8.64e-06	6.25472e-05
MSTRG.4602	ENSSSCG00000022794	ENSSSCG00000022794	0.974349	8.68e-06	6.27468e-05
MSTRG.4602	ENSSSCG00000015331	PON2	0.974304	8.73e-06	6.30181e-05
MSTRG.27	ENSSSCG00000033551	CACNG2	0.974275	8.77e-06	6.32166e-05
MSTRG.4602	ENSSSCG00000005630	ENSSSCG00000005630	0.974229	8.82e-06	6.34864e-05
MSTRG.4602	ENSSSCG00000016582	FAM71F1	0.974222	8.83e-06	6.3468e-05
MSTRG.7020	ENSSSCG00000025334	POU4F1	0.974184	8.88e-06	6.37367e-05
MSTRG.14579	ENSSSCG00000008919	EPHA5	0.974141	8.93e-06	6.40047e-05
MSTRG.4602	ENSSSCG00000031201	LMOD1	0.974137	8.93e-06	6.3914e-05
MSTRG.4602	ENSSSCG00000006780	WNT2B	0.974107	8.97e-06	6.40189e-05
MSTRG.7020	ENSSSCG00000007348	SLC32A1	0.9741	8.98e-06	6.39999e-05
MSTRG.4602	ENSSSCG00000000856	PAH	0.974092	8.99e-06	6.39809e-05
MSTRG.4602	ENSSSCG00000017643	ENSSSCG00000017643	0.974051	9.04e-06	6.42463e-05
MSTRG.4602	ENSSSCG00000038455	ENSSSCG00000038455	0.974049	9.04e-06	6.41561e-05
MSTRG.15854	ENSSSCG00000001453	SLA-DRA	0.974038	9.05e-06	6.4137e-05
MSTRG.12647	ENSSSCG00000037517	RBM11	0.97403	9.06e-06	6.41179e-05
MSTRG.4602	ENSSSCG00000022250	SPACA9	0.974006	9.09e-06	6.42402e-05
MSTRG.4034	ENSSSCG00000017904	ENO3	0.973995	9.1e-06	6.42211e-05
MSTRG.12499	ENSSSCG00000010392	CHAT	0.973991	9.11e-06	6.4202e-05
MSTRG.4602	ENSSSCG00000016110	KIAA2012	0.97399	9.11e-06	6.41126e-05
MSTRG.4602	ENSSSCG00000003374	ESPN	0.973981	9.12e-06	6.40937e-05
MSTRG.4602	ENSSSCG00000013111	CD6	0.973973	9.13e-06	6.40748e-05
MSTRG.14579	ENSSSCG00000038048	ENSSSCG00000038048	0.973956	9.15e-06	6.39488e-05
MSTRG.4602	ENSSSCG00000013351	NAV2	0.973954	9.15e-06	6.41261e-05
MSTRG.4602	ENSSSCG00000033177	CDC26	0.973913	9.2e-06	6.42094e-05
MSTRG.4602	ENSSSCG00000029251	ENSSSCG00000029251	0.973884	9.24e-06	6.43109e-05
MSTRG.4602	ENSSSCG00000014047	FGFR4	0.973883	9.24e-06	6.43996e-05
MSTRG.1905	ENSSSCG00000036719	ENSSSCG00000036719	0.973876	9.25e-06	6.4292e-05
MSTRG.4602	ENSSSCG00000005959	ENSSSCG00000005959	0.973858	9.27e-06	6.43425e-05
MSTRG.4602	ENSSSCG00000006105	GEM	0.973854	9.28e-06	6.43235e-05
MSTRG.4602	ENSSSCG00000032709	ARL4A	0.973823	9.31e-06	6.43549e-05
MSTRG.27	ENSSSCG00000004858	SALL3	0.973804	9.34e-06	6.44741e-05
MSTRG.12499	ENSSSCG00000036502	ENSSSCG00000036502	0.973776	9.37e-06	6.45049e-05
MSTRG.4602	ENSSSCG00000027467	DZIP1L	0.973773	9.38e-06	6.43983e-05
MSTRG.7020	ENSSSCG00000027037	MIR219A2	0.973769	9.38e-06	6.43109e-05
MSTRG.7020	ENSSSCG00000034640	ENSSSCG00000034640	0.973769	9.38e-06	6.42238e-05
MSTRG.7020	ENSSSCG00000038114	ENSSSCG00000038114	0.973769	9.38e-06	6.41369e-05
MSTRG.7020	ENSSSCG00000039502	ENSSSCG00000039502	0.973769	9.38e-06	6.40502e-05
MSTRG.4602	ENSSSCG00000001068	CAP2	0.973768	9.38e-06	6.44859e-05
MSTRG.4602	ENSSSCG00000038779	MACIR	0.973731	9.43e-06	6.43047e-05
MSTRG.4602	ENSSSCG00000037188	PCP2	0.973724	9.44e-06	6.42861e-05
MSTRG.7542	ENSSSCG00000033993	PLCXD3	0.973723	9.44e-06	6.41996e-05
MSTRG.4602	ENSSSCG00000038956	HEYL	0.973711	9.45e-06	6.41813e-05
MSTRG.388	ENSSSCG00000010466	FGFBP3	0.973694	9.48e-06	6.42986e-05
MSTRG.27	ENSSSCG00000037404	DRGX	0.97368	9.49e-06	6.42801e-05
MSTRG.11756	ENSSSCG00000027171	ENSSSCG00000027171	0.973662	9.51e-06	6.43294e-05
MSTRG.2699	ENSSSCG00000034163	ENSSSCG00000034163	0.973662	9.51e-06	6.42434e-05
MSTRG.4602	ENSSSCG00000016678	NOD1	0.973658	9.52e-06	6.4225e-05
MSTRG.14579	ENSSSCG00000011416	DOCK3	0.973604	9.59e-06	6.4611e-05
MSTRG.4602	ENSSSCG00000027093	FOLH1B	0.973595	9.6e-06	6.45923e-05
MSTRG.4602	ENSSSCG00000008581	NCOA1	0.973584	9.61e-06	6.45736e-05
MSTRG.4602	ENSSSCG00000036725	ENSSSCG00000036725	0.973556	9.65e-06	6.46704e-05
MSTRG.7542	ENSSSCG00000009498	ENSSSCG00000009498	0.973551	9.66e-06	6.46516e-05
MSTRG.16842	ENSSSCG00000008140	SLC5A7	0.973531	9.68e-06	6.46998e-05
MSTRG.4602	ENSSSCG00000027169	ENOSF1	0.973511	9.71e-06	6.47291e-05
MSTRG.4602	ENSSSCG00000008340	ANTXR1	0.973506	9.71e-06	6.48146e-05
MSTRG.4602	ENSSSCG00000017552	NXPH3	0.973502	9.72e-06	6.47104e-05
MSTRG.388	ENSSSCG00000040359	GOLGA7B	0.973464	9.77e-06	6.49576e-05
MSTRG.4602	ENSSSCG00000022957	PARP4	0.97346	9.77e-06	6.48723e-05
MSTRG.15854	ENSSSCG00000029441	ENSSSCG00000029441	0.973452	9.78e-06	6.48535e-05
MSTRG.4602	ENSSSCG00000026852	NPPC	0.973449	9.79e-06	6.48347e-05
MSTRG.4602	ENSSSCG00000015833	TTI2	0.973442	9.79e-06	6.47498e-05
MSTRG.7020	ENSSSCG00000026985	SNAP25	0.97344	9.8e-06	6.47312e-05
MSTRG.4602	ENSSSCG00000032838	MYOZ2	0.973418	9.82e-06	6.47787e-05
MSTRG.4602	ENSSSCG00000007839	EEF2K	0.973418	9.83e-06	6.47601e-05
MSTRG.4602	ENSSSCG00000022543	VWDE	0.973412	9.83e-06	6.46758e-05
MSTRG.10732	ENSSSCG00000009631	PEBP4	0.973395	9.85e-06	6.47231e-05
MSTRG.4602	ENSSSCG00000038188	ENSSSCG00000038188	0.973394	9.86e-06	6.47046e-05
MSTRG.4602	ENSSSCG00000015446	PNPLA8	0.973386	9.87e-06	6.46025e-05
MSTRG.7020	ENSSSCG00000036255	CACNG3	0.973379	9.87e-06	6.46863e-05
MSTRG.4603	ENSSSCG00000019074	ENSSSCG00000019074	0.973345	9.92e-06	6.48457e-05
MSTRG.4602	ENSSSCG00000008097	TTL	0.973322	9.95e-06	6.49578e-05
MSTRG.4602	ENSSSCG00000002829	MMP2	0.973315	9.96e-06	6.49392e-05
MSTRG.4602	ENSSSCG00000013004	TM7SF2	0.973314	9.96e-06	6.48555e-05
MSTRG.27	ENSSSCG00000017013	FBLL1	0.973301	9.98e-06	6.49021e-05
MSTRG.388	ENSSSCG00000006506	SYT11	0.973256	1e-05	6.49486e-05
MSTRG.4602	ENSSSCG00000027669	TNS1	0.973243	1.01e-05	6.49304e-05
MSTRG.14579	ENSSSCG00000017055	ENSSSCG00000017055	0.973243	1.01e-05	6.47656e-05
MSTRG.11155	ENSSSCG00000018003	ENSSSCG00000018003	0.973243	1.01e-05	6.46835e-05
MSTRG.4602	ENSSSCG00000037013	WFIKKN1	0.973243	1.01e-05	6.48479e-05
MSTRG.4602	ENSSSCG00000023509	ENSSSCG00000023509	0.973228	1.01e-05	6.46016e-05
MSTRG.27	ENSSSCG00000039340	CCDC184	0.973218	1.01e-05	6.53461e-05
MSTRG.388	ENSSSCG00000009738	GALNT9	0.973213	1.01e-05	6.51792e-05
MSTRG.388	ENSSSCG00000030652	ENSSSCG00000030652	0.973212	1.01e-05	6.452e-05
MSTRG.16451	ENSSSCG00000036101	ENSSSCG00000036101	0.973207	1.01e-05	6.43573e-05
MSTRG.4602	ENSSSCG00000029163	BCAT1	0.973189	1.01e-05	6.54299e-05
MSTRG.14579	ENSSSCG00000031244	GAP43	0.973182	1.01e-05	6.5096e-05
MSTRG.4602	ENSSSCG00000012855	SLC22A18	0.973179	1.01e-05	6.50131e-05
MSTRG.388	ENSSSCG00000038835	ENSSSCG00000038835	0.973172	1.01e-05	6.42762e-05
MSTRG.4602	ENSSSCG00000014965	ENDOD1	0.973168	1.01e-05	6.52625e-05
MSTRG.4602	ENSSSCG00000009889	ALDH2	0.973168	1.01e-05	6.55139e-05
MSTRG.5732	ENSSSCG00000005268	RORB	0.973144	1.02e-05	6.45872e-05
MSTRG.16842	ENSSSCG00000001895	CPLX3	0.973132	1.02e-05	6.48309e-05
MSTRG.4602	ENSSSCG00000011521	PDZRN3	0.973122	1.02e-05	6.47495e-05
MSTRG.4602	ENSSSCG00000014347	PROB1	0.97311	1.02e-05	6.46683e-05
MSTRG.4602	ENSSSCG00000034139	EYA4	0.97307	1.03e-05	6.50574e-05
MSTRG.4602	ENSSSCG00000004291	NT5E	0.973045	1.03e-05	6.49762e-05
MSTRG.4602	ENSSSCG00000014117	THBS4	0.973016	1.04e-05	6.4878e-05
MSTRG.2	ENSSSCG00000003081	CEACAM16	0.973015	1.04e-05	6.53622e-05
MSTRG.7020	ENSSSCG00000033103	ENSSSCG00000033103	0.97301	1.04e-05	6.448e-05
MSTRG.7020	ENSSSCG00000013024	ENSSSCG00000013024	0.972999	1.04e-05	6.47182e-05
MSTRG.4602	ENSSSCG00000012685	FAM122B	0.972998	1.04e-05	6.5281e-05
MSTRG.388	ENSSSCG00000035968	LMX1B	0.972988	1.04e-05	6.51192e-05
MSTRG.4602	ENSSSCG00000036589	BEGAIN	0.97297	1.04e-05	6.54436e-05
MSTRG.1905	ENSSSCG00000009301	GPR12	0.972966	1.04e-05	6.52e-05
MSTRG.1905	ENSSSCG00000032511	ENSSSCG00000032511	0.972958	1.04e-05	6.45592e-05
MSTRG.10886	ENSSSCG00000029441	ENSSSCG00000029441	0.972957	1.04e-05	6.46386e-05
MSTRG.16842	ENSSSCG00000009979	NEFH	0.97295	1.04e-05	6.50386e-05
MSTRG.4602	ENSSSCG00000037125	TMEM252	0.972949	1.04e-05	6.4798e-05
MSTRG.4602	ENSSSCG00000030359	ARHGEF3	0.972932	1.05e-05	6.50202e-05
MSTRG.388	ENSSSCG00000006384	NHLH1	0.972931	1.05e-05	6.4703e-05
MSTRG.27	ENSSSCG00000003256	PRKCG	0.972922	1.05e-05	6.45456e-05
MSTRG.4602	ENSSSCG00000015445	NRCAM	0.972903	1.05e-05	6.46242e-05
MSTRG.27	ENSSSCG00000033583	NEUROD2	0.972902	1.05e-05	6.47821e-05
MSTRG.4602	ENSSSCG00000028461	ENSSSCG00000028461	0.972891	1.05e-05	6.43109e-05
MSTRG.4602	ENSSSCG00000021885	MDFIC	0.972875	1.05e-05	6.48612e-05
MSTRG.4602	ENSSSCG00000040095	GPR35	0.972873	1.05e-05	6.49406e-05
MSTRG.1905	ENSSSCG00000018888	ENSSSCG00000018888	0.972872	1.05e-05	6.44672e-05
MSTRG.1905	ENSSSCG00000021315	ENSSSCG00000021315	0.97287	1.05e-05	6.4389e-05
MSTRG.4602	ENSSSCG00000025049	CYBRD1	0.972863	1.06e-05	6.47664e-05
MSTRG.17490	ENSSSCG00000011260	SCN10A	0.972863	1.06e-05	6.44546e-05
MSTRG.4602	ENSSSCG00000005166	MLLT3	0.97286	1.06e-05	6.46101e-05
MSTRG.4602	ENSSSCG00000007151	CDC25B	0.972847	1.06e-05	6.48448e-05
MSTRG.5199	ENSSSCG00000038246	ENSSSCG00000038246	0.972837	1.06e-05	6.43772e-05
MSTRG.4602	ENSSSCG00000002039	MMP14	0.972828	1.06e-05	6.45323e-05
MSTRG.4602	ENSSSCG00000012679	GPC4	0.972821	1.06e-05	6.46882e-05
MSTRG.4602	ENSSSCG00000004412	MICAL1	0.972787	1.07e-05	6.46736e-05
MSTRG.4602	ENSSSCG00000023479	ENSSSCG00000023479	0.972767	1.07e-05	6.45192e-05
MSTRG.388	ENSSSCG00000036086	PAX5	0.972764	1.07e-05	6.45963e-05
MSTRG.4602	ENSSSCG00000034091	ENSSSCG00000034091	0.972753	1.07e-05	6.43656e-05
MSTRG.4602	ENSSSCG00000030735	ENSSSCG00000030735	0.972752	1.07e-05	6.44423e-05
MSTRG.4602	ENSSSCG00000023229	ETV5	0.972752	1.07e-05	6.49065e-05
MSTRG.4602	ENSSSCG00000006329	LMX1A	0.972743	1.07e-05	6.4751e-05
MSTRG.388	ENSSSCG00000010903	LHX9	0.972725	1.07e-05	6.48287e-05
MSTRG.1905	ENSSSCG00000010595	INA	0.972712	1.08e-05	6.48128e-05
MSTRG.4602	ENSSSCG00000000600	EPS8	0.97271	1.08e-05	6.48899e-05
MSTRG.388	ENSSSCG00000036011	ISLR2	0.972648	1.08e-05	6.47359e-05
MSTRG.4602	ENSSSCG00000024299	SCN3B	0.972642	1.09e-05	6.48736e-05
MSTRG.10886	ENSSSCG00000038663	ENSSSCG00000038663	0.972627	1.09e-05	6.47212e-05
MSTRG.4602	ENSSSCG00000012790	ARHGAP4	0.972625	1.09e-05	6.52579e-05
MSTRG.4602	ENSSSCG00000006523	MTX1	0.972622	1.09e-05	6.51037e-05
MSTRG.388	ENSSSCG00000014813	PHOX2A	0.972594	1.09e-05	6.50268e-05
MSTRG.4602	ENSSSCG00000033367	PLEKHA2	0.972593	1.09e-05	6.49501e-05
MSTRG.4602	ENSSSCG00000004658	FBN1	0.972588	1.09e-05	6.51807e-05
MSTRG.1905	ENSSSCG00000034454	ENSSSCG00000034454	0.972579	1.09e-05	6.47973e-05
MSTRG.4602	ENSSSCG00000003137	PLEKHA4	0.972559	1.1e-05	6.48576e-05
MSTRG.4602	ENSSSCG00000028536	LHFPL2	0.972549	1.1e-05	6.49334e-05
MSTRG.4602	ENSSSCG00000035362	ENSSSCG00000035362	0.972546	1.1e-05	6.47066e-05
MSTRG.4602	ENSSSCG00000013868	F2RL3	0.972537	1.1e-05	6.50855e-05
MSTRG.4602	ENSSSCG00000010929	CYB5R1	0.972534	1.1e-05	6.51618e-05
MSTRG.4602	ENSSSCG00000011582	CAND2	0.972528	1.1e-05	6.52383e-05
MSTRG.12499	ENSSSCG00000022865	GRM8	0.972525	1.1e-05	6.50094e-05
MSTRG.4602	ENSSSCG00000007728	ENSSSCG00000007728	0.972519	1.1e-05	6.47821e-05
MSTRG.27	ENSSSCG00000014054	GPRIN1	0.9725	1.11e-05	6.50676e-05
MSTRG.4602	ENSSSCG00000030957	NFKB1	0.972492	1.11e-05	6.49922e-05
MSTRG.7542	ENSSSCG00000014896	ENSSSCG00000014896	0.972482	1.11e-05	6.47671e-05
MSTRG.4602	ENSSSCG00000016808	C5orf22	0.972481	1.11e-05	6.51432e-05
MSTRG.4602	ENSSSCG00000024043	ADAMTS2	0.97248	1.11e-05	6.5219e-05
MSTRG.4602	ENSSSCG00000011551	TADA3	0.972474	1.11e-05	6.4842e-05
MSTRG.10732	ENSSSCG00000031614	SMCO1	0.972438	1.11e-05	6.4917e-05
MSTRG.12647	ENSSSCG00000029516	SLC22A8	0.97243	1.12e-05	6.5125e-05
MSTRG.27	ENSSSCG00000025013	RTN1	0.972428	1.12e-05	6.52e-05
MSTRG.4602	ENSSSCG00000035488	WDR44	0.972412	1.12e-05	6.49009e-05
MSTRG.4602	ENSSSCG00000002827	SLC6A2	0.972378	1.12e-05	6.50501e-05
MSTRG.4602	ENSSSCG00000011239	TRANK1	0.972377	1.12e-05	6.49754e-05
MSTRG.7020	ENSSSCG00000039142	ENSSSCG00000039142	0.972332	1.13e-05	6.51071e-05
MSTRG.4602	ENSSSCG00000000983	ENSSSCG00000000983	0.972311	1.13e-05	6.51814e-05
MSTRG.12499	ENSSSCG00000005025	TRIM9	0.972309	1.13e-05	6.53305e-05
MSTRG.11149	ENSSSCG00000001252	UBD	0.972298	1.13e-05	6.52559e-05
MSTRG.4602	ENSSSCG00000014219	CDO1	0.972298	1.13e-05	6.54054e-05
MSTRG.4602	ENSSSCG00000000982	TTLL8	0.972285	1.14e-05	6.51631e-05
MSTRG.4602	ENSSSCG00000038679	ENSSSCG00000038679	0.97228	1.14e-05	6.50895e-05
MSTRG.4602	ENSSSCG00000006875	PLPPR4	0.972279	1.14e-05	6.53109e-05
MSTRG.4602	ENSSSCG00000013256	ARHGAP1	0.972264	1.14e-05	6.56084e-05
MSTRG.27	ENSSSCG00000034701	CALY	0.97226	1.14e-05	6.55338e-05
MSTRG.7542	ENSSSCG00000037517	RBM11	0.972237	1.14e-05	6.52369e-05
MSTRG.4602	ENSSSCG00000009379	NEK3	0.972229	1.14e-05	6.5385e-05
MSTRG.10732	ENSSSCG00000008976	ART3	0.972213	1.15e-05	6.54386e-05
MSTRG.4602	ENSSSCG00000006755	DENND2C	0.972209	1.15e-05	6.52916e-05
MSTRG.4602	ENSSSCG00000016002	ENSSSCG00000016002	0.972202	1.15e-05	6.50722e-05
MSTRG.1905	ENSSSCG00000005591	ADGRD2	0.972173	1.15e-05	6.55863e-05
MSTRG.4602	ENSSSCG00000028492	C4orf46	0.972169	1.15e-05	6.5365e-05
MSTRG.7020	ENSSSCG00000005360	IGFBPL1	0.972169	1.15e-05	6.52183e-05
MSTRG.4602	ENSSSCG00000002341	PAPLN	0.972158	1.15e-05	6.51452e-05
MSTRG.4602	ENSSSCG00000012600	AGTR2	0.972154	1.15e-05	6.55124e-05
MSTRG.4602	ENSSSCG00000018649	ENSSSCG00000018649	0.972144	1.16e-05	6.53454e-05
MSTRG.4602	ENSSSCG00000033383	AVPR1A	0.972113	1.16e-05	6.55647e-05
MSTRG.4602	ENSSSCG00000004017	ENSSSCG00000004017	0.972092	1.16e-05	6.54183e-05
MSTRG.4602	ENSSSCG00000036507	ENSSSCG00000036507	0.97209	1.16e-05	6.52726e-05
MSTRG.4602	ENSSSCG00000029710	GCNT4	0.972082	1.16e-05	6.54914e-05
MSTRG.4602	ENSSSCG00000016035	COL5A2	0.972079	1.17e-05	6.5689e-05
MSTRG.4602	ENSSSCG00000016340	ASB1	0.972065	1.17e-05	6.57621e-05
MSTRG.4602	ENSSSCG00000012656	ELF4	0.972054	1.17e-05	6.55433e-05
MSTRG.1905	ENSSSCG00000013495	ZFR2	0.972045	1.17e-05	6.53261e-05
MSTRG.4602	ENSSSCG00000032643	SLC12A3	0.972045	1.17e-05	6.54708e-05
MSTRG.14579	ENSSSCG00000032702	CXADR	0.972041	1.17e-05	6.56161e-05
MSTRG.6533	ENSSSCG00000013880	ENSSSCG00000013880	0.972032	1.17e-05	6.5254e-05
MSTRG.4602	ENSSSCG00000034013	ENSSSCG00000034013	0.972024	1.17e-05	6.5182e-05
MSTRG.4602	ENSSSCG00000036849	ENSSSCG00000036849	0.972021	1.17e-05	6.51102e-05
MSTRG.4602	ENSSSCG00000017159	TBC1D16	0.97202	1.17e-05	6.53983e-05
MSTRG.27	ENSSSCG00000016979	NSG2	0.972003	1.18e-05	6.54505e-05
MSTRG.4602	ENSSSCG00000037015	SESN3	0.971996	1.18e-05	6.52357e-05
MSTRG.4602	ENSSSCG00000009018	SH3D19	0.971984	1.18e-05	6.51644e-05
MSTRG.14579	ENSSSCG00000013505	FSD1	0.971981	1.18e-05	6.55945e-05
MSTRG.4602	ENSSSCG00000016083	PLCL1	0.971974	1.18e-05	6.53787e-05
MSTRG.4602	ENSSSCG00000006288	SELP	0.971972	1.18e-05	6.53071e-05
MSTRG.4602	ENSSSCG00000014132	ENSSSCG00000014132	0.971965	1.18e-05	6.50932e-05
MSTRG.4602	ENSSSCG00000010798	GGA2	0.971947	1.18e-05	6.55224e-05
MSTRG.7020	ENSSSCG00000032511	ENSSSCG00000032511	0.971917	1.19e-05	6.53595e-05
MSTRG.4602	ENSSSCG00000031237	ENSSSCG00000031237	0.97191	1.19e-05	6.54306e-05
MSTRG.4602	ENSSSCG00000037943	ENSSSCG00000037943	0.97191	1.19e-05	6.52177e-05
MSTRG.4602	ENSSSCG00000039632	ENSSSCG00000039632	0.97191	1.19e-05	6.50765e-05
MSTRG.4602	ENSSSCG00000010325	KCNMA1	0.971901	1.19e-05	6.55733e-05
MSTRG.4602	ENSSSCG00000035893	ENSSSCG00000035893	0.971884	1.19e-05	6.52885e-05
MSTRG.4602	ENSSSCG00000000234	TAMALIN	0.971883	1.19e-05	6.55019e-05
MSTRG.4602	ENSSSCG00000038818	ENSSSCG00000038818	0.971881	1.19e-05	6.5147e-05
MSTRG.4602	ENSSSCG00000007754	ITGAM	0.971873	1.2e-05	6.55524e-05
MSTRG.7020	ENSSSCG00000034657	LHX3	0.971847	1.2e-05	6.54816e-05
MSTRG.4602	ENSSSCG00000026454	PMAIP1	0.971844	1.2e-05	6.5411e-05
MSTRG.1905	ENSSSCG00000039931	ENSSSCG00000039931	0.971818	1.2e-05	6.53405e-05
MSTRG.98	ENSSSCG00000031587	ENSSSCG00000031587	0.971766	1.21e-05	6.56727e-05
MSTRG.4602	ENSSSCG00000010299	ANXA7	0.971765	1.21e-05	6.58141e-05
MSTRG.12647	ENSSSCG00000016861	C6	0.971754	1.21e-05	6.57433e-05
MSTRG.4602	ENSSSCG00000002430	EFCAB11	0.971727	1.22e-05	6.60735e-05
MSTRG.4602	ENSSSCG00000015412	CCDC146	0.971682	1.22e-05	6.61444e-05
MSTRG.5732	ENSSSCG00000037927	ENSSSCG00000037927	0.971671	1.23e-05	6.61895e-05
MSTRG.4602	ENSSSCG00000016090	SPATS2L	0.971667	1.23e-05	6.64016e-05
MSTRG.4602	ENSSSCG00000002425	PTPN21	0.971667	1.23e-05	6.64726e-05
MSTRG.4602	ENSSSCG00000005311	ENSSSCG00000005311	0.97165	1.23e-05	6.63307e-05
MSTRG.4602	ENSSSCG00000032215	FOXD3	0.971639	1.23e-05	6.65438e-05
MSTRG.12647	ENSSSCG00000037218	ENSSSCG00000037218	0.971631	1.23e-05	6.626e-05
MSTRG.4602	ENSSSCG00000023057	LMO1	0.971607	1.24e-05	6.66566e-05
MSTRG.7020	ENSSSCG00000035778	NEUROD4	0.971576	1.24e-05	6.65858e-05
MSTRG.4602	ENSSSCG00000007767	ZNF668	0.97155	1.24e-05	6.65151e-05
MSTRG.4602	ENSSSCG00000011441	TNNC1	0.971531	1.25e-05	6.64868e-05
MSTRG.4602	ENSSSCG00000032999	FXN	0.971529	1.25e-05	6.68386e-05
MSTRG.27	ENSSSCG00000039779	CHGB	0.971528	1.25e-05	6.69804e-05
MSTRG.4602	ENSSSCG00000008590	MFSD2B	0.971518	1.25e-05	6.6768e-05
MSTRG.4602	ENSSSCG00000026276	ZBTB40	0.971508	1.25e-05	6.64169e-05
MSTRG.4602	ENSSSCG00000025273	CYP11A1	0.971499	1.25e-05	6.69094e-05
MSTRG.4602	ENSSSCG00000003326	PEG3	0.971496	1.25e-05	6.66975e-05
MSTRG.2	ENSSSCG00000033276	RIPPLY1	0.97148	1.25e-05	6.66271e-05
MSTRG.7542	ENSSSCG00000029516	SLC22A8	0.971478	1.25e-05	6.65569e-05
MSTRG.4602	ENSSSCG00000004244	MAN1A1	0.97147	1.26e-05	6.63898e-05
MSTRG.5732	ENSSSCG00000028112	CLIC6	0.971468	1.26e-05	6.68078e-05
MSTRG.4602	ENSSSCG00000003603	COL16A1	0.971466	1.26e-05	6.67377e-05
MSTRG.4602	ENSSSCG00000014875	CAPN5	0.971462	1.26e-05	6.68779e-05
MSTRG.4602	ENSSSCG00000039780	RTN4RL1	0.971459	1.26e-05	6.63206e-05
MSTRG.388	ENSSSCG00000007373	GDAP1L1	0.971455	1.26e-05	6.64591e-05
MSTRG.4602	ENSSSCG00000017156	GAA	0.971449	1.26e-05	6.65285e-05
MSTRG.4602	ENSSSCG00000003757	SSX2IP	0.971436	1.26e-05	6.62516e-05
MSTRG.4602	ENSSSCG00000009011	FHDC1	0.971434	1.26e-05	6.65981e-05
MSTRG.4602	ENSSSCG00000004586	FAM81A	0.97142	1.26e-05	6.66679e-05
MSTRG.4602	ENSSSCG00000040184	LMO7	0.971391	1.27e-05	6.66387e-05
MSTRG.4602	ENSSSCG00000002530	CINP	0.97138	1.27e-05	6.6708e-05
MSTRG.4602	ENSSSCG00000034367	ENSSSCG00000034367	0.971375	1.27e-05	6.64318e-05
MSTRG.4602	ENSSSCG00000013550	SLC25A23	0.971368	1.27e-05	6.65696e-05
MSTRG.4602	ENSSSCG00000021205	STK26	0.971366	1.27e-05	6.65006e-05
MSTRG.4034	ENSSSCG00000003081	CEACAM16	0.971327	1.28e-05	6.68856e-05
MSTRG.4602	ENSSSCG00000021748	PRR5	0.971312	1.28e-05	6.68165e-05
MSTRG.4602	ENSSSCG00000039134	ENSSSCG00000039134	0.971292	1.28e-05	6.67476e-05
MSTRG.4602	ENSSSCG00000031437	ssc-mir-9843	0.971252	1.29e-05	6.71305e-05
MSTRG.4602	ENSSSCG00000000367	ENSSSCG00000000367	0.971252	1.29e-05	6.70614e-05
MSTRG.4602	ENSSSCG00000004479	FILIP1	0.97125	1.29e-05	6.71997e-05
MSTRG.4602	ENSSSCG00000001021	ENSSSCG00000001021	0.97124	1.29e-05	6.69925e-05
MSTRG.4602	ENSSSCG00000016225	ENSSSCG00000016225	0.971236	1.29e-05	6.68551e-05
MSTRG.2	ENSSSCG00000031336	ENSSSCG00000031336	0.97123	1.29e-05	6.67866e-05
MSTRG.4602	ENSSSCG00000012049	ENSSSCG00000012049	0.971223	1.29e-05	6.69237e-05
MSTRG.4602	ENSSSCG00000010429	PRKG1	0.971215	1.3e-05	6.6825e-05
MSTRG.13914	ENSSSCG00000036235	ENSSSCG00000036235	0.971213	1.3e-05	6.66893e-05
MSTRG.4602	ENSSSCG00000008072	ASPN	0.971208	1.3e-05	6.71667e-05
MSTRG.4602	ENSSSCG00000032802	ENSSSCG00000032802	0.971195	1.3e-05	6.67571e-05
MSTRG.4602	ENSSSCG00000031236	GLIPR2	0.97119	1.3e-05	6.70296e-05
MSTRG.7020	ENSSSCG00000006914	BARHL2	0.971176	1.3e-05	6.70981e-05
MSTRG.4602	ENSSSCG00000001793	ADAMTSL3	0.971176	1.3e-05	6.72354e-05
MSTRG.4602	ENSSSCG00000034627	PAX7	0.971173	1.3e-05	6.68931e-05
MSTRG.14579	ENSSSCG00000015272	OPTC	0.97116	1.3e-05	6.69613e-05
MSTRG.4602	ENSSSCG00000002306	GALNT16	0.971121	1.31e-05	6.70662e-05
MSTRG.27	ENSSSCG00000010595	INA	0.971075	1.32e-05	6.73733e-05
MSTRG.4602	ENSSSCG00000013399	TEAD1	0.971072	1.32e-05	6.71698e-05
MSTRG.4602	ENSSSCG00000028076	ZBTB7C	0.971068	1.32e-05	6.69675e-05
MSTRG.4602	ENSSSCG00000037670	TMEM164	0.971063	1.32e-05	6.70348e-05
MSTRG.16842	ENSSSCG00000039995	ENSSSCG00000039995	0.971062	1.32e-05	6.66996e-05
MSTRG.16842	ENSSSCG00000040591	ENSSSCG00000040591	0.971062	1.32e-05	6.65665e-05
MSTRG.4602	ENSSSCG00000023728	TECTA	0.971061	1.32e-05	6.71022e-05
MSTRG.4602	ENSSSCG00000034414	PSME3IP1	0.971054	1.32e-05	6.73053e-05
MSTRG.4602	ENSSSCG00000036117	ENSSSCG00000036117	0.971047	1.32e-05	6.67664e-05
MSTRG.4602	ENSSSCG00000034949	ENSSSCG00000034949	0.971042	1.32e-05	6.68333e-05
MSTRG.4602	ENSSSCG00000012746	ENSSSCG00000012746	0.971042	1.32e-05	6.69003e-05
MSTRG.4602	ENSSSCG00000040285	ENSSSCG00000040285	0.971042	1.32e-05	6.6633e-05
MSTRG.1905	ENSSSCG00000012129	GLRA2	0.971032	1.32e-05	6.74415e-05
MSTRG.4602	ENSSSCG00000023784	SEMA3C	0.971029	1.32e-05	6.72375e-05
MSTRG.27	ENSSSCG00000016219	ENSSSCG00000016219	0.970988	1.33e-05	6.67377e-05
MSTRG.7020	ENSSSCG00000009456	KLHL1	0.970982	1.33e-05	6.68705e-05
MSTRG.2696	ENSSSCG00000012941	SLC29A2	0.970976	1.33e-05	6.68041e-05
MSTRG.5732	ENSSSCG00000034726	KCNH5	0.970972	1.33e-05	6.69372e-05
MSTRG.388	ENSSSCG00000023338	CHRNA6	0.970971	1.33e-05	6.70039e-05
MSTRG.4602	ENSSSCG00000040490	ENSSSCG00000040490	0.970963	1.34e-05	6.67096e-05
MSTRG.4602	ENSSSCG00000006848	SLC25A24	0.970953	1.34e-05	6.69073e-05
MSTRG.4602	ENSSSCG00000013376	OTOG	0.97095	1.34e-05	6.69735e-05
MSTRG.4602	ENSSSCG00000011245	ITGA9	0.97093	1.34e-05	6.71062e-05
MSTRG.4602	ENSSSCG00000012408	NHSL2	0.970929	1.34e-05	6.70398e-05
MSTRG.4602	ENSSSCG00000019074	ENSSSCG00000019074	0.970921	1.34e-05	6.67753e-05
MSTRG.4602	ENSSSCG00000026457	GALNT17	0.97092	1.34e-05	6.71728e-05
MSTRG.4602	ENSSSCG00000022413	TIRAP	0.970915	1.34e-05	6.68413e-05
MSTRG.4602	ENSSSCG00000034283	ENSSSCG00000034283	0.970885	1.35e-05	6.68124e-05
MSTRG.27	ENSSSCG00000004703	ENSSSCG00000004703	0.970885	1.35e-05	6.68779e-05
MSTRG.4602	ENSSSCG00000039778	ENSSSCG00000039778	0.97087	1.35e-05	6.67471e-05
MSTRG.4602	ENSSSCG00000016835	SKP2	0.970867	1.35e-05	6.70093e-05
MSTRG.4602	ENSSSCG00000026146	GALNT5	0.970865	1.35e-05	6.70752e-05
MSTRG.4602	ENSSSCG00000010656	CCDC172	0.970858	1.35e-05	6.71412e-05
MSTRG.4602	ENSSSCG00000016067	STK17B	0.970847	1.35e-05	6.69436e-05
MSTRG.4602	ENSSSCG00000014082	POLK	0.970836	1.36e-05	6.70447e-05
MSTRG.4602	ENSSSCG00000003872	EPS15	0.970831	1.36e-05	6.71102e-05
MSTRG.4602	ENSSSCG00000017109	ADAMTS16	0.970808	1.36e-05	6.71758e-05
MSTRG.4602	ENSSSCG00000012251	USP9X	0.9708	1.36e-05	6.69141e-05
MSTRG.4602	ENSSSCG00000004415	ENSSSCG00000004415	0.97079	1.36e-05	6.6849e-05
MSTRG.7020	ENSSSCG00000013358	PTPN5	0.970788	1.36e-05	6.69793e-05
MSTRG.4602	ENSSSCG00000004572	ENSSSCG00000004572	0.970784	1.36e-05	6.67841e-05
MSTRG.4602	ENSSSCG00000005243	PGM5	0.970772	1.37e-05	6.70796e-05
MSTRG.4034	ENSSSCG00000023186	CA4	0.970763	1.37e-05	6.72098e-05
MSTRG.4602	ENSSSCG00000009674	ELP3	0.970755	1.37e-05	6.71446e-05
MSTRG.4602	ENSSSCG00000027348	ENSSSCG00000027348	0.970755	1.37e-05	6.70146e-05
MSTRG.11756	ENSSSCG00000035913	ENSSSCG00000035913	0.970738	1.37e-05	6.69498e-05
MSTRG.4602	ENSSSCG00000016330	LRRFIP1	0.97071	1.38e-05	6.73083e-05
MSTRG.4602	ENSSSCG00000035876	ZNF599	0.970697	1.38e-05	6.7114e-05
MSTRG.4602	ENSSSCG00000016746	NPC1L1	0.970672	1.38e-05	6.72434e-05
MSTRG.7020	ENSSSCG00000029186	SEZ6L2	0.970669	1.38e-05	6.71786e-05
MSTRG.11155	ENSSSCG00000002140	KLHL33	0.970664	1.38e-05	6.73733e-05
MSTRG.4602	ENSSSCG00000010089	ENSSSCG00000010089	0.970656	1.38e-05	6.70494e-05
MSTRG.4603	ENSSSCG00000003108	NPAS1	0.970645	1.39e-05	6.7341e-05
MSTRG.12647	ENSSSCG00000007114	FOXA2	0.97063	1.39e-05	6.74057e-05
MSTRG.16842	ENSSSCG00000037345	ENSSSCG00000037345	0.970605	1.39e-05	6.72765e-05
MSTRG.4602	ENSSSCG00000024205	ARHGEF26	0.970603	1.39e-05	6.74704e-05
MSTRG.10886	ENSSSCG00000033262	ENSSSCG00000033262	0.970591	1.4e-05	6.7054e-05
MSTRG.4602	ENSSSCG00000023738	COG3	0.970574	1.4e-05	6.75664e-05
MSTRG.14579	ENSSSCG00000039245	RIMS3	0.970572	1.4e-05	6.73092e-05
MSTRG.7020	ENSSSCG00000017537	HOXB8	0.970572	1.4e-05	6.74376e-05
MSTRG.4602	ENSSSCG00000011884	HCLS1	0.970567	1.4e-05	6.75019e-05
MSTRG.4602	ENSSSCG00000029419	SCN11A	0.970559	1.4e-05	6.72452e-05
MSTRG.4602	ENSSSCG00000032501	ENSSSCG00000032501	0.970551	1.4e-05	6.71176e-05
MSTRG.4602	ENSSSCG00000002252	ARRDC4	0.97055	1.4e-05	6.76957e-05
MSTRG.4602	ENSSSCG00000012655	BCORL1	0.970545	1.4e-05	6.7631e-05
MSTRG.4602	ENSSSCG00000038207	ssc-mir-503	0.970542	1.4e-05	6.71814e-05
MSTRG.4602	ENSSSCG00000034719	ENSSSCG00000034719	0.970541	1.4e-05	6.69905e-05
MSTRG.4602	ENSSSCG00000015986	HOXD1	0.970537	1.4e-05	6.73733e-05
MSTRG.7020	ENSSSCG00000017013	FBLL1	0.970514	1.41e-05	6.73415e-05
MSTRG.4602	ENSSSCG00000015358	CRPPA	0.970513	1.41e-05	6.74052e-05
MSTRG.4602	ENSSSCG00000028109	SNTB2	0.970512	1.41e-05	6.72144e-05
MSTRG.4602	ENSSSCG00000010816	TGFB2	0.970501	1.41e-05	6.71511e-05
MSTRG.4602	ENSSSCG00000014876	MYO7A	0.9705	1.41e-05	6.72779e-05
MSTRG.12499	ENSSSCG00000035458	ENSSSCG00000035458	0.970482	1.41e-05	6.70879e-05
MSTRG.4602	ENSSSCG00000015256	JAM3	0.970469	1.42e-05	6.71841e-05
MSTRG.4602	ENSSSCG00000036056	DNAH17	0.970468	1.42e-05	6.73101e-05
MSTRG.4602	ENSSSCG00000031871	ENTPD4	0.970451	1.42e-05	6.7247e-05
MSTRG.4602	ENSSSCG00000010744	DHX32	0.970447	1.42e-05	6.73733e-05
MSTRG.27	ENSSSCG00000006545	CHRNB2	0.970444	1.42e-05	6.74367e-05
MSTRG.4602	ENSSSCG00000009123	CAMK2D	0.970433	1.42e-05	6.75001e-05
MSTRG.4602	ENSSSCG00000039234	ENSSSCG00000039234	0.970428	1.42e-05	6.69959e-05
MSTRG.4602	ENSSSCG00000010332	PLAC9	0.970424	1.42e-05	6.71212e-05
MSTRG.4602	ENSSSCG00000021322	ENSSSCG00000021322	0.970415	1.42e-05	6.70585e-05
MSTRG.4602	ENSSSCG00000025540	SNORD33	0.970407	1.43e-05	6.72792e-05
MSTRG.4602	ENSSSCG00000020705	MAP3K8	0.970398	1.43e-05	6.73419e-05
MSTRG.4602	ENSSSCG00000039258	C12orf66	0.970376	1.43e-05	6.74048e-05
MSTRG.4602	ENSSSCG00000010489	ENSSSCG00000010489	0.970357	1.43e-05	6.72167e-05
MSTRG.27	ENSSSCG00000036499	ENSSSCG00000036499	0.970351	1.44e-05	6.71247e-05
MSTRG.4602	ENSSSCG00000015694	ZRANB3	0.970347	1.44e-05	6.72488e-05
MSTRG.4602	ENSSSCG00000039970	ENSSSCG00000039970	0.970346	1.44e-05	6.70629e-05
MSTRG.4034	ENSSSCG00000012547	SERPINA7	0.970344	1.44e-05	6.74358e-05
MSTRG.4602	ENSSSCG00000032790	ENSSSCG00000032790	0.970332	1.44e-05	6.71867e-05
MSTRG.4602	ENSSSCG00000028905	TNIK	0.970328	1.44e-05	6.7311e-05
MSTRG.4602	ENSSSCG00000027428	ENHO	0.970317	1.44e-05	6.76238e-05
MSTRG.4602	ENSSSCG00000012153	RAI2	0.970312	1.44e-05	6.74983e-05
MSTRG.16842	ENSSSCG00000005068	SLC35F4	0.970306	1.44e-05	6.73733e-05
MSTRG.4602	ENSSSCG00000016397	NEB	0.970298	1.44e-05	6.7561e-05
MSTRG.4602	ENSSSCG00000039086	ENSSSCG00000039086	0.970279	1.45e-05	6.70343e-05
MSTRG.27	ENSSSCG00000004354	PRDM13	0.970279	1.45e-05	6.72805e-05
MSTRG.4602	ENSSSCG00000014259	ADAMTS19	0.970254	1.45e-05	6.74664e-05
MSTRG.27	ENSSSCG00000038971	ST8SIA3	0.970249	1.45e-05	6.72188e-05
MSTRG.4602	ENSSSCG00000003632	ENSSSCG00000003632	0.970246	1.45e-05	6.70957e-05
MSTRG.4602	ENSSSCG00000006729	TENT5C	0.970246	1.45e-05	6.71572e-05
MSTRG.4602	ENSSSCG00000012399	FOXO4	0.970244	1.45e-05	6.74043e-05
MSTRG.4602	ENSSSCG00000025483	GREB1	0.970226	1.46e-05	6.73119e-05
MSTRG.4602	ENSSSCG00000016317	AGAP1	0.970219	1.46e-05	6.74349e-05
MSTRG.4602	ENSSSCG00000034369	SPSB4	0.970217	1.46e-05	6.71893e-05
MSTRG.4602	ENSSSCG00000035092	ENSSSCG00000035092	0.97021	1.46e-05	6.70671e-05
MSTRG.4602	ENSSSCG00000038141	ENSSSCG00000038141	0.970205	1.46e-05	6.70062e-05
MSTRG.4602	ENSSSCG00000004054	ENSSSCG00000004054	0.970204	1.46e-05	6.71281e-05
MSTRG.4602	ENSSSCG00000040323	RGS21	0.97018	1.46e-05	6.72505e-05
MSTRG.4602	ENSSSCG00000012906	CABP4	0.970179	1.46e-05	6.73733e-05
MSTRG.4602	ENSSSCG00000015009	POGLUT3	0.970161	1.47e-05	6.74039e-05
MSTRG.7542	ENSSSCG00000040797	ENSSSCG00000040797	0.970145	1.47e-05	6.72818e-05
MSTRG.4602	ENSSSCG00000004318	RRAGD	0.970139	1.47e-05	6.73428e-05
MSTRG.4602	ENSSSCG00000040194	PABPC5	0.970099	1.48e-05	6.76782e-05
MSTRG.4602	ENSSSCG00000006525	ENSSSCG00000006525	0.970091	1.48e-05	6.75559e-05
MSTRG.4602	ENSSSCG00000006204	PPP1R42	0.970049	1.49e-05	6.78286e-05
MSTRG.4602	ENSSSCG00000040632	ENSSSCG00000040632	0.970049	1.49e-05	6.76457e-05
MSTRG.4602	ENSSSCG00000025568	TEAD2	0.970045	1.49e-05	6.77066e-05
MSTRG.4602	ENSSSCG00000040919	RTN4RL2	0.970041	1.49e-05	6.77675e-05
MSTRG.17803	ENSSSCG00000002399	NGB	0.970024	1.49e-05	6.78897e-05
MSTRG.7542	ENSSSCG00000022865	GRM8	0.970015	1.49e-05	6.7951e-05
MSTRG.4602	ENSSSCG00000040654	ENSSSCG00000040654	0.970004	1.49e-05	6.7585e-05
MSTRG.4602	ENSSSCG00000004830	ENSSSCG00000004830	0.970001	1.5e-05	6.76137e-05
MSTRG.4602	ENSSSCG00000001534	ANKS1A	0.969988	1.5e-05	6.79167e-05
MSTRG.4602	ENSSSCG00000003580	EYA3	0.969986	1.5e-05	6.77952e-05
MSTRG.7020	ENSSSCG00000017692	LHX1	0.969981	1.5e-05	6.76741e-05
MSTRG.4602	ENSSSCG00000000142	FOXRED2	0.969978	1.5e-05	6.77346e-05
MSTRG.4602	ENSSSCG00000023085	ENSSSCG00000023085	0.969961	1.5e-05	6.75535e-05
MSTRG.4602	ENSSSCG00000008989	CNOT6L	0.969954	1.5e-05	6.78559e-05
MSTRG.4602	ENSSSCG00000008578	ADCY3	0.96995	1.5e-05	6.79776e-05
MSTRG.4602	ENSSSCG00000036498	ENSSSCG00000036498	0.969948	1.5e-05	6.74933e-05
MSTRG.4602	ENSSSCG00000039486	DIPK1C	0.969943	1.51e-05	6.77021e-05
MSTRG.4602	ENSSSCG00000032791	ENSSSCG00000032791	0.96993	1.51e-05	6.75822e-05
MSTRG.4602	ENSSSCG00000021647	EDA	0.969911	1.51e-05	6.76421e-05
MSTRG.4602	ENSSSCG00000005671	CRAT	0.969905	1.51e-05	6.77623e-05
MSTRG.4602	ENSSSCG00000009229	ARHGAP24	0.969888	1.51e-05	6.78828e-05
MSTRG.4602	ENSSSCG00000003333	C1QTNF12	0.969888	1.51e-05	6.78225e-05
MSTRG.4602	ENSSSCG00000002368	LTBP2	0.969871	1.52e-05	6.77896e-05
MSTRG.4602	ENSSSCG00000038151	CMTM3	0.969847	1.52e-05	6.79696e-05
MSTRG.4602	ENSSSCG00000012637	KLHL13	0.969846	1.52e-05	6.78495e-05
MSTRG.4602	ENSSSCG00000022676	OPHN1	0.969838	1.52e-05	6.77298e-05
MSTRG.4602	ENSSSCG00000003401	KIF1B	0.969831	1.52e-05	6.79095e-05
MSTRG.4602	ENSSSCG00000021597	PHLDA2	0.969822	1.53e-05	6.79358e-05
MSTRG.388	ENSSSCG00000004354	PRDM13	0.969818	1.53e-05	6.78166e-05
MSTRG.4602	ENSSSCG00000005308	RUSC2	0.96981	1.53e-05	6.77571e-05
MSTRG.4602	ENSSSCG00000014994	PDGFD	0.969807	1.53e-05	6.79955e-05
MSTRG.14579	ENSSSCG00000023338	CHRNA6	0.969802	1.53e-05	6.81153e-05
MSTRG.4602	ENSSSCG00000012102	ENSSSCG00000012102	0.969798	1.53e-05	6.76978e-05
MSTRG.7020	ENSSSCG00000026015	POU4F2	0.969785	1.53e-05	6.78761e-05
MSTRG.7020	ENSSSCG00000016410	MNX1	0.969781	1.53e-05	6.80554e-05
MSTRG.4602	ENSSSCG00000005994	SNTB1	0.969757	1.54e-05	6.79024e-05
MSTRG.4602	ENSSSCG00000007288	MYH7B	0.969747	1.54e-05	6.79617e-05
MSTRG.4602	ENSSSCG00000013269	MAPK8IP1	0.969746	1.54e-05	6.80807e-05
MSTRG.4602	ENSSSCG00000034119	ENSSSCG00000034119	0.969744	1.54e-05	6.77841e-05
MSTRG.4602	ENSSSCG00000021977	ENSSSCG00000021977	0.96974	1.54e-05	6.78432e-05
MSTRG.27	ENSSSCG00000013732	MAST1	0.969733	1.54e-05	6.80212e-05
MSTRG.12499	ENSSSCG00000037218	ENSSSCG00000037218	0.96972	1.54e-05	6.77252e-05
MSTRG.4602	ENSSSCG00000016816	ADAMTS12	0.969715	1.55e-05	6.81057e-05
MSTRG.4602	ENSSSCG00000036305	SMIM1	0.969714	1.55e-05	6.77522e-05
MSTRG.27	ENSSSCG00000014053	SNCB	0.969713	1.55e-05	6.76936e-05
MSTRG.4602	ENSSSCG00000016160	ERBB4	0.969705	1.55e-05	6.79874e-05
MSTRG.4602	ENSSSCG00000013919	HOMER3	0.969704	1.55e-05	6.78696e-05
MSTRG.4602	ENSSSCG00000007564	AMZ1	0.969702	1.55e-05	6.80465e-05
MSTRG.15854	ENSSSCG00000012547	SERPINA7	0.9697	1.55e-05	6.78108e-05
MSTRG.4602	ENSSSCG00000034664	ENSSSCG00000034664	0.969699	1.55e-05	6.75768e-05
MSTRG.27	ENSSSCG00000004234	FABP7	0.969692	1.55e-05	6.79284e-05
MSTRG.4602	ENSSSCG00000036911	ENSSSCG00000036911	0.969684	1.55e-05	6.75185e-05
MSTRG.12752	ENSSSCG00000013101	ENSSSCG00000013101	0.969682	1.55e-05	6.76351e-05
MSTRG.4602	ENSSSCG00000005935	AGO2	0.969653	1.56e-05	6.78956e-05
MSTRG.5199	ENSSSCG00000006312	GPA33	0.96965	1.56e-05	6.77788e-05
MSTRG.4602	ENSSSCG00000017238	TTYH2	0.969643	1.56e-05	6.77206e-05
MSTRG.4602	ENSSSCG00000023026	CLCN5	0.969631	1.56e-05	6.78372e-05
MSTRG.4602	ENSSSCG00000026423	SLC23A1	0.96959	1.57e-05	6.79795e-05
MSTRG.12499	ENSSSCG00000020736	ADD2	0.969575	1.57e-05	6.80962e-05
MSTRG.4602	ENSSSCG00000017937	PHF23	0.969554	1.57e-05	6.80378e-05
MSTRG.4602	ENSSSCG00000034497	ENSSSCG00000034497	0.969537	1.58e-05	6.78889e-05
MSTRG.4602	ENSSSCG00000000025	ENSSSCG00000000025	0.969532	1.58e-05	6.79467e-05
MSTRG.4602	ENSSSCG00000008829	OCIAD2	0.96953	1.58e-05	6.81788e-05
MSTRG.4602	ENSSSCG00000017873	CAMKK1	0.969526	1.58e-05	6.83539e-05
MSTRG.7542	ENSSSCG00000008970	CDKL2	0.969522	1.58e-05	6.82955e-05
MSTRG.4602	ENSSSCG00000007603	NPTX2	0.969521	1.58e-05	6.82371e-05
MSTRG.4602	ENSSSCG00000036123	ENSSSCG00000036123	0.969519	1.58e-05	6.78313e-05
MSTRG.4602	ENSSSCG00000039218	SLC38A8	0.969518	1.58e-05	6.80626e-05
MSTRG.4602	ENSSSCG00000030680	TCF7	0.969501	1.58e-05	6.80046e-05
MSTRG.4602	ENSSSCG00000004896	PHLPP1	0.969497	1.58e-05	6.81206e-05
MSTRG.4602	ENSSSCG00000015326	COL1A2	0.96949	1.59e-05	6.81448e-05
MSTRG.4602	ENSSSCG00000039426	FSTL1	0.969484	1.59e-05	6.80294e-05
MSTRG.4602	ENSSSCG00000033849	CD37	0.969484	1.59e-05	6.82026e-05
MSTRG.4602	ENSSSCG00000017152	SGSH	0.969483	1.59e-05	6.7857e-05
MSTRG.4602	ENSSSCG00000015854	ENSSSCG00000015854	0.969482	1.59e-05	6.77426e-05
MSTRG.4602	ENSSSCG00000033175	SASH1	0.969478	1.59e-05	6.79144e-05
MSTRG.4602	ENSSSCG00000038843	ST3GAL2	0.96947	1.59e-05	6.77997e-05
MSTRG.4439	ENSSSCG00000022785	GSG1L	0.969454	1.59e-05	6.79718e-05
MSTRG.4602	ENSSSCG00000037822	FBXL13	0.969441	1.59e-05	6.8087e-05
MSTRG.7020	ENSSSCG00000017025	GABRG2	0.969433	1.6e-05	6.81112e-05
MSTRG.388	ENSSSCG00000032744	ENSSSCG00000032744	0.969425	1.6e-05	6.77687e-05
MSTRG.4602	ENSSSCG00000004573	ENSSSCG00000004573	0.969418	1.6e-05	6.78825e-05
MSTRG.4602	ENSSSCG00000008621	NBAS	0.969398	1.6e-05	6.80539e-05
MSTRG.4602	ENSSSCG00000010829	ENSSSCG00000010829	0.969396	1.6e-05	6.78255e-05
MSTRG.4602	ENSSSCG00000013765	RLN3	0.96939	1.6e-05	6.79395e-05
MSTRG.4602	ENSSSCG00000014406	PRELID2	0.969388	1.6e-05	6.79966e-05
MSTRG.1905	ENSSSCG00000016285	ECEL1	0.969378	1.61e-05	6.80212e-05
MSTRG.4602	ENSSSCG00000003407	CASZ1	0.969357	1.61e-05	6.80781e-05
MSTRG.27	ENSSSCG00000010491	ENSSSCG00000010491	0.969356	1.61e-05	6.76816e-05
MSTRG.4602	ENSSSCG00000009994	MTMR3	0.969354	1.61e-05	6.7851e-05
MSTRG.4602	ENSSSCG00000014012	GFPT2	0.969344	1.61e-05	6.79643e-05
MSTRG.4602	ENSSSCG00000003859	TUT4	0.969341	1.61e-05	6.7738e-05
MSTRG.14579	ENSSSCG00000026850	SNCG	0.969341	1.61e-05	6.77944e-05
MSTRG.4602	ENSSSCG00000034883	AMIGO1	0.969329	1.61e-05	6.81351e-05
MSTRG.4602	ENSSSCG00000040989	GPRC5C	0.969329	1.61e-05	6.79076e-05
MSTRG.1905	ENSSSCG00000032197	ENSSSCG00000032197	0.969311	1.62e-05	6.77637e-05
MSTRG.4602	ENSSSCG00000012985	LTBP3	0.969297	1.62e-05	6.79324e-05
MSTRG.4602	ENSSSCG00000032330	THY1	0.96929	1.62e-05	6.78199e-05
MSTRG.4602	ENSSSCG00000034887	HAPLN4	0.969281	1.62e-05	6.79889e-05
MSTRG.4602	ENSSSCG00000031686	FAM104A	0.969279	1.62e-05	6.80454e-05
MSTRG.388	ENSSSCG00000024233	RAB39B	0.969277	1.62e-05	6.78761e-05
MSTRG.4602	ENSSSCG00000039587	ENSSSCG00000039587	0.969261	1.63e-05	6.7901e-05
MSTRG.10732	ENSSSCG00000036013	ENSSSCG00000036013	0.969241	1.63e-05	6.7957e-05
MSTRG.438	ENSSSCG00000011766	PEX5L	0.96923	1.63e-05	6.81256e-05
MSTRG.388	ENSSSCG00000004346	ENSSSCG00000004346	0.96923	1.63e-05	6.80131e-05
MSTRG.388	ENSSSCG00000010177	TRIM67	0.96922	1.63e-05	6.80693e-05
MSTRG.4602	ENSSSCG00000016512	ZC3HAV1	0.969211	1.64e-05	6.77036e-05
MSTRG.4602	ENSSSCG00000036307	OAF	0.969206	1.64e-05	6.8093e-05
MSTRG.4602	ENSSSCG00000003651	RHBDL2	0.969206	1.64e-05	6.79256e-05
MSTRG.27	ENSSSCG00000005703	PRDM12	0.969193	1.64e-05	6.79813e-05
MSTRG.4602	ENSSSCG00000032097	DUSP16	0.969191	1.64e-05	6.82613e-05
MSTRG.4602	ENSSSCG00000032973	RNF113B	0.969183	1.64e-05	6.78699e-05
MSTRG.1905	ENSSSCG00000011204	KCNH8	0.96918	1.64e-05	6.8149e-05
MSTRG.4602	ENSSSCG00000012956	PACS1	0.969173	1.64e-05	6.80371e-05
MSTRG.4602	ENSSSCG00000009852	VSIG10	0.969173	1.64e-05	6.7759e-05
MSTRG.4602	ENSSSCG00000014871	TSKU	0.969169	1.64e-05	6.78144e-05
MSTRG.4602	ENSSSCG00000011881	IQCB1	0.969169	1.64e-05	6.82051e-05
MSTRG.4602	ENSSSCG00000005949	ENSSSCG00000005949	0.969165	1.64e-05	6.76483e-05
MSTRG.4602	ENSSSCG00000005358	ENSSSCG00000005358	0.969157	1.65e-05	6.76741e-05
MSTRG.4602	ENSSSCG00000016916	IL6ST	0.969151	1.65e-05	6.79499e-05
MSTRG.4602	ENSSSCG00000033592	TMC8	0.96915	1.65e-05	6.77291e-05
MSTRG.4602	ENSSSCG00000039286	ENSSSCG00000039286	0.969141	1.65e-05	6.76192e-05
MSTRG.4602	ENSSSCG00000032244	SPESP1	0.969135	1.65e-05	6.77841e-05
MSTRG.4602	ENSSSCG00000006328	RXRG	0.969127	1.65e-05	6.78393e-05
MSTRG.4602	ENSSSCG00000037158	MTURN	0.969118	1.65e-05	6.78945e-05
MSTRG.4602	ENSSSCG00000010664	ENO4	0.969111	1.65e-05	6.80053e-05
MSTRG.4602	ENSSSCG00000006216	TRIM55	0.9691	1.66e-05	6.77543e-05
MSTRG.4602	ENSSSCG00000001639	TRERF1	0.969096	1.66e-05	6.78091e-05
MSTRG.4602	ENSSSCG00000022630	FLYWCH2	0.969095	1.66e-05	6.78639e-05
MSTRG.4602	ENSSSCG00000004647	DTWD1	0.96909	1.66e-05	6.79739e-05
MSTRG.4602	ENSSSCG00000009655	EBF2	0.969072	1.66e-05	6.79189e-05
MSTRG.4602	ENSSSCG00000028501	ENSSSCG00000028501	0.96907	1.66e-05	6.76996e-05
MSTRG.4602	ENSSSCG00000011025	ZEB1	0.969048	1.67e-05	6.77248e-05
MSTRG.4602	ENSSSCG00000033120	PALM2AKAP2	0.969027	1.67e-05	6.78883e-05
MSTRG.4602	ENSSSCG00000032857	S100A12	0.969018	1.67e-05	6.78337e-05
MSTRG.4602	ENSSSCG00000015814	ENSSSCG00000015814	0.969017	1.67e-05	6.76705e-05
MSTRG.4602	ENSSSCG00000004044	IGF2R	0.969015	1.67e-05	6.79429e-05
MSTRG.7020	ENSSSCG00000033815	SST	0.969007	1.67e-05	6.77792e-05
MSTRG.4602	ENSSSCG00000012121	EGFL6	0.969007	1.67e-05	6.79977e-05
MSTRG.4602	ENSSSCG00000033692	B3GALNT2	0.969006	1.67e-05	6.80525e-05
MSTRG.4602	ENSSSCG00000025353	TNNT1	0.969001	1.68e-05	6.76957e-05
MSTRG.4602	ENSSSCG00000031649	RNASE1	0.969	1.68e-05	6.7858e-05
MSTRG.4602	ENSSSCG00000023525	TMEM26	0.968994	1.68e-05	6.77497e-05
MSTRG.27	ENSSSCG00000036616	ENSSSCG00000036616	0.968974	1.68e-05	6.74804e-05
MSTRG.4603	ENSSSCG00000033701	ENSSSCG00000033701	0.968973	1.68e-05	6.75341e-05
MSTRG.14579	ENSSSCG00000011577	SLC6A1	0.968968	1.68e-05	6.78038e-05
MSTRG.4602	ENSSSCG00000003428	MTHFR	0.968964	1.68e-05	6.80212e-05
MSTRG.4602	ENSSSCG00000025967	ENSSSCG00000025967	0.968963	1.68e-05	6.75879e-05
MSTRG.1595	ENSSSCG00000007680	MYL10	0.96896	1.68e-05	6.79667e-05
MSTRG.4602	ENSSSCG00000009997	OSM	0.96896	1.68e-05	6.79123e-05
MSTRG.4602	ENSSSCG00000030065	ZBTB47	0.96895	1.68e-05	6.76418e-05
MSTRG.4602	ENSSSCG00000037322	ENSSSCG00000037322	0.968948	1.69e-05	6.73468e-05
MSTRG.4602	ENSSSCG00000038507	RPS29	0.968941	1.69e-05	6.75599e-05
MSTRG.4602	ENSSSCG00000009672	ENSSSCG00000009672	0.968939	1.69e-05	6.73999e-05
MSTRG.4602	ENSSSCG00000022989	ZNF704	0.968933	1.69e-05	6.74532e-05
MSTRG.4602	ENSSSCG00000040961	LIF	0.968924	1.69e-05	6.77744e-05
MSTRG.4602	ENSSSCG00000000681	P3H3	0.96892	1.69e-05	6.7667e-05
MSTRG.98	ENSSSCG00000010304	MYOZ1	0.96892	1.69e-05	6.77206e-05
MSTRG.4602	ENSSSCG00000037591	AMMECR1	0.968916	1.69e-05	6.78282e-05
MSTRG.4602	ENSSSCG00000032010	RNH1	0.96891	1.69e-05	6.76134e-05
MSTRG.4602	ENSSSCG00000036876	THAP3	0.968906	1.69e-05	6.75065e-05
MSTRG.4602	ENSSSCG00000011959	ABI3BP	0.968893	1.7e-05	6.76919e-05
MSTRG.4602	ENSSSCG00000016794	MYO10	0.968889	1.7e-05	6.72152e-05
MSTRG.7020	ENSSSCG00000036616	ENSSSCG00000036616	0.968886	1.7e-05	6.69011e-05
MSTRG.4602	ENSSSCG00000023662	CHST3	0.968878	1.7e-05	6.73733e-05
MSTRG.4602	ENSSSCG00000004980	THSD4	0.968874	1.7e-05	6.71102e-05
MSTRG.4602	ENSSSCG00000034682	ENSSSCG00000034682	0.968873	1.7e-05	6.69532e-05
MSTRG.388	ENSSSCG00000023060	ENSSSCG00000023060	0.968868	1.7e-05	6.70578e-05
MSTRG.4602	ENSSSCG00000030283	ENSSSCG00000030283	0.968866	1.7e-05	6.70055e-05
MSTRG.4602	ENSSSCG00000013297	CD44	0.968865	1.7e-05	6.75322e-05
MSTRG.4602	ENSSSCG00000016290	EFHD1	0.96886	1.7e-05	6.73205e-05
MSTRG.27	ENSSSCG00000006618	CELF3	0.96886	1.7e-05	6.74262e-05
MSTRG.4602	ENSSSCG00000023243	NFIA	0.968852	1.7e-05	6.71626e-05
MSTRG.4602	ENSSSCG00000006359	ADAMTS4	0.968852	1.7e-05	6.76386e-05
MSTRG.4602	ENSSSCG00000014217	FEM1C	0.96885	1.7e-05	6.72678e-05
MSTRG.27	ENSSSCG00000021584	CDK5R2	0.968849	1.7e-05	6.74792e-05
MSTRG.4602	ENSSSCG00000017700	CCL3L1	0.968829	1.71e-05	6.72423e-05
MSTRG.4602	ENSSSCG00000038610	INHBB	0.968803	1.71e-05	6.719e-05
MSTRG.4602	ENSSSCG00000027551	NUDT15	0.968797	1.71e-05	6.71378e-05
MSTRG.4602	ENSSSCG00000033777	GPR152	0.968768	1.72e-05	6.73211e-05
MSTRG.4602	ENSSSCG00000006873	FRRS1	0.968765	1.72e-05	6.73733e-05
MSTRG.4602	ENSSSCG00000022092	CYP7B1	0.968763	1.72e-05	6.74256e-05
MSTRG.4602	ENSSSCG00000029324	COLEC10	0.96875	1.72e-05	6.7478e-05
MSTRG.4602	ENSSSCG00000034136	ENSSSCG00000034136	0.96873	1.73e-05	6.73993e-05
MSTRG.4602	ENSSSCG00000038671	ENSSSCG00000038671	0.968717	1.73e-05	6.72955e-05
MSTRG.12499	ENSSSCG00000016239	NYAP2	0.968716	1.73e-05	6.75556e-05
MSTRG.4602	ENSSSCG00000021749	MCF2L2	0.968714	1.73e-05	6.76078e-05
MSTRG.7020	ENSSSCG00000021315	ENSSSCG00000021315	0.968714	1.73e-05	6.74513e-05
MSTRG.4602	ENSSSCG00000000571	ABCC9	0.968706	1.73e-05	6.76601e-05
MSTRG.4602	ENSSSCG00000040811	PYCARD	0.968705	1.73e-05	6.75034e-05
MSTRG.4602	ENSSSCG00000035929	ENSSSCG00000035929	0.9687	1.73e-05	6.73474e-05
MSTRG.4602	ENSSSCG00000015271	PRELP	0.968682	1.74e-05	6.72702e-05
MSTRG.4602	ENSSSCG00000002350	MIDEAS	0.968675	1.74e-05	6.74767e-05
MSTRG.4602	ENSSSCG00000004225	TPD52L1	0.968668	1.74e-05	6.71675e-05
MSTRG.4602	ENSSSCG00000035993	C1QTNF2	0.968658	1.74e-05	6.76325e-05
MSTRG.4602	ENSSSCG00000016778	NLN	0.968657	1.74e-05	6.73733e-05
MSTRG.27	ENSSSCG00000004540	ONECUT2	0.968656	1.74e-05	6.73217e-05
MSTRG.4602	ENSSSCG00000001780	FAH	0.968646	1.74e-05	6.75286e-05
MSTRG.11688	ENSSSCG00000001775	MINAR1	0.968643	1.74e-05	6.7425e-05
MSTRG.4602	ENSSSCG00000018648	ENSSSCG00000018648	0.968642	1.74e-05	6.7065e-05
MSTRG.4602	ENSSSCG00000035612	COX6B2	0.968641	1.74e-05	6.75805e-05
MSTRG.4602	ENSSSCG00000002495	SYNE3	0.96864	1.74e-05	6.72188e-05
MSTRG.4602	ENSSSCG00000006479	TTC24	0.968638	1.74e-05	6.71162e-05
MSTRG.4602	ENSSSCG00000037530	TACC2	0.96863	1.75e-05	6.70413e-05
MSTRG.243	ENSSSCG00000010304	MYOZ1	0.968625	1.75e-05	6.72452e-05
MSTRG.4602	ENSSSCG00000016448	KCNH2	0.968625	1.75e-05	6.73477e-05
MSTRG.14579	ENSSSCG00000008709	ENSSSCG00000008709	0.968611	1.75e-05	6.69905e-05
MSTRG.4602	ENSSSCG00000006760	HIPK1	0.968607	1.75e-05	6.7399e-05
MSTRG.4602	ENSSSCG00000008966	PARM1	0.9686	1.75e-05	6.71941e-05
MSTRG.4602	ENSSSCG00000025188	LEPR	0.968591	1.75e-05	6.72964e-05
MSTRG.4602	ENSSSCG00000010494	SORBS1	0.968589	1.75e-05	6.70922e-05
MSTRG.1905	ENSSSCG00000032878	SHISA9	0.968588	1.75e-05	6.71431e-05
MSTRG.4602	ENSSSCG00000008634	ATP6V1C2	0.968583	1.76e-05	6.73223e-05
MSTRG.4602	ENSSSCG00000038909	ENSSSCG00000038909	0.968567	1.76e-05	6.71191e-05
MSTRG.98	ENSSSCG00000036132	CKM	0.968553	1.76e-05	6.72206e-05
MSTRG.4602	ENSSSCG00000002669	CRISPLD2	0.968551	1.76e-05	6.71698e-05
MSTRG.4602	ENSSSCG00000027568	BLK	0.968532	1.76e-05	6.72714e-05
MSTRG.4602	ENSSSCG00000031875	ZNF469	0.968526	1.77e-05	6.70953e-05
MSTRG.4602	ENSSSCG00000003770	MIGA1	0.968522	1.77e-05	6.72973e-05
MSTRG.4602	ENSSSCG00000032953	ENSSSCG00000032953	0.96852	1.77e-05	6.70451e-05
MSTRG.4602	ENSSSCG00000013448	MKNK2	0.968504	1.77e-05	6.72467e-05
MSTRG.4602	ENSSSCG00000011257	ACVR2B	0.968495	1.77e-05	6.74495e-05
MSTRG.4602	ENSSSCG00000015880	TANC1	0.968494	1.77e-05	6.71457e-05
MSTRG.388	ENSSSCG00000030361	PRKCZ	0.968485	1.77e-05	6.71962e-05
MSTRG.4602	ENSSSCG00000003687	EPB41L3	0.96848	1.78e-05	6.72223e-05
MSTRG.4602	ENSSSCG00000021343	ZEB2	0.968478	1.78e-05	6.68227e-05
MSTRG.4602	ENSSSCG00000008867	CTSO	0.968478	1.78e-05	6.72726e-05
MSTRG.4602	ENSSSCG00000017422	FKBP10	0.968475	1.78e-05	6.71219e-05
MSTRG.4602	ENSSSCG00000004781	PAK6	0.968471	1.78e-05	6.6972e-05
MSTRG.4602	ENSSSCG00000037739	SNORA71	0.96847	1.78e-05	6.68724e-05
MSTRG.4602	ENSSSCG00000016941	RNF180	0.968466	1.78e-05	6.69222e-05
MSTRG.4602	ENSSSCG00000006933	CLCA1	0.968465	1.78e-05	6.73229e-05
MSTRG.4602	ENSSSCG00000007797	ITGAL	0.968462	1.78e-05	6.70719e-05
MSTRG.4602	ENSSSCG00000004979	MYO9A	0.968461	1.78e-05	6.70219e-05
MSTRG.4602	ENSSSCG00000038122	ENSSSCG00000038122	0.968456	1.78e-05	6.67731e-05
MSTRG.4602	ENSSSCG00000025503	ADGRG5	0.968442	1.78e-05	6.73733e-05
MSTRG.4602	ENSSSCG00000015414	FAM185A	0.968438	1.78e-05	6.71721e-05
MSTRG.4602	ENSSSCG00000000804	ANO6	0.968416	1.79e-05	6.70984e-05
MSTRG.4602	ENSSSCG00000040037	MTSS2	0.968413	1.79e-05	6.68999e-05
MSTRG.4602	ENSSSCG00000012645	DCAF12L2	0.968409	1.79e-05	6.70487e-05
MSTRG.4602	ENSSSCG00000015965	GPR155	0.96839	1.79e-05	6.6999e-05
MSTRG.4602	ENSSSCG00000004012	THBS2	0.96838	1.79e-05	6.68505e-05
MSTRG.388	ENSSSCG00000017311	MAPT	0.968378	1.8e-05	6.70752e-05
MSTRG.4602	ENSSSCG00000013318	ENSSSCG00000013318	0.968377	1.8e-05	6.69272e-05
MSTRG.4602	ENSSSCG00000040550	CASC1	0.968372	1.8e-05	6.71247e-05
MSTRG.4602	ENSSSCG00000036570	ENSSSCG00000036570	0.96837	1.8e-05	6.68288e-05
MSTRG.4602	ENSSSCG00000015099	BCL9L	0.968353	1.8e-05	6.71743e-05
MSTRG.4602	ENSSSCG00000016453	TCAF1	0.968337	1.8e-05	6.69764e-05
MSTRG.4602	ENSSSCG00000022247	PROSER2	0.968337	1.8e-05	6.70258e-05
MSTRG.4602	ENSSSCG00000032181	ENSSSCG00000032181	0.968333	1.8e-05	6.68779e-05
MSTRG.4602	ENSSSCG00000039306	ENSSSCG00000039306	0.968332	1.8e-05	6.67797e-05
MSTRG.4602	ENSSSCG00000026819	NID1	0.968314	1.81e-05	6.70523e-05
MSTRG.4602	ENSSSCG00000005487	COL27A1	0.968314	1.81e-05	6.71015e-05
MSTRG.4602	ENSSSCG00000028952	SLC10A6	0.968306	1.81e-05	6.70032e-05
MSTRG.4602	ENSSSCG00000017213	JPT1	0.968271	1.82e-05	6.71274e-05
MSTRG.4602	ENSSSCG00000010052	BCR	0.968262	1.82e-05	6.7324e-05
MSTRG.4602	ENSSSCG00000001858	CIB1	0.968253	1.82e-05	6.72748e-05
MSTRG.16451	ENSSSCG00000002081	ENSSSCG00000002081	0.968243	1.82e-05	6.69808e-05
MSTRG.4602	ENSSSCG00000004978	NR2E3	0.968242	1.82e-05	6.70785e-05
MSTRG.4602	ENSSSCG00000019137	U6	0.968242	1.82e-05	6.70296e-05
MSTRG.4602	ENSSSCG00000033256	ENSSSCG00000033256	0.968242	1.82e-05	6.6932e-05
MSTRG.4602	ENSSSCG00000036631	ENSSSCG00000036631	0.968242	1.82e-05	6.68833e-05
MSTRG.4602	ENSSSCG00000006521	FAM189B	0.968241	1.82e-05	6.71765e-05
MSTRG.4602	ENSSSCG00000005233	DMRT2	0.968232	1.82e-05	6.72256e-05
MSTRG.4602	ENSSSCG00000032921	INO80E	0.96821	1.83e-05	6.71044e-05
MSTRG.4602	ENSSSCG00000012365	MSN	0.968206	1.83e-05	6.70558e-05
MSTRG.4602	ENSSSCG00000009683	ENSSSCG00000009683	0.968191	1.83e-05	6.69102e-05
MSTRG.4602	ENSSSCG00000036391	SSC4D	0.968186	1.83e-05	6.70072e-05
MSTRG.438	ENSSSCG00000035458	ENSSSCG00000035458	0.968184	1.83e-05	6.68618e-05
MSTRG.4602	ENSSSCG00000012144	GRPR	0.968181	1.83e-05	6.71532e-05
MSTRG.17490	ENSSSCG00000002262	SV2B	0.968181	1.83e-05	6.69587e-05
MSTRG.4602	ENSSSCG00000012409	CITED1	0.968177	1.83e-05	6.7202e-05
MSTRG.4602	ENSSSCG00000014269	FNIP1	0.968173	1.84e-05	6.70333e-05
MSTRG.4602	ENSSSCG00000026602	PTGIR	0.968172	1.84e-05	6.68886e-05
MSTRG.4602	ENSSSCG00000033412	B4GALNT3	0.968169	1.84e-05	6.71301e-05
MSTRG.4602	ENSSSCG00000012474	DIAPH2	0.968169	1.84e-05	6.70817e-05
MSTRG.4602	ENSSSCG00000024088	TLN2	0.968168	1.84e-05	6.68405e-05
MSTRG.4602	ENSSSCG00000016855	FYB1	0.968151	1.84e-05	6.6985e-05
MSTRG.4602	ENSSSCG00000013900	ENSSSCG00000013900	0.968135	1.84e-05	6.67925e-05
MSTRG.4602	ENSSSCG00000012510	ARMCX2	0.968128	1.84e-05	6.71786e-05
MSTRG.4602	ENSSSCG00000018599	U12	0.968124	1.85e-05	6.67241e-05
MSTRG.4602	ENSSSCG00000011496	ADAMTS9	0.968122	1.85e-05	6.71073e-05
MSTRG.4602	ENSSSCG00000028512	LDLR	0.968114	1.85e-05	6.69152e-05
MSTRG.4602	ENSSSCG00000016781	TRIO	0.9681	1.85e-05	6.67718e-05
MSTRG.4602	ENSSSCG00000023408	SAMD4A	0.968097	1.85e-05	6.68195e-05
MSTRG.4602	ENSSSCG00000006059	NCALD	0.968094	1.85e-05	6.68673e-05
MSTRG.4602	ENSSSCG00000040048	ENSSSCG00000040048	0.968093	1.85e-05	6.66765e-05
MSTRG.7020	ENSSSCG00000037300	GRP	0.968093	1.85e-05	6.69631e-05
MSTRG.4602	ENSSSCG00000033156	CMTR2	0.968084	1.85e-05	6.70592e-05
MSTRG.4602	ENSSSCG00000012971	EFEMP2	0.968083	1.85e-05	6.70111e-05
MSTRG.4602	ENSSSCG00000039597	ENSSSCG00000039597	0.968074	1.86e-05	6.67513e-05
MSTRG.4602	ENSSSCG00000003458	CTRC	0.968061	1.86e-05	6.68938e-05
MSTRG.4602	ENSSSCG00000029621	BMPR1B	0.968039	1.86e-05	6.69892e-05
MSTRG.388	ENSSSCG00000038048	ENSSSCG00000038048	0.968034	1.86e-05	6.68462e-05
MSTRG.388	ENSSSCG00000003748	CELF4	0.968032	1.86e-05	6.69415e-05
MSTRG.4602	ENSSSCG00000038889	ENSSSCG00000038889	0.968031	1.86e-05	6.67987e-05
MSTRG.4602	ENSSSCG00000040767	ENSSSCG00000040767	0.968025	1.87e-05	6.66369e-05
MSTRG.4602	ENSSSCG00000028327	RHOBTB1	0.968023	1.87e-05	6.68727e-05
MSTRG.4602	ENSSSCG00000016823	ENSSSCG00000016823	0.96802	1.87e-05	6.66839e-05
MSTRG.4602	ENSSSCG00000015896	FAP	0.968019	1.87e-05	6.69675e-05
MSTRG.4602	ENSSSCG00000011121	ENSSSCG00000011121	0.968018	1.87e-05	6.6731e-05
MSTRG.4602	ENSSSCG00000002838	ZNF423	0.968016	1.87e-05	6.67782e-05
MSTRG.4602	ENSSSCG00000010096	AIFM3	0.968014	1.87e-05	6.70625e-05
MSTRG.388	ENSSSCG00000022501	SOX3	0.968006	1.87e-05	6.68254e-05
MSTRG.4602	ENSSSCG00000005457	LPAR1	0.967998	1.87e-05	6.692e-05
MSTRG.4602	ENSSSCG00000001959	CFL2	0.96799	1.87e-05	6.7015e-05
MSTRG.4602	ENSSSCG00000032445	ENSSSCG00000032445	0.967974	1.88e-05	6.66174e-05
MSTRG.14579	ENSSSCG00000012292	SYP	0.967972	1.88e-05	6.68048e-05
MSTRG.4602	ENSSSCG00000002708	TMEM231	0.967952	1.88e-05	6.67578e-05
MSTRG.4602	ENSSSCG00000004484	COL12A1	0.96795	1.88e-05	6.6946e-05
MSTRG.4602	ENSSSCG00000034077	ENSSSCG00000034077	0.967948	1.88e-05	6.65707e-05
MSTRG.4602	ENSSSCG00000029129	RWDD2A	0.967948	1.88e-05	6.68518e-05
MSTRG.5167	ENSSSCG00000014834	UCP3	0.967946	1.88e-05	6.6711e-05
MSTRG.27	ENSSSCG00000003045	ENSSSCG00000003045	0.967945	1.88e-05	6.66641e-05
MSTRG.4603	ENSSSCG00000022630	FLYWCH2	0.967938	1.88e-05	6.68989e-05
MSTRG.4602	ENSSSCG00000011769	FXR1	0.967926	1.89e-05	6.67844e-05
MSTRG.4602	ENSSSCG00000012780	PLXNB3	0.967926	1.89e-05	6.66911e-05
MSTRG.4602	ENSSSCG00000034714	OTULIN	0.967921	1.89e-05	6.67377e-05
MSTRG.4602	ENSSSCG00000011033	VIM	0.967912	1.89e-05	6.65517e-05
MSTRG.4602	ENSSSCG00000030706	FAM43B	0.967901	1.89e-05	6.68311e-05
MSTRG.4602	ENSSSCG00000029774	RNF7	0.967898	1.89e-05	6.65981e-05
MSTRG.388	ENSSSCG00000016726	ADCY1	0.967897	1.89e-05	6.68779e-05
MSTRG.4602	ENSSSCG00000012551	RNF128	0.967892	1.89e-05	6.66446e-05
MSTRG.4602	ENSSSCG00000006151	SNX16	0.967876	1.9e-05	6.66715e-05
MSTRG.4602	ENSSSCG00000016912	PLPP1	0.967871	1.9e-05	6.67179e-05
MSTRG.4602	ENSSSCG00000006187	MSC	0.967868	1.9e-05	6.67643e-05
MSTRG.4602	ENSSSCG00000011752	FNDC3B	0.967856	1.9e-05	6.68572e-05
MSTRG.15854	ENSSSCG00000001252	UBD	0.967855	1.9e-05	6.66253e-05
MSTRG.4602	ENSSSCG00000004144	HECA	0.967855	1.9e-05	6.68107e-05
MSTRG.4602	ENSSSCG00000039328	ENSSSCG00000039328	0.967846	1.9e-05	6.65791e-05
MSTRG.4602	ENSSSCG00000013883	COLGALT1	0.96782	1.91e-05	6.68368e-05
MSTRG.4602	ENSSSCG00000010167	ENSSSCG00000010167	0.967819	1.91e-05	6.66982e-05
MSTRG.4602	ENSSSCG00000037584	ENSSSCG00000037584	0.967816	1.91e-05	6.66061e-05
MSTRG.27	ENSSSCG00000023084	ATP2B2	0.967812	1.91e-05	6.68831e-05
MSTRG.4602	ENSSSCG00000008192	TMEM131	0.967809	1.91e-05	6.67443e-05
MSTRG.9177	ENSSSCG00000035458	ENSSSCG00000035458	0.967789	1.91e-05	6.66521e-05
MSTRG.4602	ENSSSCG00000036239	GJA8	0.967784	1.91e-05	6.67905e-05
MSTRG.4602	ENSSSCG00000016174	FN1	0.967776	1.92e-05	6.68165e-05
MSTRG.4602	ENSSSCG00000030908	ENSSSCG00000030908	0.967769	1.92e-05	6.6633e-05
MSTRG.4602	ENSSSCG00000017907	PFN1	0.967769	1.92e-05	6.67705e-05
MSTRG.4602	ENSSSCG00000031775	YAF2	0.967767	1.92e-05	6.66788e-05
MSTRG.14579	ENSSSCG00000028373	ENO2	0.967764	1.92e-05	6.68626e-05
MSTRG.4602	ENSSSCG00000026954	TMEM87B	0.967747	1.92e-05	6.67246e-05
MSTRG.4602	ENSSSCG00000011238	ARPP21	0.967744	1.92e-05	6.69087e-05
MSTRG.4602	ENSSSCG00000005615	PTRH1	0.967732	1.93e-05	6.67965e-05
MSTRG.4602	ENSSSCG00000012848	EPS8L2	0.967731	1.93e-05	6.6934e-05
MSTRG.4602	ENSSSCG00000030821	ENSSSCG00000030821	0.967731	1.93e-05	6.65685e-05
MSTRG.4602	ENSSSCG00000005349	GRHPR	0.967723	1.93e-05	6.68881e-05
MSTRG.4602	ENSSSCG00000005599	RABEPK	0.967713	1.93e-05	6.67508e-05
MSTRG.4602	ENSSSCG00000031141	ENSSSCG00000031141	0.96771	1.93e-05	6.65231e-05
MSTRG.4602	ENSSSCG00000016869	ENSSSCG00000016869	0.967697	1.93e-05	6.66595e-05
MSTRG.4602	ENSSSCG00000017244	ENSSSCG00000017244	0.967694	1.93e-05	6.6614e-05
MSTRG.4602	ENSSSCG00000008687	MXD4	0.96769	1.93e-05	6.68423e-05
MSTRG.4602	ENSSSCG00000024418	RHOU	0.967687	1.93e-05	6.67051e-05
MSTRG.4602	ENSSSCG00000005089	SIX4	0.967685	1.94e-05	6.655e-05
MSTRG.4602	ENSSSCG00000003650	GJA9	0.967683	1.94e-05	6.68222e-05
MSTRG.4602	ENSSSCG00000010385	VSTM4	0.967682	1.94e-05	6.65049e-05
MSTRG.4602	ENSSSCG00000009042	OTUD4	0.967675	1.94e-05	6.66405e-05
MSTRG.4602	ENSSSCG00000028063	ENSSSCG00000028063	0.96767	1.94e-05	6.64598e-05
MSTRG.4602	ENSSSCG00000017300	MRC2	0.96767	1.94e-05	6.66859e-05
MSTRG.4602	ENSSSCG00000003940	HYI	0.967653	1.94e-05	6.67312e-05
MSTRG.4602	ENSSSCG00000035299	SFRP4	0.967652	1.94e-05	6.65952e-05
MSTRG.4602	ENSSSCG00000017206	GRB2	0.967645	1.94e-05	6.67767e-05
MSTRG.4602	ENSSSCG00000021149	RNF217	0.967619	1.95e-05	6.65317e-05
MSTRG.4602	ENSSSCG00000003101	HIF3A	0.967617	1.95e-05	6.67119e-05
MSTRG.4602	ENSSSCG00000016887	ITGA2	0.967615	1.95e-05	6.66668e-05
MSTRG.7020	ENSSSCG00000017359	RUNDC3A	0.967613	1.95e-05	6.64868e-05
MSTRG.4602	ENSSSCG00000017783	ENSSSCG00000017783	0.967602	1.95e-05	6.63972e-05
MSTRG.4602	ENSSSCG00000031856	DACT1	0.967594	1.95e-05	6.67571e-05
MSTRG.4602	ENSSSCG00000029249	NAV3	0.967593	1.95e-05	6.65767e-05
MSTRG.4602	ENSSSCG00000008593	KLHL29	0.967592	1.95e-05	6.66217e-05
MSTRG.7542	ENSSSCG00000016153	UNC80	0.967591	1.95e-05	6.6442e-05
MSTRG.4602	ENSSSCG00000030115	HS1BP3	0.967586	1.96e-05	6.66031e-05
MSTRG.5199	ENSSSCG00000032889	ASB12	0.967579	1.96e-05	6.66479e-05
MSTRG.12647	ENSSSCG00000014896	ENSSSCG00000014896	0.967572	1.96e-05	6.65136e-05
MSTRG.14579	ENSSSCG00000038915	TMEM132D	0.967547	1.96e-05	6.65583e-05
MSTRG.4602	ENSSSCG00000015250	ADAMTS15	0.967545	1.96e-05	6.66928e-05
MSTRG.10732	ENSSSCG00000032889	ASB12	0.967539	1.97e-05	6.68081e-05
MSTRG.4602	ENSSSCG00000020173	ENSSSCG00000020173	0.967537	1.97e-05	6.64957e-05
MSTRG.4602	ENSSSCG00000024119	GLB1	0.96753	1.97e-05	6.66739e-05
MSTRG.4602	ENSSSCG00000005078	DAAM1	0.967526	1.97e-05	6.67633e-05
MSTRG.4602	ENSSSCG00000009749	PIWIL1	0.96752	1.97e-05	6.65847e-05
MSTRG.4602	ENSSSCG00000016378	PASK	0.967518	1.97e-05	6.66293e-05
MSTRG.4602	ENSSSCG00000026662	PRDM7	0.967514	1.97e-05	6.65402e-05
MSTRG.4602	ENSSSCG00000040620	ENSSSCG00000040620	0.967505	1.97e-05	6.64513e-05
MSTRG.4602	ENSSSCG00000026196	FAM13A	0.967503	1.97e-05	6.67186e-05
MSTRG.4602	ENSSSCG00000015567	NIBAN1	0.967494	1.98e-05	6.66108e-05
MSTRG.7020	ENSSSCG00000013545	TUBB4A	0.96749	1.98e-05	6.64339e-05
MSTRG.4602	ENSSSCG00000011972	FILIP1L	0.967487	1.98e-05	6.66552e-05
MSTRG.4602	ENSSSCG00000010275	PCBD1	0.967483	1.98e-05	6.65665e-05
MSTRG.4602	ENSSSCG00000035780	ENSSSCG00000035780	0.967469	1.98e-05	6.62579e-05
MSTRG.4602	ENSSSCG00000039228	ENSSSCG00000039228	0.967469	1.98e-05	6.6214e-05
MSTRG.4602	ENSSSCG00000003875	TTC39A	0.967464	1.98e-05	6.6478e-05
MSTRG.4602	ENSSSCG00000033297	AP5S1	0.967463	1.98e-05	6.67441e-05
MSTRG.4602	ENSSSCG00000016461	ZYX	0.967463	1.98e-05	6.63458e-05
MSTRG.4602	ENSSSCG00000039119	PDXDC1	0.96746	1.98e-05	6.65222e-05
MSTRG.4602	ENSSSCG00000020363	ENSSSCG00000020363	0.967457	1.98e-05	6.63018e-05
MSTRG.27	ENSSSCG00000013617	ELAVL3	0.967456	1.98e-05	6.66996e-05
MSTRG.4602	ENSSSCG00000031764	VMAC	0.967456	1.98e-05	6.63898e-05
MSTRG.438	ENSSSCG00000008809	GABRG1	0.96744	1.99e-05	6.64166e-05
MSTRG.4602	ENSSSCG00000022162	ENSSSCG00000022162	0.96744	1.99e-05	6.61544e-05
MSTRG.4602	ENSSSCG00000034595	ENSSSCG00000034595	0.967438	1.99e-05	6.61109e-05
MSTRG.4602	ENSSSCG00000012944	PELI3	0.967435	1.99e-05	6.62852e-05
MSTRG.4602	ENSSSCG00000010266	NPFFR1	0.967421	1.99e-05	6.63727e-05
MSTRG.4602	ENSSSCG00000009901	SIRT4	0.967416	1.99e-05	6.62416e-05
MSTRG.4602	ENSSSCG00000034444	EIF4EBP2	0.967413	1.99e-05	6.64605e-05
MSTRG.4602	ENSSSCG00000006752	CSDE1	0.967404	1.99e-05	6.65044e-05
MSTRG.4602	ENSSSCG00000032477	NRAS	0.967404	1.99e-05	6.6329e-05
MSTRG.438	ENSSSCG00000005781	TARS3	0.967401	1.99e-05	6.6198e-05
MSTRG.4602	ENSSSCG00000008368	UGP2	0.967389	2e-05	6.60523e-05
MSTRG.4602	ENSSSCG00000030172	CD40LG	0.967386	2e-05	6.63559e-05
MSTRG.11149	ENSSSCG00000001453	SLA-DRA	0.967376	2e-05	6.61387e-05
MSTRG.5732	ENSSSCG00000038864	UCMA	0.967368	2e-05	6.60955e-05
MSTRG.4602	ENSSSCG00000040546	PXN	0.967366	2e-05	6.62254e-05
MSTRG.4602	ENSSSCG00000013494	MATK	0.967365	2e-05	6.62689e-05
MSTRG.4602	ENSSSCG00000030991	ENSSSCG00000030991	0.96736	2e-05	6.60091e-05
MSTRG.243	ENSSSCG00000036132	CKM	0.967356	2e-05	6.63123e-05
MSTRG.5387	ENSSSCG00000017282	SCN4A	0.967355	2e-05	6.61821e-05
MSTRG.4602	ENSSSCG00000009256	ANTXR2	0.967355	2e-05	6.63995e-05
MSTRG.11688	ENSSSCG00000022865	GRM8	0.967346	2.01e-05	6.62959e-05
MSTRG.14579	ENSSSCG00000031746	KCNQ2	0.967344	2.01e-05	6.62526e-05
MSTRG.4602	ENSSSCG00000020846	SCARA3	0.967325	2.01e-05	6.61663e-05
MSTRG.4602	ENSSSCG00000023710	REEP1	0.967314	2.01e-05	6.62095e-05
MSTRG.4602	ENSSSCG00000013079	DAGLA	0.967294	2.02e-05	6.6409e-05
MSTRG.4602	ENSSSCG00000026301	RAP2C	0.967291	2.02e-05	6.63227e-05
MSTRG.7020	ENSSSCG00000016972	CARTPT	0.967287	2.02e-05	6.64522e-05
MSTRG.2	ENSSSCG00000001252	UBD	0.967283	2.02e-05	6.62796e-05
MSTRG.4602	ENSSSCG00000034269	ENSSSCG00000034269	0.96728	2.02e-05	6.61936e-05
MSTRG.4602	ENSSSCG00000028758	LBP	0.967279	2.02e-05	6.63658e-05
MSTRG.4602	ENSSSCG00000032761	ENSSSCG00000032761	0.967274	2.02e-05	6.62366e-05
MSTRG.4602	ENSSSCG00000039956	ENSSSCG00000039956	0.967253	2.03e-05	6.60077e-05
MSTRG.4602	ENSSSCG00000016553	COPG2	0.967248	2.03e-05	6.63492e-05
MSTRG.4602	ENSSSCG00000003315	NLRP8	0.967245	2.03e-05	6.61353e-05
MSTRG.4602	ENSSSCG00000007200	FAM110A	0.967242	2.03e-05	6.63063e-05
MSTRG.4602	ENSSSCG00000004249	CEP85L	0.967228	2.03e-05	6.64352e-05
MSTRG.11688	ENSSSCG00000002991	TTC9B	0.967227	2.03e-05	6.60502e-05
MSTRG.4602	ENSSSCG00000004931	IGDCC4	0.967225	2.03e-05	6.62207e-05
MSTRG.4602	ENSSSCG00000035366	MFHAS1	0.967225	2.03e-05	6.6178e-05
MSTRG.4602	ENSSSCG00000013938	GATAD2A	0.967223	2.03e-05	6.62635e-05
MSTRG.4602	ENSSSCG00000005650	CERCAM	0.967222	2.03e-05	6.63922e-05
MSTRG.4602	ENSSSCG00000031452	C14orf93	0.967219	2.03e-05	6.64782e-05
MSTRG.1905	ENSSSCG00000040499	ENSSSCG00000040499	0.967207	2.04e-05	6.59931e-05
MSTRG.5387	ENSSSCG00000003975	KCNQ4	0.967201	2.04e-05	6.61625e-05
MSTRG.12042	ENSSSCG00000014813	PHOX2A	0.967198	2.04e-05	6.61201e-05
MSTRG.438	ENSSSCG00000010392	CHAT	0.967195	2.04e-05	6.62476e-05
MSTRG.4602	ENSSSCG00000004421	FYN	0.967193	2.04e-05	6.6205e-05
MSTRG.4602	ENSSSCG00000035473	ENSSSCG00000035473	0.967183	2.04e-05	6.60354e-05
MSTRG.9190	ENSSSCG00000016606	ASB15	0.967181	2.04e-05	6.62902e-05
MSTRG.4602	ENSSSCG00000024463	PJA1	0.967167	2.04e-05	6.60777e-05
MSTRG.4602	ENSSSCG00000006626	PI4KB	0.967166	2.05e-05	6.6105e-05
MSTRG.14579	ENSSSCG00000017019	ENSSSCG00000017019	0.96716	2.05e-05	6.60207e-05
MSTRG.4602	ENSSSCG00000001773	TMED3	0.967158	2.05e-05	6.60628e-05
MSTRG.11688	ENSSSCG00000009314	FLT3	0.967145	2.05e-05	6.61895e-05
MSTRG.4602	ENSSSCG00000025610	AGAP3	0.967142	2.05e-05	6.62742e-05
MSTRG.10732	ENSSSCG00000026111	MIR133A1	0.967141	2.05e-05	6.61472e-05
MSTRG.4602	ENSSSCG00000034537	ENSSSCG00000034537	0.967132	2.05e-05	6.59787e-05
MSTRG.4602	ENSSSCG00000035818	FHIT	0.967123	2.05e-05	6.62318e-05
MSTRG.4602	ENSSSCG00000031337	SNX18	0.967115	2.06e-05	6.6132e-05
MSTRG.4602	ENSSSCG00000005015	SOS2	0.967112	2.06e-05	6.609e-05
MSTRG.4602	ENSSSCG00000011162	ENSSSCG00000011162	0.967107	2.06e-05	6.60062e-05
MSTRG.4602	ENSSSCG00000026092	SREBF2	0.967103	2.06e-05	6.60481e-05
MSTRG.4602	ENSSSCG00000004834	NDN	0.967099	2.06e-05	6.62162e-05
MSTRG.4602	ENSSSCG00000037264	RAB31	0.967098	2.06e-05	6.61741e-05
MSTRG.4602	ENSSSCG00000020706	ENSSSCG00000020706	0.967096	2.06e-05	6.59644e-05
MSTRG.4603	ENSSSCG00000033553	ENSSSCG00000033553	0.967091	2.06e-05	6.59226e-05
MSTRG.4602	ENSSSCG00000036505	ENSSSCG00000036505	0.967082	2.06e-05	6.58809e-05
MSTRG.11688	ENSSSCG00000004232	CLVS2	0.967075	2.06e-05	6.62583e-05
MSTRG.4602	ENSSSCG00000001917	CD276	0.967064	2.07e-05	6.60752e-05
MSTRG.4602	ENSSSCG00000022636	DENND5B	0.967058	2.07e-05	6.59919e-05
MSTRG.4602	ENSSSCG00000013775	ADGRE5	0.967051	2.07e-05	6.61588e-05
MSTRG.4602	ENSSSCG00000001637	GUCA1B	0.967044	2.07e-05	6.59503e-05
MSTRG.4602	ENSSSCG00000012508	ARMCX6	0.967043	2.07e-05	6.6117e-05
MSTRG.4602	ENSSSCG00000036452	LRRC17	0.967041	2.07e-05	6.59087e-05
MSTRG.4602	ENSSSCG00000006303	DCAF6	0.967038	2.07e-05	6.60335e-05
MSTRG.4602	ENSSSCG00000012680	GPC3	0.967023	2.08e-05	6.60606e-05
MSTRG.4602	ENSSSCG00000001582	MDGA1	0.967011	2.08e-05	6.60191e-05
MSTRG.4602	ENSSSCG00000000848	GLT8D2	0.967009	2.08e-05	6.61021e-05
MSTRG.4602	ENSSSCG00000040183	CDK6	0.967005	2.08e-05	6.61437e-05
MSTRG.4602	ENSSSCG00000009924	ANKRD13A	0.967002	2.08e-05	6.61854e-05
MSTRG.4602	ENSSSCG00000005533	PTGS1	0.966994	2.08e-05	6.59777e-05
MSTRG.4602	ENSSSCG00000000034	TTLL12	0.966974	2.09e-05	6.60461e-05
MSTRG.4602	ENSSSCG00000027812	IQSEC1	0.966973	2.09e-05	6.61702e-05
MSTRG.4602	ENSSSCG00000038749	ENSSSCG00000038749	0.966972	2.09e-05	6.60048e-05
MSTRG.4602	ENSSSCG00000016618	CPED1	0.966958	2.09e-05	6.62533e-05
MSTRG.14579	ENSSSCG00000037634	FOXA1	0.966955	2.09e-05	6.62117e-05
MSTRG.7542	ENSSSCG00000001775	MINAR1	0.966953	2.09e-05	6.61288e-05
MSTRG.4602	ENSSSCG00000010039	SLC5A4	0.966937	2.09e-05	6.60874e-05
MSTRG.4602	ENSSSCG00000006163	PKIA	0.966934	2.1e-05	6.62792e-05
MSTRG.4602	ENSSSCG00000034723	PYCR1	0.966912	2.1e-05	6.62378e-05
MSTRG.4602	ENSSSCG00000001379	TUBB	0.966902	2.1e-05	6.61552e-05
MSTRG.7020	ENSSSCG00000037079	SYT4	0.966895	2.1e-05	6.61965e-05
MSTRG.4602	ENSSSCG00000007625	ARPC1B	0.966882	2.11e-05	6.64288e-05
MSTRG.4602	ENSSSCG00000036830	ENSSSCG00000036830	0.966854	2.11e-05	6.63462e-05
MSTRG.4602	ENSSSCG00000011704	WWTR1	0.966844	2.12e-05	6.62894e-05
MSTRG.4602	ENSSSCG00000040713	TXLNG	0.966844	2.12e-05	6.63304e-05
MSTRG.5387	ENSSSCG00000006312	GPA33	0.966841	2.12e-05	6.64951e-05
MSTRG.4602	ENSSSCG00000031164	ENSSSCG00000031164	0.96684	2.12e-05	6.62484e-05
MSTRG.27	ENSSSCG00000033188	ENSSSCG00000033188	0.96684	2.12e-05	6.62074e-05
MSTRG.4602	ENSSSCG00000039740	FAU	0.966837	2.12e-05	6.65364e-05
MSTRG.4602	ENSSSCG00000026568	DNPH1	0.966832	2.12e-05	6.65778e-05
MSTRG.4602	ENSSSCG00000002332	SIPA1L1	0.96683	2.12e-05	6.64126e-05
MSTRG.4602	ENSSSCG00000002688	PLCG2	0.966827	2.12e-05	6.64538e-05
MSTRG.4602	ENSSSCG00000025363	SNX17	0.966826	2.12e-05	6.63715e-05
MSTRG.27	ENSSSCG00000038658	ENSSSCG00000038658	0.966823	2.12e-05	6.61665e-05
MSTRG.4602	ENSSSCG00000006827	CYB561D1	0.966814	2.12e-05	6.66192e-05
MSTRG.4602	ENSSSCG00000017072	GALNT10	0.9668	2.13e-05	6.63966e-05
MSTRG.4602	ENSSSCG00000008845	ENSSSCG00000008845	0.966786	2.13e-05	6.63148e-05
MSTRG.4602	ENSSSCG00000014149	MEF2C	0.966783	2.13e-05	6.63557e-05
MSTRG.10732	ENSSSCG00000026453	ACSM5	0.966779	2.13e-05	6.64376e-05
MSTRG.4602	ENSSSCG00000012766	BGN	0.966748	2.14e-05	6.65851e-05
MSTRG.11756	ENSSSCG00000000749	SLC6A12	0.966736	2.14e-05	6.65032e-05
MSTRG.12499	ENSSSCG00000007114	FOXA2	0.966714	2.14e-05	6.65441e-05
MSTRG.12499	ENSSSCG00000031957	RIMS2	0.966707	2.15e-05	6.66909e-05
MSTRG.4602	ENSSSCG00000004032	PRKN	0.966702	2.15e-05	6.67319e-05
MSTRG.4602	ENSSSCG00000010586	SUFU	0.966691	2.15e-05	6.66091e-05
MSTRG.4602	ENSSSCG00000004001	ENSSSCG00000004001	0.966691	2.15e-05	6.65276e-05
MSTRG.4602	ENSSSCG00000010169	SIPA1L2	0.966686	2.15e-05	6.665e-05
MSTRG.4602	ENSSSCG00000000735	TSPAN9	0.966676	2.15e-05	6.65683e-05
MSTRG.4602	ENSSSCG00000010200	CSGALNACT2	0.966673	2.15e-05	6.67729e-05
MSTRG.4602	ENSSSCG00000021250	FKBP9	0.966663	2.16e-05	6.66737e-05
MSTRG.5199	ENSSSCG00000017282	SCN4A	0.966658	2.16e-05	6.65112e-05
MSTRG.4602	ENSSSCG00000011103	PARD3	0.966657	2.16e-05	6.65923e-05
MSTRG.4602	ENSSSCG00000009268	CRYL1	0.966649	2.16e-05	6.67144e-05
MSTRG.4602	ENSSSCG00000039157	CLASP1	0.966639	2.16e-05	6.67552e-05
MSTRG.4602	ENSSSCG00000031617	SFT2D2	0.966635	2.16e-05	6.64706e-05
MSTRG.4602	ENSSSCG00000011750	PLD1	0.966635	2.16e-05	6.65517e-05
MSTRG.4602	ENSSSCG00000032046	ENSSSCG00000032046	0.96663	2.16e-05	6.64302e-05
MSTRG.4602	ENSSSCG00000018052	NT5M	0.96663	2.16e-05	6.6633e-05
MSTRG.4602	ENSSSCG00000000839	ALDH1L2	0.966629	2.16e-05	6.67961e-05
MSTRG.27	ENSSSCG00000004119	GRM1	0.966611	2.17e-05	6.66161e-05
MSTRG.4602	ENSSSCG00000021880	MXRA8	0.96661	2.17e-05	6.65353e-05
MSTRG.4602	ENSSSCG00000014575	ENSSSCG00000014575	0.966606	2.17e-05	6.64546e-05
MSTRG.4602	ENSSSCG00000023004	FZD9	0.966604	2.17e-05	6.66566e-05
MSTRG.4602	ENSSSCG00000035069	CHSY3	0.966603	2.17e-05	6.66971e-05
MSTRG.1905	ENSSSCG00000003256	PRKCG	0.966594	2.17e-05	6.64949e-05
MSTRG.7542	ENSSSCG00000037218	ENSSSCG00000037218	0.96658	2.17e-05	6.64144e-05
MSTRG.4602	ENSSSCG00000011710	EIF2A	0.966577	2.18e-05	6.66397e-05
MSTRG.4602	ENSSSCG00000024614	ITSN1	0.966575	2.18e-05	6.65994e-05
MSTRG.4602	ENSSSCG00000034607	OGN	0.96656	2.18e-05	6.65592e-05
MSTRG.4602	ENSSSCG00000002782	PLEKHG4	0.966557	2.18e-05	6.6519e-05
MSTRG.4602	ENSSSCG00000036843	ENSSSCG00000036843	0.966548	2.18e-05	6.64788e-05
MSTRG.4602	ENSSSCG00000012634	DOCK11	0.966546	2.18e-05	6.668e-05
MSTRG.4602	ENSSSCG00000007920	ENSSSCG00000007920	0.966533	2.19e-05	6.64629e-05
MSTRG.4602	ENSSSCG00000039695	ENSSSCG00000039695	0.96653	2.19e-05	6.63433e-05
MSTRG.4602	ENSSSCG00000011708	TSC22D2	0.966529	2.19e-05	6.65829e-05
MSTRG.4602	ENSSSCG00000002662	ENSSSCG00000002662	0.966515	2.19e-05	6.65028e-05
MSTRG.4602	ENSSSCG00000017464	KRT25	0.966515	2.19e-05	6.67033e-05
MSTRG.388	ENSSSCG00000037485	ENSSSCG00000037485	0.966507	2.19e-05	6.63831e-05
MSTRG.4602	ENSSSCG00000000423	ENSSSCG00000000423	0.966506	2.19e-05	6.65428e-05
MSTRG.7542	ENSSSCG00000015610	SYT14	0.966506	2.19e-05	6.66229e-05
MSTRG.4602	ENSSSCG00000007720	GTF2IRD1	0.966502	2.19e-05	6.67435e-05
MSTRG.27	ENSSSCG00000029186	SEZ6L2	0.966502	2.19e-05	6.66631e-05
MSTRG.4602	ENSSSCG00000007702	FKBP6	0.966484	2.2e-05	6.65665e-05
MSTRG.4602	ENSSSCG00000020666	EHD4	0.966483	2.2e-05	6.66064e-05
MSTRG.4602	ENSSSCG00000025176	NOTCH3	0.966482	2.2e-05	6.64471e-05
MSTRG.4602	ENSSSCG00000011364	NCKIPSD	0.966479	2.2e-05	6.64868e-05
MSTRG.4602	ENSSSCG00000037224	ENSSSCG00000037224	0.966477	2.2e-05	6.62096e-05
MSTRG.4602	ENSSSCG00000006155	ZBTB10	0.966477	2.2e-05	6.62886e-05
MSTRG.4602	ENSSSCG00000026914	PLAAT3	0.966475	2.2e-05	6.64074e-05
MSTRG.4602	ENSSSCG00000020749	KCNAB2	0.96647	2.2e-05	6.65266e-05
MSTRG.388	ENSSSCG00000023571	SLC22A6	0.966457	2.2e-05	6.63678e-05
MSTRG.4602	ENSSSCG00000017051	SOX30	0.966455	2.2e-05	6.63282e-05
MSTRG.4603	ENSSSCG00000038790	ENSSSCG00000038790	0.966454	2.2e-05	6.61702e-05
MSTRG.4602	ENSSSCG00000007705	ENSSSCG00000007705	0.966451	2.2e-05	6.62491e-05
MSTRG.4602	ENSSSCG00000017356	FAM171A2	0.966445	2.21e-05	6.6392e-05
MSTRG.4602	ENSSSCG00000005654	SPTAN1	0.966441	2.21e-05	6.6156e-05
MSTRG.4602	ENSSSCG00000034131	TXNDC5	0.966433	2.21e-05	6.61168e-05
MSTRG.4602	ENSSSCG00000009179	MTTP	0.966428	2.21e-05	6.62738e-05
MSTRG.4602	ENSSSCG00000027940	SNORA70	0.966426	2.21e-05	6.61952e-05
MSTRG.4602	ENSSSCG00000007516	ENSSSCG00000007516	0.966421	2.21e-05	6.60777e-05
MSTRG.4602	ENSSSCG00000036695	IGF2BP3	0.966417	2.21e-05	6.63525e-05
MSTRG.4602	ENSSSCG00000009872	PLBD2	0.966414	2.21e-05	6.62345e-05
MSTRG.4602	ENSSSCG00000016426	ENSSSCG00000016426	0.96641	2.21e-05	6.60386e-05
MSTRG.12647	ENSSSCG00000019270	MIR10A	0.966409	2.21e-05	6.63131e-05
MSTRG.4602	ENSSSCG00000035971	DUSP2	0.966403	2.21e-05	6.64315e-05
MSTRG.4602	ENSSSCG00000015357	MEOX2	0.966401	2.22e-05	6.61419e-05
MSTRG.4602	ENSSSCG00000037672	ENSSSCG00000037672	0.966396	2.22e-05	6.587e-05
MSTRG.12647	ENSSSCG00000015913	SCN9A	0.966395	2.22e-05	6.6064e-05
MSTRG.4602	ENSSSCG00000009589	SYK	0.966389	2.22e-05	6.60251e-05
MSTRG.4602	ENSSSCG00000021220	CKB	0.966387	2.22e-05	6.62982e-05
MSTRG.4602	ENSSSCG00000021899	ENSSSCG00000021899	0.966385	2.22e-05	6.59862e-05
MSTRG.4602	ENSSSCG00000032082	ENSSSCG00000032082	0.966385	2.22e-05	6.59087e-05
MSTRG.388	ENSSSCG00000009527	FGF14	0.966375	2.22e-05	6.62591e-05
MSTRG.4602	ENSSSCG00000013751	NACC1	0.96637	2.22e-05	6.61029e-05
MSTRG.4602	ENSSSCG00000009652	KCTD9	0.96637	2.22e-05	6.622e-05
MSTRG.4602	ENSSSCG00000025403	ENSSSCG00000025403	0.966369	2.22e-05	6.59474e-05
MSTRG.4602	ENSSSCG00000015444	LAMB1	0.966364	2.22e-05	6.61809e-05
MSTRG.4602	ENSSSCG00000000076	SGSM3	0.96635	2.23e-05	6.57804e-05
MSTRG.4602	ENSSSCG00000005437	KLF4	0.966346	2.23e-05	6.58958e-05
MSTRG.4602	ENSSSCG00000006107	PDP1	0.966345	2.23e-05	6.58189e-05
MSTRG.7020	ENSSSCG00000022233	GAD1	0.966343	2.23e-05	6.59344e-05
MSTRG.4602	ENSSSCG00000032345	ENSSSCG00000032345	0.966341	2.23e-05	6.57037e-05
MSTRG.4602	ENSSSCG00000031707	CTDSP2	0.966338	2.23e-05	6.60117e-05
MSTRG.4602	ENSSSCG00000014339	CTNNA1	0.966332	2.23e-05	6.5973e-05
MSTRG.4602	ENSSSCG00000005706	ABL1	0.966327	2.23e-05	6.61279e-05
MSTRG.4602	ENSSSCG00000027166	BICD2	0.96632	2.23e-05	6.60891e-05
MSTRG.4602	ENSSSCG00000002258	KLHL25	0.966317	2.23e-05	6.58573e-05
MSTRG.4602	ENSSSCG00000002855	CCNE1	0.966316	2.23e-05	6.60504e-05
MSTRG.4602	ENSSSCG00000013508	SH3GL1	0.966315	2.23e-05	6.57421e-05
MSTRG.4602	ENSSSCG00000004209	PTPRK	0.966308	2.24e-05	6.56538e-05
MSTRG.4602	ENSSSCG00000006644	CERS2	0.966305	2.24e-05	6.59215e-05
MSTRG.4602	ENSSSCG00000032928	GPR135	0.966302	2.24e-05	6.58065e-05
MSTRG.4602	ENSSSCG00000032739	RBMX2	0.966299	2.24e-05	6.56158e-05
MSTRG.4602	ENSSSCG00000016027	ITGAV	0.966297	2.24e-05	6.57683e-05
MSTRG.4602	ENSSSCG00000016554	MEST	0.966292	2.24e-05	6.56919e-05
MSTRG.4602	ENSSSCG00000011560	CRELD1	0.96629	2.24e-05	6.58831e-05
MSTRG.4602	ENSSSCG00000012396	MED12	0.966288	2.24e-05	6.57301e-05
MSTRG.4602	ENSSSCG00000025374	DVL3	0.966282	2.24e-05	6.58448e-05
MSTRG.4602	ENSSSCG00000000037	ARFGAP3	0.966279	2.24e-05	6.59599e-05
MSTRG.4602	ENSSSCG00000000672	CLSTN3	0.966265	2.25e-05	6.58324e-05
MSTRG.4602	ENSSSCG00000002405	ENSSSCG00000002405	0.966261	2.25e-05	6.56044e-05
MSTRG.4602	ENSSSCG00000008202	CNNM4	0.966261	2.25e-05	6.57943e-05
MSTRG.4602	ENSSSCG00000028981	ZNF367	0.966255	2.25e-05	6.56423e-05
MSTRG.4602	ENSSSCG00000031388	SIAH2	0.966245	2.25e-05	6.56802e-05
MSTRG.4602	ENSSSCG00000002828	LPCAT2	0.966244	2.25e-05	6.57562e-05
MSTRG.388	ENSSSCG00000011412	CACNA2D2	0.966238	2.25e-05	6.58705e-05
MSTRG.4603	ENSSSCG00000017307	MYL4	0.966229	2.25e-05	6.57182e-05
MSTRG.17490	ENSSSCG00000016239	NYAP2	0.966218	2.26e-05	6.57064e-05
MSTRG.4602	ENSSSCG00000004705	MAP1A	0.966215	2.26e-05	6.57443e-05
MSTRG.1905	ENSSSCG00000034411	ENSSSCG00000034411	0.966213	2.26e-05	6.5518e-05
MSTRG.4602	ENSSSCG00000005041	FERMT2	0.966209	2.26e-05	6.58201e-05
MSTRG.4602	ENSSSCG00000013017	EHD1	0.966206	2.26e-05	6.5858e-05
MSTRG.4602	ENSSSCG00000005510	PHF19	0.966204	2.26e-05	6.56687e-05
MSTRG.4602	ENSSSCG00000014232	LOX	0.966201	2.26e-05	6.57821e-05
MSTRG.4602	ENSSSCG00000033074	ZCCHC24	0.966197	2.26e-05	6.56309e-05
MSTRG.4602	ENSSSCG00000012202	ENSSSCG00000012202	0.966195	2.26e-05	6.55932e-05
MSTRG.4602	ENSSSCG00000016376	ENSSSCG00000016376	0.966187	2.26e-05	6.55556e-05
MSTRG.7542	ENSSSCG00000036502	ENSSSCG00000036502	0.966186	2.26e-05	6.54804e-05
MSTRG.4602	ENSSSCG00000016237	DOCK10	0.966182	2.27e-05	6.56572e-05
MSTRG.10732	ENSSSCG00000003218	MYBPC2	0.96618	2.27e-05	6.55446e-05
MSTRG.4602	ENSSSCG00000023247	OPTN	0.966179	2.27e-05	6.54698e-05
MSTRG.4602	ENSSSCG00000031666	C11orf95	0.966174	2.27e-05	6.57324e-05
MSTRG.4602	ENSSSCG00000026559	EML6	0.96617	2.27e-05	6.56196e-05
MSTRG.4602	ENSSSCG00000040721	ZNF581	0.966167	2.27e-05	6.52835e-05
MSTRG.4602	ENSSSCG00000015074	SIDT2	0.966159	2.27e-05	6.53952e-05
MSTRG.4602	ENSSSCG00000017513	NPEPPS	0.966155	2.27e-05	6.55072e-05
MSTRG.4602	ENSSSCG00000039769	SPIRE1	0.966155	2.27e-05	6.53579e-05
MSTRG.4602	ENSSSCG00000034567	ENSSSCG00000034567	0.966152	2.27e-05	6.52464e-05
MSTRG.4602	ENSSSCG00000003660	PABPC4	0.966148	2.27e-05	6.54325e-05
MSTRG.4602	ENSSSCG00000028762	VPS37C	0.966145	2.27e-05	6.53207e-05
MSTRG.4602	ENSSSCG00000017520	LRRC46	0.966145	2.27e-05	6.55821e-05
MSTRG.4602	ENSSSCG00000005240	DOCK8	0.966139	2.28e-05	6.54965e-05
MSTRG.4602	ENSSSCG00000007085	DSTN	0.966138	2.28e-05	6.54593e-05
MSTRG.4602	ENSSSCG00000039046	RPL36A-HNRNPH2	0.966129	2.28e-05	6.53479e-05
MSTRG.4602	ENSSSCG00000011532	SUMF1	0.966118	2.28e-05	6.53109e-05
MSTRG.10703	ENSSSCG00000017863	TRPV1	0.966116	2.28e-05	6.52739e-05
MSTRG.4602	ENSSSCG00000009630	EGR3	0.966103	2.28e-05	6.54221e-05
MSTRG.14579	ENSSSCG00000039498	RBFOX3	0.966102	2.28e-05	6.5385e-05
MSTRG.16842	ENSSSCG00000008930	TMPRSS11F	0.966099	2.29e-05	6.51541e-05
MSTRG.4602	ENSSSCG00000013125	OSBP	0.966093	2.29e-05	6.53012e-05
MSTRG.4602	ENSSSCG00000033762	ENSSSCG00000033762	0.966092	2.29e-05	6.51174e-05
MSTRG.4602	ENSSSCG00000016248	AGFG1	0.966089	2.29e-05	6.5523e-05
MSTRG.4602	ENSSSCG00000009733	GOLGA3	0.966088	2.29e-05	6.5375e-05
MSTRG.4602	ENSSSCG00000039635	ENSSSCG00000039635	0.966088	2.29e-05	6.50808e-05
MSTRG.4602	ENSSSCG00000012157	PHKA2	0.966088	2.29e-05	6.52644e-05
MSTRG.4602	ENSSSCG00000025943	C6orf136	0.966085	2.29e-05	6.5486e-05
MSTRG.4602	ENSSSCG00000036059	HSPB3	0.966072	2.29e-05	6.53381e-05
MSTRG.4602	ENSSSCG00000000119	EIF3L	0.966072	2.29e-05	6.54119e-05
MSTRG.4602	ENSSSCG00000034203	C9orf64	0.966061	2.29e-05	6.54489e-05
MSTRG.388	ENSSSCG00000037108	RTP1	0.966058	2.29e-05	6.52276e-05
MSTRG.4602	ENSSSCG00000029949	CD248	0.966055	2.3e-05	6.52549e-05
MSTRG.4602	ENSSSCG00000031970	RASSF5	0.966043	2.3e-05	6.51087e-05
MSTRG.4602	ENSSSCG00000006013	AARD	0.96604	2.3e-05	6.53283e-05
MSTRG.4602	ENSSSCG00000024065	TMTC2	0.966039	2.3e-05	6.50358e-05
MSTRG.4602	ENSSSCG00000003642	INPP5B	0.966035	2.3e-05	6.51817e-05
MSTRG.4602	ENSSSCG00000034994	AKAP1	0.966034	2.3e-05	6.52916e-05
MSTRG.27	ENSSSCG00000039501	NEUROD6	0.966032	2.3e-05	6.51452e-05
MSTRG.1905	ENSSSCG00000003807	DNAJC6	0.966024	2.3e-05	6.52183e-05
MSTRG.4602	ENSSSCG00000002414	SEL1L	0.96602	2.3e-05	6.50722e-05
MSTRG.4602	ENSSSCG00000035585	ENSSSCG00000035585	0.966018	2.3e-05	6.49994e-05
MSTRG.4602	ENSSSCG00000002529	ENSSSCG00000002529	0.966001	2.31e-05	6.50275e-05
MSTRG.4602	ENSSSCG00000032787	ALAD	0.966001	2.31e-05	6.52456e-05
MSTRG.4602	ENSSSCG00000013667	COL5A3	0.965987	2.31e-05	6.52091e-05
MSTRG.4602	ENSSSCG00000029077	TUBAL3	0.965978	2.31e-05	6.51e-05
MSTRG.14579	ENSSSCG00000010814	ESRRG	0.965973	2.31e-05	6.51727e-05
MSTRG.4602	ENSSSCG00000022434	ZNF235	0.965973	2.31e-05	6.50637e-05
MSTRG.4602	ENSSSCG00000016578	FLNC	0.965972	2.31e-05	6.51363e-05
MSTRG.4602	ENSSSCG00000036135	COL1A1	0.965971	2.32e-05	6.51638e-05
MSTRG.388	ENSSSCG00000007106	ENSSSCG00000007106	0.96597	2.32e-05	6.49112e-05
MSTRG.4602	ENSSSCG00000011646	KY	0.965969	2.32e-05	6.51276e-05
MSTRG.7020	ENSSSCG00000039340	CCDC184	0.965968	2.32e-05	6.52e-05
MSTRG.4602	ENSSSCG00000012359	ENSSSCG00000012359	0.965963	2.32e-05	6.48753e-05
MSTRG.4602	ENSSSCG00000003177	BCL2L12	0.96596	2.32e-05	6.52726e-05
MSTRG.4602	ENSSSCG00000011819	MB21D2	0.965956	2.32e-05	6.50914e-05
MSTRG.4602	ENSSSCG00000035741	TOR1AIP2	0.965954	2.32e-05	6.49831e-05
MSTRG.4602	ENSSSCG00000001535	TCP11	0.965953	2.32e-05	6.50192e-05
MSTRG.4602	ENSSSCG00000008629	ROCK2	0.965938	2.32e-05	6.50553e-05
MSTRG.4602	ENSSSCG00000029174	CCDC126	0.965936	2.32e-05	6.52363e-05
MSTRG.4602	ENSSSCG00000002298	ZFYVE26	0.965931	2.32e-05	6.49471e-05
MSTRG.4602	ENSSSCG00000023503	PRKCD	0.965928	2.33e-05	6.48677e-05
MSTRG.4602	ENSSSCG00000002259	ENSSSCG00000002259	0.965916	2.33e-05	6.47607e-05
MSTRG.27	ENSSSCG00000009648	ENSSSCG00000009648	0.965916	2.33e-05	6.46895e-05
MSTRG.4602	ENSSSCG00000013445	CSNK1G2	0.965915	2.33e-05	6.50469e-05
MSTRG.4602	ENSSSCG00000033978	ENSSSCG00000033978	0.965911	2.33e-05	6.4583e-05
MSTRG.4602	ENSSSCG00000000075	MRTFA	0.965909	2.33e-05	6.49393e-05
MSTRG.14579	ENSSSCG00000016314	TRPM8	0.965907	2.33e-05	6.47963e-05
MSTRG.4602	ENSSSCG00000009848	ENSSSCG00000009848	0.965906	2.33e-05	6.4654e-05
MSTRG.4602	ENSSSCG00000005247	ENSSSCG00000005247	0.965902	2.33e-05	6.47251e-05
MSTRG.4602	ENSSSCG00000009832	PHETA1	0.965901	2.33e-05	6.49035e-05
MSTRG.4602	ENSSSCG00000015531	ENSSSCG00000015531	0.9659	2.33e-05	6.46185e-05
MSTRG.4602	ENSSSCG00000010163	KCNK1	0.9659	2.33e-05	6.49751e-05
MSTRG.4602	ENSSSCG00000039670	EPN1	0.965896	2.33e-05	6.5011e-05
MSTRG.4602	ENSSSCG00000012619	SEPTIN6	0.965895	2.33e-05	6.4832e-05
MSTRG.388	ENSSSCG00000006415	CADM3	0.965891	2.33e-05	6.51189e-05
MSTRG.4602	ENSSSCG00000032284	CCND3	0.96589	2.33e-05	6.50829e-05
MSTRG.4602	ENSSSCG00000009348	ENSSSCG00000009348	0.965886	2.34e-05	6.46475e-05
MSTRG.4602	ENSSSCG00000040524	ISYNA1	0.965879	2.34e-05	6.47182e-05
MSTRG.4602	ENSSSCG00000006087	CPQ	0.965874	2.34e-05	6.47537e-05
MSTRG.4602	ENSSSCG00000005997	COL14A1	0.965856	2.34e-05	6.47892e-05
MSTRG.4602	ENSSSCG00000023556	SUPT5H	0.965854	2.34e-05	6.46828e-05
MSTRG.4602	ENSSSCG00000017968	CNTROB	0.965851	2.34e-05	6.48247e-05
MSTRG.4602	ENSSSCG00000027477	TBC1D2B	0.965842	2.35e-05	6.46762e-05
MSTRG.4602	ENSSSCG00000029002	PNKD	0.965841	2.35e-05	6.47467e-05
MSTRG.4602	ENSSSCG00000027161	PIP5K1B	0.96584	2.35e-05	6.47821e-05
MSTRG.4602	ENSSSCG00000037928	ENSSSCG00000037928	0.965833	2.35e-05	6.45356e-05
MSTRG.4602	ENSSSCG00000032086	ZNF583	0.965831	2.35e-05	6.45707e-05
MSTRG.4602	ENSSSCG00000009466	UCHL3	0.96583	2.35e-05	6.4641e-05
MSTRG.4602	ENSSSCG00000032054	CNPY4	0.965829	2.35e-05	6.48883e-05
MSTRG.4602	ENSSSCG00000011882	GOLGB1	0.965823	2.35e-05	6.48174e-05
MSTRG.4602	ENSSSCG00000013658	S1PR2	0.965822	2.35e-05	6.47114e-05
MSTRG.4602	ENSSSCG00000009049	USP38	0.965805	2.35e-05	6.46058e-05
MSTRG.4602	ENSSSCG00000008486	GALM	0.965803	2.35e-05	6.48528e-05
MSTRG.4602	ENSSSCG00000002377	EIF2B2	0.965801	2.36e-05	6.46346e-05
MSTRG.4602	ENSSSCG00000025308	IL17D	0.9658	2.36e-05	6.44948e-05
MSTRG.4602	ENSSSCG00000024444	DDX59	0.965799	2.36e-05	6.47047e-05
MSTRG.4602	ENSSSCG00000017230	TMEM104	0.965797	2.36e-05	6.43555e-05
MSTRG.4602	ENSSSCG00000040619	ENSSSCG00000040619	0.965796	2.36e-05	6.41133e-05
MSTRG.4602	ENSSSCG00000017259	PRKAR1A	0.965793	2.36e-05	6.44251e-05
MSTRG.4602	ENSSSCG00000002268	AKAP5	0.965792	2.36e-05	6.4775e-05
MSTRG.4602	ENSSSCG00000001963	EGLN3	0.965789	2.36e-05	6.46696e-05
MSTRG.4602	ENSSSCG00000000737	TULP3	0.965789	2.36e-05	6.42861e-05
MSTRG.4602	ENSSSCG00000016690	CREB5	0.965787	2.36e-05	6.47398e-05
MSTRG.7020	ENSSSCG00000006836	ELAPOR1	0.965787	2.36e-05	6.45996e-05
MSTRG.4602	ENSSSCG00000009806	ENSSSCG00000009806	0.965783	2.36e-05	6.41823e-05
MSTRG.4602	ENSSSCG00000009893	TMEM116	0.965782	2.36e-05	6.43208e-05
MSTRG.4602	ENSSSCG00000009971	ZNRF3	0.965781	2.36e-05	6.42169e-05
MSTRG.1905	ENSSSCG00000006464	NTRK1	0.965779	2.36e-05	6.44599e-05
MSTRG.4602	ENSSSCG00000021871	FDXACB1	0.965777	2.36e-05	6.45297e-05
MSTRG.4602	ENSSSCG00000000955	TBC1D22A	0.965776	2.36e-05	6.43903e-05
MSTRG.4602	ENSSSCG00000032917	USP30	0.965768	2.36e-05	6.42515e-05
MSTRG.4602	ENSSSCG00000010626	ENSSSCG00000010626	0.965766	2.36e-05	6.41478e-05
MSTRG.4602	ENSSSCG00000015715	EN1	0.965763	2.36e-05	6.45646e-05
MSTRG.4602	ENSSSCG00000001860	ENSSSCG00000001860	0.96576	2.37e-05	6.42813e-05
MSTRG.4602	ENSSSCG00000006970	DLC1	0.965749	2.37e-05	6.43504e-05
MSTRG.4602	ENSSSCG00000009761	NCOR2	0.965741	2.37e-05	6.43158e-05
MSTRG.4842	ENSSSCG00000036235	ENSSSCG00000036235	0.965738	2.37e-05	6.42124e-05
MSTRG.4602	ENSSSCG00000004489	ENSSSCG00000004489	0.965732	2.37e-05	6.42468e-05
MSTRG.4602	ENSSSCG00000012933	CCDC87	0.965717	2.38e-05	6.44488e-05
MSTRG.4602	ENSSSCG00000004201	TMEM200A	0.965709	2.38e-05	6.43109e-05
MSTRG.4602	ENSSSCG00000012400	SNX12	0.965708	2.38e-05	6.43453e-05
MSTRG.4602	ENSSSCG00000028185	FGD3	0.965705	2.38e-05	6.43798e-05
MSTRG.4602	ENSSSCG00000002026	EFS	0.965691	2.38e-05	6.44142e-05
MSTRG.4602	ENSSSCG00000035264	UBQLN2	0.965682	2.38e-05	6.42765e-05
MSTRG.4602	ENSSSCG00000000753	WNK1	0.965678	2.38e-05	6.42422e-05
MSTRG.4602	ENSSSCG00000003455	FHAD1	0.965676	2.39e-05	6.44433e-05
MSTRG.4602	ENSSSCG00000003655	ENSSSCG00000003655	0.965675	2.39e-05	6.43403e-05
MSTRG.4602	ENSSSCG00000002275	PPP1R36	0.965675	2.39e-05	6.44089e-05
MSTRG.4602	ENSSSCG00000013446	SCAMP4	0.965669	2.39e-05	6.43746e-05
MSTRG.4602	ENSSSCG00000015969	CHRNA1	0.965669	2.39e-05	6.44777e-05
MSTRG.4602	ENSSSCG00000040118	ENSSSCG00000040118	0.965653	2.39e-05	6.42718e-05
MSTRG.4602	ENSSSCG00000035060	ENSSSCG00000035060	0.965649	2.39e-05	6.4306e-05
MSTRG.4602	ENSSSCG00000016969	ENSSSCG00000016969	0.965633	2.4e-05	6.42671e-05
MSTRG.4602	ENSSSCG00000012427	ENSSSCG00000012427	0.965628	2.4e-05	6.43012e-05
MSTRG.4602	ENSSSCG00000015407	GNAI1	0.965623	2.4e-05	6.45064e-05
MSTRG.4602	ENSSSCG00000001869	PEAK1	0.965615	2.4e-05	6.44036e-05
MSTRG.4602	ENSSSCG00000024823	RCN3	0.96561	2.4e-05	6.43353e-05
MSTRG.4602	ENSSSCG00000002712	LDHD	0.965603	2.4e-05	6.44721e-05
MSTRG.4602	ENSSSCG00000004958	PIAS1	0.965601	2.4e-05	6.43694e-05
MSTRG.4602	ENSSSCG00000036114	ENSSSCG00000036114	0.965598	2.4e-05	6.42331e-05
MSTRG.4602	ENSSSCG00000013756	MRI1	0.965595	2.4e-05	6.44378e-05
MSTRG.4602	ENSSSCG00000015535	QSOX1	0.965593	2.41e-05	6.42285e-05
MSTRG.4602	ENSSSCG00000029331	PALLD	0.965591	2.41e-05	6.42964e-05
MSTRG.4602	ENSSSCG00000012252	DDX3X	0.965584	2.41e-05	6.43643e-05
MSTRG.4602	ENSSSCG00000035195	HNMT	0.965581	2.41e-05	6.43303e-05
MSTRG.4602	ENSSSCG00000035213	ZBTB18	0.96558	2.41e-05	6.41947e-05
MSTRG.4602	ENSSSCG00000028297	APH1A	0.965574	2.41e-05	6.44665e-05
MSTRG.4602	ENSSSCG00000006220	ARMC1	0.965573	2.41e-05	6.44324e-05
MSTRG.4602	ENSSSCG00000009464	COMMD6	0.965565	2.41e-05	6.43984e-05
MSTRG.4602	ENSSSCG00000031977	PTCH2	0.965563	2.41e-05	6.42624e-05
MSTRG.4602	ENSSSCG00000038708	ENSSSCG00000038708	0.96556	2.41e-05	6.40596e-05
MSTRG.4602	ENSSSCG00000032626	ENSSSCG00000032626	0.965558	2.41e-05	6.41271e-05
MSTRG.4602	ENSSSCG00000006627	ZNF687	0.965555	2.41e-05	6.41609e-05
MSTRG.4602	ENSSSCG00000033751	ENSSSCG00000033751	0.965554	2.41e-05	6.40933e-05
MSTRG.4602	ENSSSCG00000005631	FAM102A	0.965541	2.42e-05	6.42916e-05
MSTRG.4602	ENSSSCG00000011593	TMCC1	0.965522	2.42e-05	6.42578e-05
MSTRG.14579	ENSSSCG00000035781	ENSSSCG00000035781	0.965516	2.42e-05	6.41903e-05
MSTRG.4602	ENSSSCG00000032037	ENSSSCG00000032037	0.965513	2.42e-05	6.42241e-05
MSTRG.4602	ENSSSCG00000008480	ENSSSCG00000008480	0.965511	2.43e-05	6.42532e-05
MSTRG.4602	ENSSSCG00000040786	SPTBN1	0.96551	2.43e-05	6.43205e-05
MSTRG.14579	ENSSSCG00000022896	CRMP1	0.965509	2.43e-05	6.44218e-05
MSTRG.4602	ENSSSCG00000029570	PXDN	0.965508	2.43e-05	6.43542e-05
MSTRG.4602	ENSSSCG00000033690	DERL1	0.965507	2.43e-05	6.4388e-05
MSTRG.4602	ENSSSCG00000002749	ENSSSCG00000002749	0.965478	2.43e-05	6.42869e-05
MSTRG.4602	ENSSSCG00000010077	ENSSSCG00000010077	0.965474	2.43e-05	6.42196e-05
MSTRG.4602	ENSSSCG00000035478	RMND5A	0.965471	2.44e-05	6.40484e-05
MSTRG.12499	ENSSSCG00000037104	ENSSSCG00000037104	0.96547	2.44e-05	6.38164e-05
MSTRG.4602	ENSSSCG00000002355	ENTPD5	0.965464	2.44e-05	6.44165e-05
MSTRG.4602	ENSSSCG00000008421	ENSSSCG00000008421	0.965464	2.44e-05	6.39488e-05
MSTRG.4602	ENSSSCG00000024578	PHLDB1	0.965462	2.44e-05	6.41818e-05
MSTRG.4602	ENSSSCG00000016564	UBE2H	0.965462	2.44e-05	6.39819e-05
MSTRG.4602	ENSSSCG00000028004	RIN2	0.96546	2.44e-05	6.40817e-05
MSTRG.4602	ENSSSCG00000010834	MIA3	0.965459	2.44e-05	6.42487e-05
MSTRG.4602	ENSSSCG00000008041	PKD1	0.965458	2.44e-05	6.41484e-05
MSTRG.4602	ENSSSCG00000009625	ENSSSCG00000009625	0.965458	2.44e-05	6.39156e-05
MSTRG.4602	ENSSSCG00000033997	ENSSSCG00000033997	0.965446	2.44e-05	6.38825e-05
MSTRG.4602	ENSSSCG00000032269	LIMA1	0.965442	2.44e-05	6.43157e-05
MSTRG.4602	ENSSSCG00000033539	CRYBG2	0.965441	2.44e-05	6.44502e-05
MSTRG.4602	ENSSSCG00000029227	LDB2	0.965441	2.44e-05	6.43493e-05
MSTRG.4602	ENSSSCG00000022903	NAPEPLD	0.96544	2.44e-05	6.42152e-05
MSTRG.4602	ENSSSCG00000023716	TNFAIP6	0.965439	2.44e-05	6.40152e-05
MSTRG.4602	ENSSSCG00000008378	FAM161A	0.965437	2.44e-05	6.43829e-05
MSTRG.4602	ENSSSCG00000034038	ENSSSCG00000034038	0.965437	2.44e-05	6.38494e-05
MSTRG.4602	ENSSSCG00000023215	MAOB	0.965436	2.44e-05	6.42822e-05
MSTRG.4602	ENSSSCG00000025463	PROS1	0.965433	2.44e-05	6.4115e-05
MSTRG.4602	ENSSSCG00000010076	ZNF70	0.965421	2.45e-05	6.37808e-05
MSTRG.4602	ENSSSCG00000017095	SEMA5A	0.96542	2.45e-05	6.38795e-05
MSTRG.4602	ENSSSCG00000013344	ANO5	0.965419	2.45e-05	6.40116e-05
MSTRG.4602	ENSSSCG00000023560	ENSSSCG00000023560	0.965419	2.45e-05	6.37479e-05
MSTRG.4602	ENSSSCG00000016754	AEBP1	0.965414	2.45e-05	6.40447e-05
MSTRG.4602	ENSSSCG00000017168	SEPTIN9	0.965414	2.45e-05	6.38466e-05
MSTRG.4602	ENSSSCG00000018058	ARHGAP23	0.965413	2.45e-05	6.39786e-05
MSTRG.4602	ENSSSCG00000026078	GLCE	0.965412	2.45e-05	6.39455e-05
MSTRG.4602	ENSSSCG00000030044	TMEM184C	0.965405	2.45e-05	6.38137e-05
MSTRG.4602	ENSSSCG00000022353	RAP1GDS1	0.965394	2.45e-05	6.39125e-05
MSTRG.4602	ENSSSCG00000009787	CCDC62	0.965388	2.46e-05	6.39423e-05
MSTRG.4602	ENSSSCG00000032262	IDUA	0.965385	2.46e-05	6.37455e-05
MSTRG.4602	ENSSSCG00000006887	CNN3	0.965385	2.46e-05	6.38438e-05
MSTRG.4602	ENSSSCG00000026455	TMEM54	0.965381	2.46e-05	6.36476e-05
MSTRG.4602	ENSSSCG00000004463	ENSSSCG00000004463	0.96538	2.46e-05	6.3615e-05
MSTRG.4602	ENSSSCG00000001137	H1-3	0.965379	2.46e-05	6.37782e-05
MSTRG.4602	ENSSSCG00000031738	ENSSSCG00000031738	0.965377	2.46e-05	6.355e-05
MSTRG.4602	ENSSSCG00000015010	EXPH5	0.965375	2.46e-05	6.3811e-05
MSTRG.4602	ENSSSCG00000000274	PCBP2	0.965366	2.46e-05	6.36802e-05
MSTRG.388	ENSSSCG00000016151	MAP2	0.965361	2.46e-05	6.37129e-05
MSTRG.4602	ENSSSCG00000004071	CNKSR3	0.965358	2.46e-05	6.38766e-05
MSTRG.4602	ENSSSCG00000009732	CHFR	0.965358	2.46e-05	6.39094e-05
MSTRG.27	ENSSSCG00000013024	ENSSSCG00000013024	0.965355	2.46e-05	6.35825e-05
MSTRG.4602	ENSSSCG00000003217	ASPDH	0.965351	2.46e-05	6.39752e-05
MSTRG.1905	ENSSSCG00000033551	CACNG2	0.965344	2.47e-05	6.37757e-05
MSTRG.4602	ENSSSCG00000040931	SLC17A9	0.96534	2.47e-05	6.35484e-05
MSTRG.17490	ENSSSCG00000005781	TARS3	0.965337	2.47e-05	6.34838e-05
MSTRG.4602	ENSSSCG00000013145	DTX4	0.965332	2.47e-05	6.36781e-05
MSTRG.4602	ENSSSCG00000000915	DCN	0.965331	2.47e-05	6.37106e-05
MSTRG.4602	ENSSSCG00000002386	ENSSSCG00000002386	0.965329	2.47e-05	6.3387e-05
MSTRG.4602	ENSSSCG00000010476	MYOF	0.965328	2.47e-05	6.35808e-05
MSTRG.4602	ENSSSCG00000012988	EHBP1L1	0.965324	2.47e-05	6.36456e-05
MSTRG.4602	ENSSSCG00000015232	ST3GAL4	0.96532	2.47e-05	6.35161e-05
MSTRG.4602	ENSSSCG00000010138	ZDHHC8	0.96532	2.47e-05	6.34193e-05
MSTRG.4602	ENSSSCG00000007565	TTYH3	0.965316	2.47e-05	6.34515e-05
MSTRG.4602	ENSSSCG00000012824	GAB3	0.96531	2.47e-05	6.36132e-05
MSTRG.4602	ENSSSCG00000034973	CXCL12	0.96531	2.47e-05	6.37432e-05
MSTRG.11688	ENSSSCG00000014896	ENSSSCG00000014896	0.965302	2.48e-05	6.33541e-05
MSTRG.1905	ENSSSCG00000029865	GRM5	0.965301	2.48e-05	6.35146e-05
MSTRG.4602	ENSSSCG00000013366	LDHA	0.965297	2.48e-05	6.34825e-05
MSTRG.4602	ENSSSCG00000034255	ENSSSCG00000034255	0.965294	2.48e-05	6.33221e-05
MSTRG.4602	ENSSSCG00000011675	GRK7	0.965286	2.48e-05	6.35469e-05
MSTRG.4602	ENSSSCG00000003718	TAF4B	0.965283	2.48e-05	6.34182e-05
MSTRG.4602	ENSSSCG00000016138	ATF1	0.965283	2.48e-05	6.36114e-05
MSTRG.4602	ENSSSCG00000010403	MARCHF8	0.965279	2.48e-05	6.34503e-05
MSTRG.4602	ENSSSCG00000031769	CTTN	0.96527	2.48e-05	6.35791e-05
MSTRG.4602	ENSSSCG00000011226	TGFBR2	0.965269	2.48e-05	6.33861e-05
MSTRG.4602	ENSSSCG00000016988	ERGIC1	0.965266	2.49e-05	6.34812e-05
MSTRG.4602	ENSSSCG00000010797	EARS2	0.965264	2.49e-05	6.35132e-05
MSTRG.4602	ENSSSCG00000015368	HDAC9	0.96526	2.49e-05	6.34492e-05
MSTRG.4602	ENSSSCG00000009072	ENSSSCG00000009072	0.965251	2.49e-05	6.33852e-05
MSTRG.4602	ENSSSCG00000013884	MAP1S	0.96525	2.49e-05	6.34172e-05
MSTRG.4602	ENSSSCG00000033530	ENSSSCG00000033530	0.965245	2.49e-05	6.33533e-05
MSTRG.4602	ENSSSCG00000001786	CFAP161	0.965235	2.49e-05	6.35453e-05
MSTRG.4602	ENSSSCG00000038467	ENSSSCG00000038467	0.965235	2.49e-05	6.33214e-05
MSTRG.4602	ENSSSCG00000032356	ENSSSCG00000032356	0.965225	2.5e-05	6.31625e-05
MSTRG.4602	ENSSSCG00000034242	HNF4G	0.965223	2.5e-05	6.34799e-05
MSTRG.4602	ENSSSCG00000029805	RHOBTB3	0.965221	2.5e-05	6.33208e-05
MSTRG.4602	ENSSSCG00000038492	PHETA2	0.965221	2.5e-05	6.34162e-05
MSTRG.4602	ENSSSCG00000039763	CMBL	0.96522	2.5e-05	6.35438e-05
MSTRG.4602	ENSSSCG00000030113	SHISA2	0.965216	2.5e-05	6.31941e-05
MSTRG.4602	ENSSSCG00000013614	CNN1	0.96521	2.5e-05	6.35118e-05
MSTRG.4602	ENSSSCG00000017169	SEC14L1	0.965209	2.5e-05	6.32574e-05
MSTRG.4602	ENSSSCG00000012171	PRDX4	0.965205	2.5e-05	6.33843e-05
MSTRG.4602	ENSSSCG00000035176	SEMA6B	0.965205	2.5e-05	6.32257e-05
MSTRG.4602	ENSSSCG00000003904	LRRC41	0.965196	2.5e-05	6.3448e-05
MSTRG.4602	ENSSSCG00000006503	RXFP4	0.965195	2.5e-05	6.32891e-05
MSTRG.4602	ENSSSCG00000003680	RALBP1	0.965193	2.5e-05	6.33526e-05
MSTRG.438	ENSSSCG00000002011	CPNE6	0.965186	2.51e-05	6.33518e-05
MSTRG.4602	ENSSSCG00000000180	ENSSSCG00000000180	0.965185	2.51e-05	6.31625e-05
MSTRG.4602	ENSSSCG00000002013	DHRS4	0.965183	2.51e-05	6.33202e-05
MSTRG.4602	ENSSSCG00000023181	ZNF385B	0.965183	2.51e-05	6.3194e-05
MSTRG.4602	ENSSSCG00000009430	AKAP11	0.965161	2.51e-05	6.33835e-05
MSTRG.4602	ENSSSCG00000038772	IKBIP	0.965158	2.51e-05	6.32886e-05
MSTRG.4602	ENSSSCG00000011444	NT5DC2	0.965153	2.51e-05	6.3257e-05
MSTRG.4602	ENSSSCG00000028983	TBC1D1	0.965149	2.51e-05	6.32255e-05
MSTRG.388	ENSSSCG00000026661	PTPRN2	0.965147	2.52e-05	6.31625e-05
MSTRG.4602	ENSSSCG00000015328	SGCE	0.965145	2.52e-05	6.31312e-05
MSTRG.4602	ENSSSCG00000016735	ENSSSCG00000016735	0.965143	2.52e-05	6.30686e-05
MSTRG.4602	ENSSSCG00000028527	ENSSSCG00000028527	0.965134	2.52e-05	6.30062e-05
MSTRG.4602	ENSSSCG00000002804	CSNK2A2	0.965129	2.52e-05	6.33826e-05
MSTRG.4602	ENSSSCG00000038367	FBXO46	0.965128	2.52e-05	6.33195e-05
MSTRG.4602	ENSSSCG00000027371	PCDHGA4	0.965125	2.52e-05	6.31938e-05
MSTRG.4602	ENSSSCG00000032028	EIF4B	0.965123	2.52e-05	6.3351e-05
MSTRG.4602	ENSSSCG00000017135	ENSSSCG00000017135	0.965121	2.52e-05	6.30374e-05
MSTRG.4602	ENSSSCG00000014958	ENSSSCG00000014958	0.965117	2.52e-05	6.30999e-05
MSTRG.4602	ENSSSCG00000034829	ENSSSCG00000034829	0.965116	2.52e-05	6.29751e-05
MSTRG.4602	ENSSSCG00000040061	NINJ1	0.965112	2.52e-05	6.32566e-05
MSTRG.4602	ENSSSCG00000002664	GSE1	0.965109	2.52e-05	6.32881e-05
MSTRG.4602	ENSSSCG00000030325	C1QTNF6	0.965107	2.53e-05	6.31313e-05
MSTRG.4602	ENSSSCG00000007451	SLC2A10	0.965101	2.53e-05	6.29448e-05
MSTRG.4602	ENSSSCG00000016409	UBE3C	0.965094	2.53e-05	6.2852e-05
MSTRG.27	ENSSSCG00000006666	SV2A	0.965093	2.53e-05	6.29138e-05
MSTRG.4602	ENSSSCG00000025210	ATG10	0.965086	2.53e-05	6.31625e-05
MSTRG.4602	ENSSSCG00000029662	RASSF4	0.965078	2.53e-05	6.30069e-05
MSTRG.4602	ENSSSCG00000036761	ENSSSCG00000036761	0.965078	2.53e-05	6.28211e-05
MSTRG.4602	ENSSSCG00000038938	FIS1	0.965076	2.53e-05	6.3069e-05
MSTRG.4602	ENSSSCG00000013303	ABTB2	0.965076	2.53e-05	6.31937e-05
MSTRG.4602	ENSSSCG00000020915	P4HA2	0.965074	2.53e-05	6.30379e-05
MSTRG.4602	ENSSSCG00000006009	EXT1	0.965074	2.53e-05	6.31001e-05
MSTRG.4602	ENSSSCG00000013049	RCOR2	0.965071	2.53e-05	6.29758e-05
MSTRG.4602	ENSSSCG00000027287	TMEM189	0.965069	2.53e-05	6.28829e-05
MSTRG.4602	ENSSSCG00000034266	CACNA1H	0.965063	2.54e-05	6.29765e-05
MSTRG.4602	ENSSSCG00000012238	ENSSSCG00000012238	0.965058	2.54e-05	6.26385e-05
MSTRG.4602	ENSSSCG00000017200	UNC13D	0.965057	2.54e-05	6.26997e-05
MSTRG.4602	ENSSSCG00000012029	BACH1	0.965043	2.54e-05	6.30075e-05
MSTRG.388	ENSSSCG00000015526	NPHS2	0.965039	2.54e-05	6.2884e-05
MSTRG.7542	ENSSSCG00000005268	RORB	0.965038	2.54e-05	6.28224e-05
MSTRG.4602	ENSSSCG00000006871	SLC35A3	0.965038	2.54e-05	6.27917e-05
MSTRG.4602	ENSSSCG00000031967	TAOK2	0.965037	2.54e-05	6.27303e-05
MSTRG.4602	ENSSSCG00000008412	PSME4	0.965037	2.54e-05	6.28532e-05
MSTRG.4602	ENSSSCG00000013259	DGKZ	0.965036	2.54e-05	6.29148e-05
MSTRG.1905	ENSSSCG00000033688	ZDHHC22	0.965036	2.54e-05	6.2669e-05
MSTRG.4602	ENSSSCG00000011643	AMOTL2	0.965035	2.54e-05	6.30384e-05
MSTRG.4602	ENSSSCG00000016214	STK16	0.965031	2.54e-05	6.2761e-05
MSTRG.4602	ENSSSCG00000006365	DEDD	0.96503	2.54e-05	6.29457e-05
MSTRG.17490	ENSSSCG00000002011	CPNE6	0.965026	2.55e-05	6.27931e-05
MSTRG.4602	ENSSSCG00000038509	NOTCH1	0.965022	2.55e-05	6.2732e-05
MSTRG.7542	ENSSSCG00000031796	RAB3C	0.965021	2.55e-05	6.27015e-05
MSTRG.4602	ENSSSCG00000033805	ENSSSCG00000033805	0.96502	2.55e-05	6.26101e-05
MSTRG.4602	ENSSSCG00000001247	ZFP57	0.965007	2.55e-05	6.26405e-05
MSTRG.4602	ENSSSCG00000038089	COL18A1	0.965004	2.55e-05	6.28237e-05
MSTRG.4602	ENSSSCG00000000171	CKAP4	0.965001	2.55e-05	6.28544e-05
MSTRG.4602	ENSSSCG00000017764	KIAA0100	0.964996	2.55e-05	6.27625e-05
MSTRG.4602	ENSSSCG00000014136	VCAN	0.964993	2.55e-05	6.2671e-05
MSTRG.4602	ENSSSCG00000014943	DEUP1	0.964988	2.56e-05	6.27641e-05
MSTRG.4602	ENSSSCG00000023666	CTSB	0.964988	2.56e-05	6.27946e-05
MSTRG.4602	ENSSSCG00000011968	NIT2	0.964988	2.56e-05	6.27032e-05
MSTRG.4602	ENSSSCG00000029637	KDM2A	0.964988	2.56e-05	6.27337e-05
MSTRG.4602	ENSSSCG00000039522	SHISAL1	0.964985	2.56e-05	6.26729e-05
MSTRG.4602	ENSSSCG00000006193	TRAM1	0.964984	2.56e-05	6.26122e-05
MSTRG.4602	ENSSSCG00000010036	SLC5A1	0.964979	2.56e-05	6.26425e-05
MSTRG.4602	ENSSSCG00000034891	ENSSSCG00000034891	0.964978	2.56e-05	6.25214e-05
MSTRG.10886	ENSSSCG00000001252	UBD	0.96497	2.56e-05	6.25819e-05
MSTRG.4602	ENSSSCG00000035706	ENSSSCG00000035706	0.964969	2.56e-05	6.24912e-05
MSTRG.4602	ENSSSCG00000036846	ENSSSCG00000036846	0.964964	2.56e-05	6.2461e-05
MSTRG.4602	ENSSSCG00000032669	ENSSSCG00000032669	0.96496	2.56e-05	6.25516e-05
MSTRG.4602	ENSSSCG00000009141	MCUB	0.964948	2.57e-05	6.25239e-05
[truncated: 3,055 more rows]
