# Supplementary material for: Analysis of long intergenic non-coding RNAs transcriptomic profiling in skeletal muscle growth during porcine embryonic development
Source: Sci Rep. 2021 Jul 27;11:15240. doi: 10.1038/s41598-021-94014-w (PMC8316452; doi:10.1038/s41598-021-94014-w)
Supplement: Supplementary file 6 — Supplementary Table 6. [file 41598_2021_94014_MOESM6_ESM.xlsx]

## Sheet: Sheet1
Table S6: The expression regulation relationship between DE lincRNA genes and their DEPTGs
DE lincRNAs	DEPTGs	DEPTG names	Pearson correlation coefficient	P-value	P-adjust
MSTRG.27	ENSSSCG00000039142	ENSSSCG00000039142	0.997055	4.55e-09	2.29912e-05
MSTRG.388	ENSSSCG00000034186	SAMD10	0.996942	5.19e-09	1.31125e-05
MSTRG.2	ENSSSCG00000023186	CA4	0.996716	6.66e-09	1.12177e-05
MSTRG.27	ENSSSCG00000032197	ENSSSCG00000032197	0.996575	7.71e-09	9.73966e-06
MSTRG.27	ENSSSCG00000033103	ENSSSCG00000033103	0.996497	8.35e-09	8.43851e-06
MSTRG.27	ENSSSCG00000009855	KSR2	0.99639	9.27e-09	7.80689e-06
MSTRG.27	ENSSSCG00000009662	STMN4	0.996193	1.12e-08	8.0848e-06
MSTRG.7020	ENSSSCG00000005742	DBH	0.99577	1.61e-08	1.01692e-05
MSTRG.27	ENSSSCG00000011060	GAD2	0.995724	1.68e-08	9.43227e-06
MSTRG.7020	ENSSSCG00000038851	UNC79	0.995634	1.8e-08	9.0954e-06
MSTRG.27	ENSSSCG00000029865	GRM5	0.995402	2.16e-08	9.0954e-06
MSTRG.27	ENSSSCG00000009521	ZIC5	0.995391	2.18e-08	8.47349e-06
MSTRG.27	ENSSSCG00000007062	LAMP5	0.995382	2.19e-08	7.90434e-06
MSTRG.27	ENSSSCG00000033688	ZDHHC22	0.995299	2.34e-08	7.88268e-06
MSTRG.27	ENSSSCG00000037291	ELAVL4	0.995208	2.5e-08	7.89531e-06
MSTRG.4602	ENSSSCG00000011059	ENSSSCG00000011059	0.995078	2.74e-08	8.14425e-06
MSTRG.7020	ENSSSCG00000033551	CACNG2	0.99497	2.96e-08	8.30938e-06
MSTRG.7020	ENSSSCG00000016979	NSG2	0.994947	3e-08	7.97842e-06
MSTRG.27	ENSSSCG00000000206	FAIM2	0.994895	3.11e-08	7.85742e-06
MSTRG.7020	ENSSSCG00000016391	AMER3	0.994824	3.27e-08	7.86824e-06
MSTRG.7020	ENSSSCG00000004858	SALL3	0.994822	3.27e-08	7.5106e-06
MSTRG.7020	ENSSSCG00000006545	CHRNB2	0.994529	3.97e-08	8.72192e-06
MSTRG.7020	ENSSSCG00000014053	SNCB	0.994422	4.25e-08	8.94802e-06
MSTRG.7020	ENSSSCG00000039501	NEUROD6	0.994122	5.1e-08	1.03081e-05
MSTRG.27	ENSSSCG00000005591	ADGRD2	0.993936	5.68e-08	1.10389e-05
MSTRG.27	ENSSSCG00000032511	ENSSSCG00000032511	0.993804	6.13e-08	1.14722e-05
MSTRG.27	ENSSSCG00000037179	PIRT	0.99375	6.32e-08	1.14053e-05
MSTRG.7020	ENSSSCG00000032878	SHISA9	0.993728	6.39e-08	1.1134e-05
MSTRG.388	ENSSSCG00000039406	ENSSSCG00000039406	0.993561	7.01e-08	1.18072e-05
MSTRG.7020	ENSSSCG00000003045	ENSSSCG00000003045	0.993549	7.05e-08	1.14915e-05
MSTRG.1905	ENSSSCG00000038547	GABRB3	0.993493	7.27e-08	1.14798e-05
MSTRG.7020	ENSSSCG00000012040	OLIG1	0.993413	7.59e-08	1.12801e-05
MSTRG.27	ENSSSCG00000017359	RUNDC3A	0.993341	7.88e-08	1.13765e-05
MSTRG.388	ENSSSCG00000007899	ENSSSCG00000007899	0.993316	7.99e-08	1.12149e-05
MSTRG.7020	ENSSSCG00000010595	INA	0.993299	8.06e-08	1.10073e-05
MSTRG.27	ENSSSCG00000040824	CNTN2	0.993245	8.29e-08	1.07409e-05
MSTRG.7020	ENSSSCG00000033188	ENSSSCG00000033188	0.993223	8.38e-08	1.0586e-05
MSTRG.10886	ENSSSCG00000001453	SLA-DRA	0.993023	9.28e-08	1.04204e-05
MSTRG.27	ENSSSCG00000014412	POU4F3	0.992913	9.8e-08	1.0536e-05
MSTRG.27	ENSSSCG00000006836	ELAPOR1	0.992681	1.1e-07	1.15798e-05
MSTRG.27	ENSSSCG00000012129	GLRA2	0.992566	1.16e-07	1.19622e-05
MSTRG.1905	ENSSSCG00000016219	ENSSSCG00000016219	0.992474	1.21e-07	1.19885e-05
MSTRG.27	ENSSSCG00000009301	GPR12	0.992445	1.23e-07	1.19523e-05
MSTRG.1905	ENSSSCG00000036616	ENSSSCG00000036616	0.992414	1.24e-07	1.18221e-05
MSTRG.7020	ENSSSCG00000033229	NRXN2	0.992392	1.26e-07	1.1576e-05
MSTRG.7020	ENSSSCG00000011543	LHFPL4	0.992386	1.26e-07	1.17903e-05
MSTRG.7020	ENSSSCG00000033682	CPLX2	0.992363	1.27e-07	1.14595e-05
MSTRG.27	ENSSSCG00000022233	GAD1	0.992363	1.27e-07	1.12584e-05
MSTRG.7020	ENSSSCG00000016285	ECEL1	0.992344	1.28e-07	1.11514e-05
MSTRG.11756	ENSSSCG00000019004	ssc-mir-1	0.992299	1.31e-07	1.12194e-05
MSTRG.1905	ENSSSCG00000017025	GABRG2	0.992276	1.32e-07	1.11166e-05
MSTRG.27	ENSSSCG00000021315	ENSSSCG00000021315	0.992238	1.35e-07	1.11829e-05
MSTRG.1905	ENSSSCG00000011748	SLC7A14	0.992113	1.42e-07	1.1573e-05
MSTRG.7020	ENSSSCG00000013617	ELAVL3	0.992105	1.43e-07	1.14695e-05
MSTRG.388	ENSSSCG00000032952	ENSSSCG00000032952	0.992083	1.44e-07	1.13693e-05
MSTRG.7020	ENSSSCG00000036443	HECW1	0.991949	1.53e-07	1.1894e-05
MSTRG.27	ENSSSCG00000037079	SYT4	0.991869	1.58e-07	1.20966e-05
MSTRG.7020	ENSSSCG00000016176	MARCHF4	0.991852	1.6e-07	1.18894e-05
MSTRG.27	ENSSSCG00000027558	GABBR2	0.991845	1.6e-07	1.20669e-05
MSTRG.7020	ENSSSCG00000013732	MAST1	0.991811	1.62e-07	1.18636e-05
MSTRG.7020	ENSSSCG00000038476	ENSSSCG00000038476	0.991707	1.7e-07	1.22716e-05
MSTRG.7020	ENSSSCG00000007605	TMEM130	0.991575	1.79e-07	1.27393e-05
MSTRG.7020	ENSSSCG00000034286	ENSSSCG00000034286	0.991269	2.03e-07	1.36768e-05
MSTRG.388	ENSSSCG00000027401	OPRD1	0.991188	2.1e-07	1.39622e-05
MSTRG.388	ENSSSCG00000011360	CELSR3	0.991141	2.14e-07	1.40434e-05
MSTRG.1905	ENSSSCG00000004616	ONECUT1	0.991045	2.22e-07	1.40221e-05
MSTRG.7020	ENSSSCG00000037666	ENSSSCG00000037666	0.991028	2.23e-07	1.37417e-05
MSTRG.1905	ENSSSCG00000004703	ENSSSCG00000004703	0.991028	2.23e-07	1.39113e-05
MSTRG.7020	ENSSSCG00000013476	CELF5	0.990995	2.26e-07	1.3595e-05
MSTRG.27	ENSSSCG00000012072	DSCAM	0.990982	2.27e-07	1.34945e-05
MSTRG.7020	ENSSSCG00000006464	NTRK1	0.990903	2.34e-07	1.35908e-05
MSTRG.27	ENSSSCG00000006464	NTRK1	0.990897	2.35e-07	1.34938e-05
MSTRG.4603	ENSSSCG00000004937	SLC24A1	0.990858	2.38e-07	1.33624e-05
MSTRG.7020	ENSSSCG00000003256	PRKCG	0.990843	2.4e-07	1.33266e-05
MSTRG.7020	ENSSSCG00000038658	ENSSSCG00000038658	0.990763	2.47e-07	1.35662e-05
MSTRG.7020	ENSSSCG00000011204	KCNH8	0.990673	2.56e-07	1.39093e-05
MSTRG.27	ENSSSCG00000001807	AP3B2	0.990609	2.62e-07	1.40839e-05
MSTRG.7020	ENSSSCG00000006618	CELF3	0.990551	2.68e-07	1.42548e-05
MSTRG.388	ENSSSCG00000032600	PNOC	0.990391	2.84e-07	1.47944e-05
MSTRG.27	ENSSSCG00000011204	KCNH8	0.990382	2.85e-07	1.45465e-05
MSTRG.1905	ENSSSCG00000035252	SMIM17	0.990204	3.03e-07	1.50104e-05
MSTRG.27	ENSSSCG00000007605	TMEM130	0.990051	3.2e-07	1.56986e-05
MSTRG.388	ENSSSCG00000040253	FAM181A	0.989969	3.3e-07	1.60336e-05
MSTRG.7020	ENSSSCG00000012072	DSCAM	0.989929	3.34e-07	1.60734e-05
MSTRG.10732	ENSSSCG00000039272	IP6K3	0.989804	3.49e-07	1.58874e-05
MSTRG.1905	ENSSSCG00000026985	SNAP25	0.989785	3.51e-07	1.58357e-05
MSTRG.4603	ENSSSCG00000035612	COX6B2	0.989753	3.55e-07	1.58745e-05
MSTRG.1905	ENSSSCG00000010727	GPR26	0.989614	3.72e-07	1.63454e-05
MSTRG.7020	ENSSSCG00000007437	SLC12A5	0.989591	3.75e-07	1.63351e-05
MSTRG.1905	ENSSSCG00000038971	ST8SIA3	0.989563	3.79e-07	1.62296e-05
MSTRG.27	ENSSSCG00000008802	BEND4	0.989561	3.79e-07	1.63683e-05
MSTRG.4602	ENSSSCG00000002980	AWN	0.989539	3.82e-07	1.62206e-05
MSTRG.27	ENSSSCG00000000978	MLC1	0.989365	4.04e-07	1.68712e-05
MSTRG.1905	ENSSSCG00000036884	ENSSSCG00000036884	0.989194	4.27e-07	1.75417e-05
MSTRG.4603	ENSSSCG00000012755	GABRQ	0.989169	4.31e-07	1.75633e-05
MSTRG.1905	ENSSSCG00000010252	HKDC1	0.989118	4.38e-07	1.77057e-05
MSTRG.388	ENSSSCG00000023441	KLHDC8A	0.989052	4.47e-07	1.7646e-05
MSTRG.27	ENSSSCG00000015395	GRM3	0.988963	4.6e-07	1.77434e-05
MSTRG.1905	ENSSSCG00000036255	CACNG3	0.988901	4.69e-07	1.79535e-05
MSTRG.9177	ENSSSCG00000038864	UCMA	0.988814	4.82e-07	1.83124e-05
MSTRG.4602	ENSSSCG00000017307	MYL4	0.988721	4.96e-07	1.87036e-05
MSTRG.12499	ENSSSCG00000008809	GABRG1	0.98869	5.01e-07	1.87522e-05
MSTRG.388	ENSSSCG00000003388	SLC45A1	0.988683	5.02e-07	1.86515e-05
MSTRG.388	ENSSSCG00000010581	PSD	0.988488	5.33e-07	1.96588e-05
MSTRG.1905	ENSSSCG00000013343	SLC17A6	0.988447	5.4e-07	1.97726e-05
MSTRG.27	ENSSSCG00000039850	SLC6A11	0.988441	5.41e-07	1.96667e-05
MSTRG.7020	ENSSSCG00000033535	ENSSSCG00000033535	0.98844	5.41e-07	1.95262e-05
MSTRG.388	ENSSSCG00000022678	AMER2	0.988391	5.49e-07	1.96744e-05
MSTRG.388	ENSSSCG00000037207	NXPH1	0.988293	5.65e-07	2.01052e-05
MSTRG.27	ENSSSCG00000026754	ATCAY	0.988234	5.75e-07	2.0318e-05
MSTRG.7020	ENSSSCG00000038013	DIRAS1	0.98817	5.86e-07	2.04211e-05
MSTRG.1905	ENSSSCG00000025013	RTN1	0.988094	5.99e-07	2.07311e-05
MSTRG.27	ENSSSCG00000003423	DRAXIN	0.988088	6e-07	2.06245e-05
MSTRG.7020	ENSSSCG00000004078	VIP	0.988084	6.01e-07	2.05193e-05
MSTRG.7020	ENSSSCG00000037404	DRGX	0.988057	6.06e-07	2.05511e-05
MSTRG.27	ENSSSCG00000035445	SEZ6	0.988014	6.13e-07	2.06499e-05
MSTRG.27	ENSSSCG00000016285	ECEL1	0.988	6.16e-07	2.04779e-05
MSTRG.12499	ENSSSCG00000011260	SCN10A	0.987997	6.17e-07	2.03771e-05
MSTRG.7020	ENSSSCG00000001928	ENSSSCG00000001928	0.987906	6.33e-07	2.07698e-05
MSTRG.7020	ENSSSCG00000005703	PRDM12	0.987848	6.44e-07	2.09944e-05
MSTRG.7020	ENSSSCG00000012129	GLRA2	0.987825	6.48e-07	2.09894e-05
MSTRG.7020	ENSSSCG00000013320	PAX6	0.987821	6.49e-07	2.08879e-05
MSTRG.388	ENSSSCG00000025532	CACNG7	0.9878	6.53e-07	2.08836e-05
MSTRG.12499	ENSSSCG00000033829	ENSSSCG00000033829	0.98779	6.54e-07	2.0784e-05
MSTRG.7020	ENSSSCG00000002423	KCNK10	0.987754	6.61e-07	2.08752e-05
MSTRG.7020	ENSSSCG00000010556	PAX2	0.987716	6.68e-07	2.09652e-05
MSTRG.7020	ENSSSCG00000035445	SEZ6	0.987525	7.05e-07	2.1855e-05
MSTRG.2	ENSSSCG00000023915	SLC2A4	0.987481	7.14e-07	2.1999e-05
MSTRG.388	ENSSSCG00000038488	PHOX2B	0.987468	7.17e-07	2.18253e-05
MSTRG.12499	ENSSSCG00000002011	CPNE6	0.987465	7.17e-07	2.19576e-05
MSTRG.7020	ENSSSCG00000001807	AP3B2	0.987362	7.38e-07	2.233e-05
MSTRG.27	ENSSSCG00000040093	ENSSSCG00000040093	0.987359	7.39e-07	2.22272e-05
MSTRG.12499	ENSSSCG00000034062	SV2C	0.987326	7.45e-07	2.22751e-05
MSTRG.4602	ENSSSCG00000033553	ENSSSCG00000033553	0.987297	7.51e-07	2.23224e-05
MSTRG.27	ENSSSCG00000000439	KIF5A	0.987221	7.67e-07	2.26646e-05
MSTRG.388	ENSSSCG00000033236	SMIM18	0.987214	7.69e-07	2.25916e-05
MSTRG.7020	ENSSSCG00000029334	MYT1L	0.987205	7.71e-07	2.25194e-05
MSTRG.1905	ENSSSCG00000005130	ELAVL2	0.987131	7.86e-07	2.28256e-05
MSTRG.27	ENSSSCG00000009659	PNMA2	0.987127	7.87e-07	2.27241e-05
MSTRG.27	ENSSSCG00000008166	CREG2	0.987097	7.93e-07	2.27672e-05
MSTRG.388	ENSSSCG00000009022	MAB21L2	0.98696	8.23e-07	2.3363e-05
MSTRG.12499	ENSSSCG00000015401	PCLO	0.986928	8.3e-07	2.34301e-05
MSTRG.4602	ENSSSCG00000035928	CLDN3	0.986862	8.45e-07	2.3721e-05
MSTRG.7020	ENSSSCG00000000195	PRPH	0.986842	8.5e-07	2.37296e-05
MSTRG.27	ENSSSCG00000028942	NRXN3	0.98669	8.84e-07	2.4409e-05
MSTRG.27	ENSSSCG00000003737	NOL4	0.986419	9.49e-07	2.59205e-05
MSTRG.4602	ENSSSCG00000025980	CHMP4C	0.986339	9.68e-07	2.62973e-05
MSTRG.27	ENSSSCG00000016176	MARCHF4	0.986285	9.82e-07	2.62542e-05
MSTRG.27	ENSSSCG00000013358	PTPN5	0.986232	9.95e-07	2.63232e-05
MSTRG.388	ENSSSCG00000000026	SULT4A1	0.986086	1.03e-06	2.69668e-05
MSTRG.1905	ENSSSCG00000000195	PRPH	0.986029	1.05e-06	2.72085e-05
MSTRG.7020	ENSSSCG00000031917	KCNS2	0.985963	1.06e-06	2.73274e-05
MSTRG.27	ENSSSCG00000007437	SLC12A5	0.985932	1.07e-06	2.73066e-05
MSTRG.388	ENSSSCG00000038419	ENSSSCG00000038419	0.985803	1.11e-06	2.79046e-05
MSTRG.4603	ENSSSCG00000037620	ENSSSCG00000037620	0.985766	1.12e-06	2.80166e-05
MSTRG.7020	ENSSSCG00000039537	TMEM179	0.985627	1.16e-06	2.83163e-05
MSTRG.27	ENSSSCG00000002399	NGB	0.985526	1.18e-06	2.85289e-05
MSTRG.27	ENSSSCG00000003417	DISP3	0.985385	1.23e-06	2.93169e-05
MSTRG.27	ENSSSCG00000015371	FERD3L	0.985348	1.24e-06	2.92791e-05
MSTRG.7020	ENSSSCG00000020992	IGSF21	0.985292	1.25e-06	2.93779e-05
MSTRG.7020	ENSSSCG00000039212	MYT1	0.985234	1.27e-06	2.94372e-05
MSTRG.27	ENSSSCG00000016319	GBX2	0.985205	1.28e-06	2.92662e-05
MSTRG.1905	ENSSSCG00000003523	EPHA8	0.985045	1.33e-06	3.02725e-05
MSTRG.7020	ENSSSCG00000033583	NEUROD2	0.985005	1.34e-06	3.02278e-05
MSTRG.1905	ENSSSCG00000009456	KLHL1	0.984982	1.35e-06	3.0318e-05
MSTRG.7020	ENSSSCG00000009941	SVOP	0.984954	1.36e-06	3.02735e-05
MSTRG.27	ENSSSCG00000029334	MYT1L	0.984883	1.38e-06	3.05839e-05
MSTRG.7020	ENSSSCG00000009504	ENSSSCG00000009504	0.984863	1.38e-06	3.04504e-05
MSTRG.9177	ENSSSCG00000017863	TRPV1	0.984823	1.4e-06	3.07574e-05
MSTRG.27	ENSSSCG00000017078	GLRA1	0.984772	1.41e-06	3.071e-05
MSTRG.15854	ENSSSCG00000023186	CA4	0.984595	1.47e-06	3.16081e-05
MSTRG.27	ENSSSCG00000013476	CELF5	0.984577	1.48e-06	3.15546e-05
MSTRG.1905	ENSSSCG00000009648	ENSSSCG00000009648	0.984473	1.51e-06	3.17918e-05
MSTRG.4034	ENSSSCG00000040145	SNAI3	0.984435	1.53e-06	3.20792e-05
MSTRG.1905	ENSSSCG00000037404	DRGX	0.984373	1.55e-06	3.23643e-05
MSTRG.1905	ENSSSCG00000000978	MLC1	0.984346	1.56e-06	3.2439e-05
MSTRG.27	ENSSSCG00000037485	ENSSSCG00000037485	0.984148	1.63e-06	3.33457e-05
MSTRG.7020	ENSSSCG00000025013	RTN1	0.984072	1.65e-06	3.36188e-05
MSTRG.27	ENSSSCG00000031519	NRSN2	0.983945	1.7e-06	3.42235e-05
MSTRG.27	ENSSSCG00000003807	DNAJC6	0.983881	1.72e-06	3.43524e-05
MSTRG.27	ENSSSCG00000038476	ENSSSCG00000038476	0.98378	1.76e-06	3.44701e-05
MSTRG.4602	ENSSSCG00000020725	ERBB3	0.983707	1.79e-06	3.46547e-05
MSTRG.7020	ENSSSCG00000009869	LHX5	0.983621	1.82e-06	3.45732e-05
MSTRG.7020	ENSSSCG00000025879	SCRT1	0.983577	1.84e-06	3.46922e-05
MSTRG.1905	ENSSSCG00000005939	FAM135B	0.983547	1.85e-06	3.47511e-05
MSTRG.388	ENSSSCG00000015536	LHX4	0.983525	1.86e-06	3.48096e-05
MSTRG.7020	ENSSSCG00000002639	ENSSSCG00000002639	0.983495	1.87e-06	3.47394e-05
MSTRG.1905	ENSSSCG00000005703	PRDM12	0.983478	1.88e-06	3.46702e-05
MSTRG.1595	ENSSSCG00000024161	ENSSSCG00000024161	0.983417	1.9e-06	3.46596e-05
MSTRG.27	ENSSSCG00000000216	ASIC1	0.983346	1.93e-06	3.49544e-05
MSTRG.12499	ENSSSCG00000007010	ZMAT4	0.983305	1.95e-06	3.51905e-05
MSTRG.27	ENSSSCG00000011543	LHFPL4	0.983287	1.96e-06	3.52451e-05
MSTRG.14579	ENSSSCG00000023060	ENSSSCG00000023060	0.983188	2e-06	3.54596e-05
MSTRG.12499	ENSSSCG00000002262	SV2B	0.983184	2e-06	3.55845e-05
MSTRG.3996	ENSSSCG00000036235	ENSSSCG00000036235	0.983182	2e-06	3.53357e-05
MSTRG.4603	ENSSSCG00000014434	IL17B	0.983177	2e-06	3.57102e-05
MSTRG.11756	ENSSSCG00000040357	ENSSSCG00000040357	0.983172	2e-06	3.52125e-05
MSTRG.7020	ENSSSCG00000023084	ATP2B2	0.983134	2.02e-06	3.54412e-05
MSTRG.7020	ENSSSCG00000029865	GRM5	0.983093	2.04e-06	3.55452e-05
MSTRG.1905	ENSSSCG00000022614	DQX1	0.983076	2.04e-06	3.56682e-05
MSTRG.17803	ENSSSCG00000028942	NRXN3	0.983042	2.06e-06	3.57704e-05
MSTRG.27	ENSSSCG00000009456	KLHL1	0.982973	2.09e-06	3.6167e-05
MSTRG.7020	ENSSSCG00000033688	ZDHHC22	0.982826	2.15e-06	3.64562e-05
MSTRG.4602	ENSSSCG00000027981	RTL9	0.982734	2.19e-06	3.67644e-05
MSTRG.27	ENSSSCG00000038013	DIRAS1	0.982657	2.22e-06	3.7022e-05
MSTRG.10732	ENSSSCG00000036244	PRR33	0.982647	2.23e-06	3.70664e-05
MSTRG.12499	ENSSSCG00000015911	SCN3A	0.982629	2.24e-06	3.71106e-05
MSTRG.14579	ENSSSCG00000002398	TMEM63C	0.98253	2.28e-06	3.75272e-05
MSTRG.10732	ENSSSCG00000011053	ENSSSCG00000011053	0.982411	2.34e-06	3.80194e-05
MSTRG.16842	ENSSSCG00000037709	KCNA2	0.982247	2.41e-06	3.89065e-05
MSTRG.27	ENSSSCG00000036443	HECW1	0.982224	2.42e-06	3.89435e-05
MSTRG.1905	ENSSSCG00000023084	ATP2B2	0.982138	2.46e-06	3.92126e-05
MSTRG.7020	ENSSSCG00000033348	ISL2	0.982121	2.47e-06	3.92481e-05
MSTRG.388	ENSSSCG00000016416	SHH	0.981893	2.58e-06	4.04868e-05
MSTRG.12499	ENSSSCG00000033062	ENSSSCG00000033062	0.98181	2.63e-06	4.11436e-05
MSTRG.27	ENSSSCG00000017537	HOXB8	0.981769	2.65e-06	4.13285e-05
MSTRG.4602	ENSSSCG00000037620	ENSSSCG00000037620	0.981715	2.67e-06	4.15123e-05
MSTRG.7020	ENSSSCG00000011060	GAD2	0.981635	2.71e-06	4.1622e-05
MSTRG.9177	ENSSSCG00000009499	ENSSSCG00000009499	0.981579	2.74e-06	4.18285e-05
MSTRG.12647	ENSSSCG00000014422	SPINK5	0.981558	2.75e-06	4.18547e-05
MSTRG.2	ENSSSCG00000029441	ENSSSCG00000029441	0.981484	2.79e-06	4.20832e-05
MSTRG.388	ENSSSCG00000023329	APC2	0.981422	2.83e-06	4.25595e-05
MSTRG.388	ENSSSCG00000038508	SPTBN2	0.981415	2.83e-06	4.24332e-05
MSTRG.7020	ENSSSCG00000040652	CBLN1	0.981393	2.84e-06	4.24572e-05
MSTRG.9177	ENSSSCG00000028112	CLIC6	0.981391	2.84e-06	4.23319e-05
MSTRG.27	ENSSSCG00000013320	PAX6	0.981366	2.86e-06	4.238e-05
MSTRG.7020	ENSSSCG00000032197	ENSSSCG00000032197	0.981356	2.86e-06	4.22561e-05
MSTRG.4034	ENSSSCG00000031614	SMCO1	0.981208	2.94e-06	4.29359e-05
MSTRG.4602	ENSSSCG00000040169	ENSSSCG00000040169	0.981183	2.95e-06	4.29578e-05
MSTRG.388	ENSSSCG00000031222	ENSSSCG00000031222	0.981169	2.96e-06	4.28564e-05
MSTRG.388	ENSSSCG00000038578	HRH3	0.981168	2.96e-06	4.29795e-05
MSTRG.1905	ENSSSCG00000010491	ENSSSCG00000010491	0.981152	2.97e-06	4.28783e-05
MSTRG.7020	ENSSSCG00000031519	NRSN2	0.981116	2.99e-06	4.29218e-05
MSTRG.14169	ENSSSCG00000004477	IMPG1	0.981045	3.03e-06	4.31284e-05
MSTRG.27	ENSSSCG00000026985	SNAP25	0.980971	3.07e-06	4.3575e-05
MSTRG.7020	ENSSSCG00000006744	NHLH2	0.980964	3.08e-06	4.35945e-05
MSTRG.11756	ENSSSCG00000035308	ENSSSCG00000035308	0.980919	3.1e-06	4.36331e-05
MSTRG.27	ENSSSCG00000005130	ELAVL2	0.980917	3.1e-06	4.3755e-05
MSTRG.1905	ENSSSCG00000036674	PPP1R1C	0.980847	3.14e-06	4.40734e-05
MSTRG.12499	ENSSSCG00000014093	CRHBP	0.98083	3.15e-06	4.40913e-05
MSTRG.11149	ENSSSCG00000012547	SERPINA7	0.980816	3.16e-06	4.41091e-05
MSTRG.7020	ENSSSCG00000007338	VSTM2L	0.980771	3.19e-06	4.42832e-05
MSTRG.7020	ENSSSCG00000034557	ENSSSCG00000034557	0.980618	3.27e-06	4.46576e-05
MSTRG.388	ENSSSCG00000037195	FOXF2	0.980565	3.31e-06	4.49608e-05
MSTRG.12499	ENSSSCG00000009499	ENSSSCG00000009499	0.980533	3.33e-06	4.51112e-05
MSTRG.7020	ENSSSCG00000026754	ATCAY	0.980482	3.36e-06	4.53959e-05
MSTRG.7020	ENSSSCG00000005939	FAM135B	0.980375	3.42e-06	4.58389e-05
MSTRG.5387	ENSSSCG00000011053	ENSSSCG00000011053	0.98032	3.45e-06	4.43584e-05
MSTRG.2	ENSSSCG00000012547	SERPINA7	0.98031	3.46e-06	4.40387e-05
MSTRG.27	ENSSSCG00000016391	AMER3	0.980305	3.46e-06	4.42617e-05
MSTRG.12499	ENSSSCG00000015913	SCN9A	0.980273	3.48e-06	4.4182e-05
MSTRG.4602	ENSSSCG00000017557	WFIKKN2	0.980191	3.53e-06	4.42608e-05
MSTRG.27	ENSSSCG00000033397	KCNK9	0.980107	3.59e-06	4.49017e-05
MSTRG.7020	ENSSSCG00000004703	ENSSSCG00000004703	0.980055	3.62e-06	4.49431e-05
MSTRG.27	ENSSSCG00000031660	MAPK8IP2	0.980044	3.62e-06	4.50538e-05
MSTRG.7020	ENSSSCG00000031660	MAPK8IP2	0.980044	3.63e-06	4.48469e-05
MSTRG.4602	ENSSSCG00000011583	TMEM40	0.980015	3.64e-06	4.48608e-05
MSTRG.4602	ENSSSCG00000010984	KIF24	0.979921	3.7e-06	4.5269e-05
MSTRG.1905	ENSSSCG00000015395	GRM3	0.979916	3.71e-06	4.51726e-05
MSTRG.1905	ENSSSCG00000004078	VIP	0.979873	3.73e-06	4.51983e-05
MSTRG.7020	ENSSSCG00000000978	MLC1	0.979872	3.74e-06	4.52111e-05
MSTRG.27	ENSSSCG00000006477	BCAN	0.979785	3.79e-06	4.57061e-05
MSTRG.14579	ENSSSCG00000033864	ENSSSCG00000033864	0.979766	3.8e-06	4.5609e-05
MSTRG.7020	ENSSSCG00000009662	STMN4	0.979747	3.82e-06	4.57404e-05
MSTRG.4602	ENSSSCG00000013663	ANGPTL6	0.979693	3.85e-06	4.58822e-05
MSTRG.15854	ENSSSCG00000023915	SLC2A4	0.979644	3.88e-06	4.57008e-05
MSTRG.27	ENSSSCG00000012530	ENSSSCG00000012530	0.979539	3.95e-06	4.56736e-05
MSTRG.27	ENSSSCG00000005742	DBH	0.979521	3.97e-06	4.56957e-05
MSTRG.7020	ENSSSCG00000009301	GPR12	0.979519	3.97e-06	4.55918e-05
MSTRG.388	ENSSSCG00000034701	CALY	0.979512	3.97e-06	4.58e-05
MSTRG.27	ENSSSCG00000010252	HKDC1	0.979473	4e-06	4.57285e-05
MSTRG.10886	ENSSSCG00000023186	CA4	0.979415	4.04e-06	4.60815e-05
MSTRG.27	ENSSSCG00000039053	VGF	0.979379	4.06e-06	4.61015e-05
MSTRG.27	ENSSSCG00000015202	ROBO3	0.979356	4.08e-06	4.60184e-05
MSTRG.27	ENSSSCG00000039212	MYT1	0.979355	4.08e-06	4.61213e-05
MSTRG.7020	ENSSSCG00000010252	HKDC1	0.979285	4.13e-06	4.64786e-05
MSTRG.27	ENSSSCG00000010177	TRIM67	0.979202	4.19e-06	4.67375e-05
MSTRG.1905	ENSSSCG00000033348	ISL2	0.979175	4.21e-06	4.68571e-05
MSTRG.4602	ENSSSCG00000014434	IL17B	0.979141	4.23e-06	4.66685e-05
MSTRG.1905	ENSSSCG00000000439	KIF5A	0.978976	4.35e-06	4.76802e-05
MSTRG.4603	ENSSSCG00000027981	RTL9	0.978968	4.35e-06	4.75769e-05
MSTRG.7020	ENSSSCG00000000206	FAIM2	0.978846	4.44e-06	4.80414e-05
MSTRG.5732	ENSSSCG00000036609	TBXT	0.97882	4.46e-06	4.79497e-05
MSTRG.2	ENSSSCG00000001453	SLA-DRA	0.978794	4.48e-06	4.78593e-05
MSTRG.27	ENSSSCG00000038851	UNC79	0.978666	4.57e-06	4.84113e-05
MSTRG.27	ENSSSCG00000008710	JAKMIP1	0.978654	4.58e-06	4.84158e-05
MSTRG.7020	ENSSSCG00000015202	ROBO3	0.978584	4.63e-06	4.87404e-05
MSTRG.1905	ENSSSCG00000013320	PAX6	0.978574	4.64e-06	4.87441e-05
MSTRG.27	ENSSSCG00000003523	EPHA8	0.978541	4.67e-06	4.89575e-05
MSTRG.27	ENSSSCG00000017311	MAPT	0.978527	4.68e-06	4.89607e-05
MSTRG.388	ENSSSCG00000017170	MGAT5B	0.978512	4.69e-06	4.8964e-05
MSTRG.388	ENSSSCG00000017003	KCNIP1	0.978493	4.7e-06	4.89672e-05
MSTRG.12647	ENSSSCG00000005268	RORB	0.978488	4.71e-06	4.88699e-05
MSTRG.388	ENSSSCG00000036499	ENSSSCG00000036499	0.978451	4.74e-06	4.898e-05
MSTRG.5387	ENSSSCG00000026945	LRRC2	0.978402	4.77e-06	4.91894e-05
MSTRG.27	ENSSSCG00000009941	SVOP	0.978383	4.79e-06	4.91949e-05
MSTRG.7020	ENSSSCG00000016999	TLX3	0.97834	4.82e-06	4.94026e-05
MSTRG.388	ENSSSCG00000015048	DRD2	0.978246	4.89e-06	4.95174e-05
MSTRG.388	ENSSSCG00000039193	HOXB9	0.978193	4.94e-06	4.97247e-05
MSTRG.27	ENSSSCG00000033682	CPLX2	0.978058	5.04e-06	5.0231e-05
MSTRG.27	ENSSSCG00000026661	PTPRN2	0.978048	5.05e-06	5.02316e-05
MSTRG.4602	ENSSSCG00000004052	FNDC1	0.978016	5.08e-06	5.03318e-05
MSTRG.5387	ENSSSCG00000031587	ENSSSCG00000031587	0.978002	5.09e-06	5.03322e-05
MSTRG.11756	ENSSSCG00000034304	ENSSSCG00000034304	0.977992	5.1e-06	5.03326e-05
MSTRG.1905	ENSSSCG00000031190	ENSSSCG00000031190	0.97791	5.16e-06	5.07266e-05
MSTRG.4602	ENSSSCG00000002777	HSD11B2	0.977877	5.19e-06	5.09225e-05
MSTRG.11149	ENSSSCG00000023186	CA4	0.977864	5.2e-06	5.09217e-05
MSTRG.12499	ENSSSCG00000005781	TARS3	0.977828	5.23e-06	5.09194e-05
MSTRG.7020	ENSSSCG00000023332	ENSSSCG00000023332	0.977818	5.24e-06	5.09187e-05
MSTRG.17803	ENSSSCG00000006264	OPRK1	0.97779	5.26e-06	5.09172e-05
MSTRG.27	ENSSSCG00000009738	GALNT9	0.977786	5.26e-06	5.10149e-05
MSTRG.1905	ENSSSCG00000033682	CPLX2	0.977664	5.37e-06	5.1685e-05
MSTRG.4603	ENSSSCG00000002777	HSD11B2	0.9776	5.42e-06	5.2067e-05
MSTRG.27	ENSSSCG00000000195	PRPH	0.97759	5.43e-06	5.20641e-05
MSTRG.9177	ENSSSCG00000005068	SLC35F4	0.97754	5.47e-06	5.19547e-05
MSTRG.10703	ENSSSCG00000009499	ENSSSCG00000009499	0.977497	5.51e-06	5.20412e-05
MSTRG.4602	ENSSSCG00000012236	OTC	0.977495	5.51e-06	5.21386e-05
MSTRG.7020	ENSSSCG00000014412	POU4F3	0.977324	5.65e-06	5.29674e-05
MSTRG.388	ENSSSCG00000003214	KCNC3	0.977197	5.77e-06	5.36939e-05
MSTRG.1905	ENSSSCG00000040824	CNTN2	0.977144	5.81e-06	5.37691e-05
MSTRG.7020	ENSSSCG00000005767	SKOR2	0.977091	5.86e-06	5.39355e-05
MSTRG.388	ENSSSCG00000024431	ATG9B	0.976957	5.98e-06	5.47408e-05
MSTRG.11756	ENSSSCG00000007082	ENSSSCG00000007082	0.976957	5.98e-06	5.45432e-05
MSTRG.98	ENSSSCG00000036235	ENSSSCG00000036235	0.976862	6.07e-06	5.51649e-05
MSTRG.27	ENSSSCG00000007373	GDAP1L1	0.976826	6.1e-06	5.51401e-05
MSTRG.1905	ENSSSCG00000038476	ENSSSCG00000038476	0.976796	6.13e-06	5.4726e-05
MSTRG.4602	ENSSSCG00000001682	DLK2	0.976789	6.13e-06	5.492e-05
MSTRG.1905	ENSSSCG00000014412	POU4F3	0.976787	6.13e-06	5.48228e-05
MSTRG.388	ENSSSCG00000006666	SV2A	0.976712	6.2e-06	5.52533e-05
MSTRG.12499	ENSSSCG00000011766	PEX5L	0.976708	6.21e-06	5.52449e-05
MSTRG.27	ENSSSCG00000009504	ENSSSCG00000009504	0.976679	6.23e-06	5.53255e-05
MSTRG.7020	ENSSSCG00000040824	CNTN2	0.976613	6.3e-06	5.57511e-05
MSTRG.7542	ENSSSCG00000014422	SPINK5	0.976563	6.34e-06	5.59093e-05
MSTRG.14579	ENSSSCG00000009485	SLITRK1	0.976562	6.34e-06	5.6007e-05
MSTRG.27	ENSSSCG00000031917	KCNS2	0.976548	6.36e-06	5.59879e-05
MSTRG.4034	ENSSSCG00000032657	RPL3L	0.976451	6.45e-06	5.60961e-05
MSTRG.1905	ENSSSCG00000013880	ENSSSCG00000013880	0.976388	6.51e-06	5.65207e-05
MSTRG.7020	ENSSSCG00000010727	GPR26	0.976299	6.59e-06	5.69218e-05
MSTRG.10886	ENSSSCG00000023915	SLC2A4	0.976136	6.75e-06	5.80064e-05
MSTRG.388	ENSSSCG00000004119	GRM1	0.976045	6.84e-06	5.82842e-05
MSTRG.27	ENSSSCG00000001664	TTBK1	0.976012	6.88e-06	5.83299e-05
MSTRG.12499	ENSSSCG00000034726	KCNH5	0.975883	7.01e-06	5.92333e-05
MSTRG.27	ENSSSCG00000010015	OSBP2	0.975809	7.08e-06	5.94273e-05
MSTRG.7020	ENSSSCG00000007062	LAMP5	0.975704	7.19e-06	5.98535e-05
MSTRG.1905	ENSSSCG00000037079	SYT4	0.975684	7.21e-06	5.99213e-05
MSTRG.27	ENSSSCG00000010556	PAX2	0.97567	7.22e-06	5.99058e-05
MSTRG.14579	ENSSSCG00000016883	ISL1	0.975668	7.23e-06	5.98905e-05
MSTRG.5387	ENSSSCG00000032889	ASB12	0.97561	7.28e-06	6.01076e-05
MSTRG.1905	ENSSSCG00000036443	HECW1	0.975571	7.33e-06	6.01274e-05
MSTRG.27	ENSSSCG00000034557	ENSSSCG00000034557	0.975565	7.33e-06	6.003e-05
MSTRG.5199	ENSSSCG00000016606	ASB15	0.975477	7.42e-06	6.02786e-05
MSTRG.4602	ENSSSCG00000008153	SLC9A2	0.975411	7.49e-06	6.0362e-05
MSTRG.4602	ENSSSCG00000014039	RGS14	0.975374	7.53e-06	6.02043e-05
MSTRG.14579	ENSSSCG00000002991	TTC9B	0.975351	7.56e-06	5.98757e-05
MSTRG.7020	ENSSSCG00000012039	OLIG2	0.975345	7.56e-06	5.99697e-05
MSTRG.12647	ENSSSCG00000034726	KCNH5	0.975316	7.6e-06	6.00983e-05
MSTRG.4603	ENSSSCG00000011583	TMEM40	0.975287	7.63e-06	6.02412e-05
MSTRG.14579	ENSSSCG00000033493	CACNA1B	0.975233	7.68e-06	6.00728e-05
MSTRG.4602	ENSSSCG00000012755	GABRQ	0.97521	7.71e-06	5.99364e-05
MSTRG.388	ENSSSCG00000015636	VSTM2A	0.975142	7.78e-06	5.99273e-05
MSTRG.388	ENSSSCG00000017834	ENSSSCG00000017834	0.975115	7.81e-06	6.00669e-05
MSTRG.388	ENSSSCG00000009845	SRRM4	0.974994	7.94e-06	6.04229e-05
MSTRG.27	ENSSSCG00000040359	GOLGA7B	0.974947	8e-06	6.06967e-05
MSTRG.4034	ENSSSCG00000039272	IP6K3	0.974876	8.08e-06	6.10288e-05
MSTRG.4602	ENSSSCG00000040660	TRAPPC3L	0.974831	8.13e-06	6.10414e-05
MSTRG.1905	ENSSSCG00000022233	GAD1	0.974828	8.13e-06	6.11323e-05
MSTRG.388	ENSSSCG00000015259	B3GAT1	0.974824	8.13e-06	6.12234e-05
MSTRG.11756	ENSSSCG00000018003	ENSSSCG00000018003	0.974559	8.44e-06	6.26246e-05
MSTRG.14579	ENSSSCG00000026211	NRN1	0.974535	8.46e-06	6.25891e-05
MSTRG.5732	ENSSSCG00000032093	ENSSSCG00000032093	0.974512	8.49e-06	6.25364e-05
MSTRG.27	ENSSSCG00000035968	LMX1B	0.974461	8.55e-06	6.27041e-05
MSTRG.10732	ENSSSCG00000040145	SNAI3	0.974404	8.62e-06	6.2762e-05
MSTRG.4602	ENSSSCG00000000882	ENSSSCG00000000882	0.974397	8.62e-06	6.25817e-05
MSTRG.27	ENSSSCG00000003748	CELF4	0.974386	8.64e-06	6.25472e-05
MSTRG.27	ENSSSCG00000033551	CACNG2	0.974275	8.77e-06	6.32166e-05
MSTRG.7020	ENSSSCG00000025334	POU4F1	0.974184	8.88e-06	6.37367e-05
MSTRG.14579	ENSSSCG00000008919	EPHA5	0.974141	8.93e-06	6.40047e-05
MSTRG.7020	ENSSSCG00000007348	SLC32A1	0.9741	8.98e-06	6.39999e-05
MSTRG.15854	ENSSSCG00000001453	SLA-DRA	0.974038	9.05e-06	6.4137e-05
MSTRG.12647	ENSSSCG00000037517	RBM11	0.97403	9.06e-06	6.41179e-05
MSTRG.4034	ENSSSCG00000017904	ENO3	0.973995	9.1e-06	6.42211e-05
MSTRG.12499	ENSSSCG00000010392	CHAT	0.973991	9.11e-06	6.4202e-05
MSTRG.14579	ENSSSCG00000038048	ENSSSCG00000038048	0.973956	9.15e-06	6.39488e-05
MSTRG.27	ENSSSCG00000004858	SALL3	0.973804	9.34e-06	6.44741e-05
MSTRG.12499	ENSSSCG00000036502	ENSSSCG00000036502	0.973776	9.37e-06	6.45049e-05
MSTRG.7542	ENSSSCG00000033993	PLCXD3	0.973723	9.44e-06	6.41996e-05
MSTRG.388	ENSSSCG00000010466	FGFBP3	0.973694	9.48e-06	6.42986e-05
MSTRG.27	ENSSSCG00000037404	DRGX	0.97368	9.49e-06	6.42801e-05
MSTRG.2699	ENSSSCG00000034163	ENSSSCG00000034163	0.973662	9.51e-06	6.42434e-05
MSTRG.14579	ENSSSCG00000011416	DOCK3	0.973604	9.59e-06	6.4611e-05
MSTRG.16842	ENSSSCG00000008140	SLC5A7	0.973531	9.68e-06	6.46998e-05
MSTRG.388	ENSSSCG00000040359	GOLGA7B	0.973464	9.77e-06	6.49576e-05
MSTRG.15854	ENSSSCG00000029441	ENSSSCG00000029441	0.973452	9.78e-06	6.48535e-05
MSTRG.7020	ENSSSCG00000026985	SNAP25	0.97344	9.8e-06	6.47312e-05
MSTRG.10732	ENSSSCG00000009631	PEBP4	0.973395	9.85e-06	6.47231e-05
MSTRG.4602	ENSSSCG00000038188	ENSSSCG00000038188	0.973394	9.86e-06	6.47046e-05
MSTRG.7020	ENSSSCG00000036255	CACNG3	0.973379	9.87e-06	6.46863e-05
MSTRG.4603	ENSSSCG00000019074	ENSSSCG00000019074	0.973345	9.92e-06	6.48457e-05
MSTRG.27	ENSSSCG00000017013	FBLL1	0.973301	9.98e-06	6.49021e-05
MSTRG.388	ENSSSCG00000006506	SYT11	0.973256	1e-05	6.49486e-05
MSTRG.14579	ENSSSCG00000017055	ENSSSCG00000017055	0.973243	1.01e-05	6.47656e-05
MSTRG.11155	ENSSSCG00000018003	ENSSSCG00000018003	0.973243	1.01e-05	6.46835e-05
MSTRG.27	ENSSSCG00000039340	CCDC184	0.973218	1.01e-05	6.53461e-05
MSTRG.388	ENSSSCG00000009738	GALNT9	0.973213	1.01e-05	6.51792e-05
MSTRG.388	ENSSSCG00000030652	ENSSSCG00000030652	0.973212	1.01e-05	6.452e-05
MSTRG.16451	ENSSSCG00000036101	ENSSSCG00000036101	0.973207	1.01e-05	6.43573e-05
MSTRG.14579	ENSSSCG00000031244	GAP43	0.973182	1.01e-05	6.5096e-05
MSTRG.388	ENSSSCG00000038835	ENSSSCG00000038835	0.973172	1.01e-05	6.42762e-05
MSTRG.5732	ENSSSCG00000005268	RORB	0.973144	1.02e-05	6.45872e-05
MSTRG.2	ENSSSCG00000003081	CEACAM16	0.973015	1.04e-05	6.53622e-05
MSTRG.7020	ENSSSCG00000033103	ENSSSCG00000033103	0.97301	1.04e-05	6.448e-05
MSTRG.7020	ENSSSCG00000013024	ENSSSCG00000013024	0.972999	1.04e-05	6.47182e-05
MSTRG.388	ENSSSCG00000035968	LMX1B	0.972988	1.04e-05	6.51192e-05
MSTRG.1905	ENSSSCG00000009301	GPR12	0.972966	1.04e-05	6.52e-05
MSTRG.1905	ENSSSCG00000032511	ENSSSCG00000032511	0.972958	1.04e-05	6.45592e-05
MSTRG.10886	ENSSSCG00000029441	ENSSSCG00000029441	0.972957	1.04e-05	6.46386e-05
MSTRG.16842	ENSSSCG00000009979	NEFH	0.97295	1.04e-05	6.50386e-05
MSTRG.388	ENSSSCG00000006384	NHLH1	0.972931	1.05e-05	6.4703e-05
MSTRG.27	ENSSSCG00000003256	PRKCG	0.972922	1.05e-05	6.45456e-05
MSTRG.27	ENSSSCG00000033583	NEUROD2	0.972902	1.05e-05	6.47821e-05
MSTRG.1905	ENSSSCG00000021315	ENSSSCG00000021315	0.97287	1.05e-05	6.4389e-05
MSTRG.17490	ENSSSCG00000011260	SCN10A	0.972863	1.06e-05	6.44546e-05
MSTRG.5199	ENSSSCG00000038246	ENSSSCG00000038246	0.972837	1.06e-05	6.43772e-05
MSTRG.388	ENSSSCG00000036086	PAX5	0.972764	1.07e-05	6.45963e-05
MSTRG.388	ENSSSCG00000010903	LHX9	0.972725	1.07e-05	6.48287e-05
MSTRG.1905	ENSSSCG00000010595	INA	0.972712	1.08e-05	6.48128e-05
MSTRG.388	ENSSSCG00000036011	ISLR2	0.972648	1.08e-05	6.47359e-05
MSTRG.10886	ENSSSCG00000038663	ENSSSCG00000038663	0.972627	1.09e-05	6.47212e-05
MSTRG.388	ENSSSCG00000014813	PHOX2A	0.972594	1.09e-05	6.50268e-05
MSTRG.12499	ENSSSCG00000022865	GRM8	0.972525	1.1e-05	6.50094e-05
MSTRG.27	ENSSSCG00000014054	GPRIN1	0.9725	1.11e-05	6.50676e-05
MSTRG.10732	ENSSSCG00000031614	SMCO1	0.972438	1.11e-05	6.4917e-05
MSTRG.12647	ENSSSCG00000029516	SLC22A8	0.97243	1.12e-05	6.5125e-05
MSTRG.27	ENSSSCG00000025013	RTN1	0.972428	1.12e-05	6.52e-05
MSTRG.7020	ENSSSCG00000039142	ENSSSCG00000039142	0.972332	1.13e-05	6.51071e-05
MSTRG.12499	ENSSSCG00000005025	TRIM9	0.972309	1.13e-05	6.53305e-05
MSTRG.11149	ENSSSCG00000001252	UBD	0.972298	1.13e-05	6.52559e-05
MSTRG.4602	ENSSSCG00000006875	PLPPR4	0.972279	1.14e-05	6.53109e-05
MSTRG.27	ENSSSCG00000034701	CALY	0.97226	1.14e-05	6.55338e-05
MSTRG.7542	ENSSSCG00000037517	RBM11	0.972237	1.14e-05	6.52369e-05
MSTRG.10732	ENSSSCG00000008976	ART3	0.972213	1.15e-05	6.54386e-05
MSTRG.1905	ENSSSCG00000005591	ADGRD2	0.972173	1.15e-05	6.55863e-05
MSTRG.7020	ENSSSCG00000005360	IGFBPL1	0.972169	1.15e-05	6.52183e-05
MSTRG.4602	ENSSSCG00000004017	ENSSSCG00000004017	0.972092	1.16e-05	6.54183e-05
MSTRG.4602	ENSSSCG00000032643	SLC12A3	0.972045	1.17e-05	6.54708e-05
MSTRG.14579	ENSSSCG00000032702	CXADR	0.972041	1.17e-05	6.56161e-05
MSTRG.6533	ENSSSCG00000013880	ENSSSCG00000013880	0.972032	1.17e-05	6.5254e-05
MSTRG.27	ENSSSCG00000016979	NSG2	0.972003	1.18e-05	6.54505e-05
MSTRG.14579	ENSSSCG00000013505	FSD1	0.971981	1.18e-05	6.55945e-05
MSTRG.7020	ENSSSCG00000032511	ENSSSCG00000032511	0.971917	1.19e-05	6.53595e-05
MSTRG.7020	ENSSSCG00000034657	LHX3	0.971847	1.2e-05	6.54816e-05
MSTRG.1905	ENSSSCG00000039931	ENSSSCG00000039931	0.971818	1.2e-05	6.53405e-05
MSTRG.98	ENSSSCG00000031587	ENSSSCG00000031587	0.971766	1.21e-05	6.56727e-05
MSTRG.12647	ENSSSCG00000016861	C6	0.971754	1.21e-05	6.57433e-05
MSTRG.7020	ENSSSCG00000035778	NEUROD4	0.971576	1.24e-05	6.65858e-05
MSTRG.27	ENSSSCG00000039779	CHGB	0.971528	1.25e-05	6.69804e-05
MSTRG.2	ENSSSCG00000033276	RIPPLY1	0.97148	1.25e-05	6.66271e-05
MSTRG.7542	ENSSSCG00000029516	SLC22A8	0.971478	1.25e-05	6.65569e-05
MSTRG.5732	ENSSSCG00000028112	CLIC6	0.971468	1.26e-05	6.68078e-05
MSTRG.388	ENSSSCG00000007373	GDAP1L1	0.971455	1.26e-05	6.64591e-05
MSTRG.4034	ENSSSCG00000003081	CEACAM16	0.971327	1.28e-05	6.68856e-05
MSTRG.2	ENSSSCG00000031336	ENSSSCG00000031336	0.97123	1.29e-05	6.67866e-05
MSTRG.13914	ENSSSCG00000036235	ENSSSCG00000036235	0.971213	1.3e-05	6.66893e-05
MSTRG.7020	ENSSSCG00000006914	BARHL2	0.971176	1.3e-05	6.70981e-05
MSTRG.14579	ENSSSCG00000015272	OPTC	0.97116	1.3e-05	6.69613e-05
MSTRG.27	ENSSSCG00000010595	INA	0.971075	1.32e-05	6.73733e-05
MSTRG.1905	ENSSSCG00000012129	GLRA2	0.971032	1.32e-05	6.74415e-05
MSTRG.27	ENSSSCG00000016219	ENSSSCG00000016219	0.970988	1.33e-05	6.67377e-05
MSTRG.7020	ENSSSCG00000009456	KLHL1	0.970982	1.33e-05	6.68705e-05
MSTRG.5732	ENSSSCG00000034726	KCNH5	0.970972	1.33e-05	6.69372e-05
MSTRG.388	ENSSSCG00000023338	CHRNA6	0.970971	1.33e-05	6.70039e-05
MSTRG.4602	ENSSSCG00000019074	ENSSSCG00000019074	0.970921	1.34e-05	6.67753e-05
MSTRG.27	ENSSSCG00000004703	ENSSSCG00000004703	0.970885	1.35e-05	6.68779e-05
MSTRG.7020	ENSSSCG00000013358	PTPN5	0.970788	1.36e-05	6.69793e-05
MSTRG.4034	ENSSSCG00000023186	CA4	0.970763	1.37e-05	6.72098e-05
MSTRG.11756	ENSSSCG00000035913	ENSSSCG00000035913	0.970738	1.37e-05	6.69498e-05
MSTRG.7020	ENSSSCG00000029186	SEZ6L2	0.970669	1.38e-05	6.71786e-05
MSTRG.11155	ENSSSCG00000002140	KLHL33	0.970664	1.38e-05	6.73733e-05
MSTRG.4603	ENSSSCG00000003108	NPAS1	0.970645	1.39e-05	6.7341e-05
MSTRG.12647	ENSSSCG00000007114	FOXA2	0.97063	1.39e-05	6.74057e-05
MSTRG.10886	ENSSSCG00000033262	ENSSSCG00000033262	0.970591	1.4e-05	6.7054e-05
MSTRG.14579	ENSSSCG00000039245	RIMS3	0.970572	1.4e-05	6.73092e-05
MSTRG.7020	ENSSSCG00000017537	HOXB8	0.970572	1.4e-05	6.74376e-05
MSTRG.7020	ENSSSCG00000017013	FBLL1	0.970514	1.41e-05	6.73415e-05
MSTRG.12499	ENSSSCG00000035458	ENSSSCG00000035458	0.970482	1.41e-05	6.70879e-05
MSTRG.27	ENSSSCG00000006545	CHRNB2	0.970444	1.42e-05	6.74367e-05
MSTRG.27	ENSSSCG00000036499	ENSSSCG00000036499	0.970351	1.44e-05	6.71247e-05
MSTRG.4034	ENSSSCG00000012547	SERPINA7	0.970344	1.44e-05	6.74358e-05
MSTRG.16842	ENSSSCG00000005068	SLC35F4	0.970306	1.44e-05	6.73733e-05
MSTRG.27	ENSSSCG00000004354	PRDM13	0.970279	1.45e-05	6.72805e-05
MSTRG.27	ENSSSCG00000038971	ST8SIA3	0.970249	1.45e-05	6.72188e-05
MSTRG.7542	ENSSSCG00000040797	ENSSSCG00000040797	0.970145	1.47e-05	6.72818e-05
MSTRG.4602	ENSSSCG00000006525	ENSSSCG00000006525	0.970091	1.48e-05	6.75559e-05
MSTRG.17803	ENSSSCG00000002399	NGB	0.970024	1.49e-05	6.78897e-05
MSTRG.7542	ENSSSCG00000022865	GRM8	0.970015	1.49e-05	6.7951e-05
MSTRG.7020	ENSSSCG00000017692	LHX1	0.969981	1.5e-05	6.76741e-05
MSTRG.388	ENSSSCG00000004354	PRDM13	0.969818	1.53e-05	6.78166e-05
MSTRG.14579	ENSSSCG00000023338	CHRNA6	0.969802	1.53e-05	6.81153e-05
MSTRG.7020	ENSSSCG00000026015	POU4F2	0.969785	1.53e-05	6.78761e-05
MSTRG.7020	ENSSSCG00000016410	MNX1	0.969781	1.53e-05	6.80554e-05
MSTRG.27	ENSSSCG00000013732	MAST1	0.969733	1.54e-05	6.80212e-05
MSTRG.27	ENSSSCG00000014053	SNCB	0.969713	1.55e-05	6.76936e-05
MSTRG.15854	ENSSSCG00000012547	SERPINA7	0.9697	1.55e-05	6.78108e-05
MSTRG.27	ENSSSCG00000004234	FABP7	0.969692	1.55e-05	6.79284e-05
MSTRG.12752	ENSSSCG00000013101	ENSSSCG00000013101	0.969682	1.55e-05	6.76351e-05
MSTRG.5199	ENSSSCG00000006312	GPA33	0.96965	1.56e-05	6.77788e-05
MSTRG.12499	ENSSSCG00000020736	ADD2	0.969575	1.57e-05	6.80962e-05
MSTRG.7542	ENSSSCG00000008970	CDKL2	0.969522	1.58e-05	6.82955e-05
MSTRG.7020	ENSSSCG00000017025	GABRG2	0.969433	1.6e-05	6.81112e-05
MSTRG.1905	ENSSSCG00000016285	ECEL1	0.969378	1.61e-05	6.80212e-05
MSTRG.27	ENSSSCG00000010491	ENSSSCG00000010491	0.969356	1.61e-05	6.76816e-05
MSTRG.14579	ENSSSCG00000026850	SNCG	0.969341	1.61e-05	6.77944e-05
MSTRG.1905	ENSSSCG00000032197	ENSSSCG00000032197	0.969311	1.62e-05	6.77637e-05
MSTRG.388	ENSSSCG00000024233	RAB39B	0.969277	1.62e-05	6.78761e-05
MSTRG.10732	ENSSSCG00000036013	ENSSSCG00000036013	0.969241	1.63e-05	6.7957e-05
MSTRG.438	ENSSSCG00000011766	PEX5L	0.96923	1.63e-05	6.81256e-05
MSTRG.388	ENSSSCG00000004346	ENSSSCG00000004346	0.96923	1.63e-05	6.80131e-05
MSTRG.388	ENSSSCG00000010177	TRIM67	0.96922	1.63e-05	6.80693e-05
MSTRG.27	ENSSSCG00000005703	PRDM12	0.969193	1.64e-05	6.79813e-05
MSTRG.1905	ENSSSCG00000011204	KCNH8	0.96918	1.64e-05	6.8149e-05
MSTRG.4602	ENSSSCG00000028501	ENSSSCG00000028501	0.96907	1.66e-05	6.76996e-05
MSTRG.27	ENSSSCG00000036616	ENSSSCG00000036616	0.968974	1.68e-05	6.74804e-05
MSTRG.4603	ENSSSCG00000033701	ENSSSCG00000033701	0.968973	1.68e-05	6.75341e-05
MSTRG.14579	ENSSSCG00000011577	SLC6A1	0.968968	1.68e-05	6.78038e-05
MSTRG.1595	ENSSSCG00000007680	MYL10	0.96896	1.68e-05	6.79667e-05
MSTRG.98	ENSSSCG00000010304	MYOZ1	0.96892	1.69e-05	6.77206e-05
MSTRG.7020	ENSSSCG00000036616	ENSSSCG00000036616	0.968886	1.7e-05	6.69011e-05
MSTRG.388	ENSSSCG00000023060	ENSSSCG00000023060	0.968868	1.7e-05	6.70578e-05
MSTRG.27	ENSSSCG00000006618	CELF3	0.96886	1.7e-05	6.74262e-05
MSTRG.27	ENSSSCG00000021584	CDK5R2	0.968849	1.7e-05	6.74792e-05
MSTRG.12499	ENSSSCG00000016239	NYAP2	0.968716	1.73e-05	6.75556e-05
MSTRG.7020	ENSSSCG00000021315	ENSSSCG00000021315	0.968714	1.73e-05	6.74513e-05
MSTRG.27	ENSSSCG00000004540	ONECUT2	0.968656	1.74e-05	6.73217e-05
MSTRG.11688	ENSSSCG00000001775	MINAR1	0.968643	1.74e-05	6.7425e-05
MSTRG.4602	ENSSSCG00000035612	COX6B2	0.968641	1.74e-05	6.75805e-05
MSTRG.243	ENSSSCG00000010304	MYOZ1	0.968625	1.75e-05	6.72452e-05
MSTRG.14579	ENSSSCG00000008709	ENSSSCG00000008709	0.968611	1.75e-05	6.69905e-05
MSTRG.1905	ENSSSCG00000032878	SHISA9	0.968588	1.75e-05	6.71431e-05
MSTRG.98	ENSSSCG00000036132	CKM	0.968553	1.76e-05	6.72206e-05
MSTRG.4602	ENSSSCG00000032953	ENSSSCG00000032953	0.96852	1.77e-05	6.70451e-05
MSTRG.388	ENSSSCG00000030361	PRKCZ	0.968485	1.77e-05	6.71962e-05
MSTRG.388	ENSSSCG00000017311	MAPT	0.968378	1.8e-05	6.70752e-05
MSTRG.4602	ENSSSCG00000036570	ENSSSCG00000036570	0.96837	1.8e-05	6.68288e-05
MSTRG.4602	ENSSSCG00000005487	COL27A1	0.968314	1.81e-05	6.71015e-05
MSTRG.16451	ENSSSCG00000002081	ENSSSCG00000002081	0.968243	1.82e-05	6.69808e-05
MSTRG.438	ENSSSCG00000035458	ENSSSCG00000035458	0.968184	1.83e-05	6.68618e-05
MSTRG.4602	ENSSSCG00000012144	GRPR	0.968181	1.83e-05	6.71532e-05
MSTRG.17490	ENSSSCG00000002262	SV2B	0.968181	1.83e-05	6.69587e-05
MSTRG.388	ENSSSCG00000038048	ENSSSCG00000038048	0.968034	1.86e-05	6.68462e-05
MSTRG.388	ENSSSCG00000003748	CELF4	0.968032	1.86e-05	6.69415e-05
MSTRG.14579	ENSSSCG00000012292	SYP	0.967972	1.88e-05	6.68048e-05
MSTRG.5167	ENSSSCG00000014834	UCP3	0.967946	1.88e-05	6.6711e-05
MSTRG.27	ENSSSCG00000003045	ENSSSCG00000003045	0.967945	1.88e-05	6.66641e-05
MSTRG.388	ENSSSCG00000016726	ADCY1	0.967897	1.89e-05	6.68779e-05
MSTRG.15854	ENSSSCG00000001252	UBD	0.967855	1.9e-05	6.66253e-05
MSTRG.27	ENSSSCG00000023084	ATP2B2	0.967812	1.91e-05	6.68831e-05
MSTRG.9177	ENSSSCG00000035458	ENSSSCG00000035458	0.967789	1.91e-05	6.66521e-05
MSTRG.14579	ENSSSCG00000028373	ENO2	0.967764	1.92e-05	6.68626e-05
MSTRG.4602	ENSSSCG00000012848	EPS8L2	0.967731	1.93e-05	6.6934e-05
MSTRG.7020	ENSSSCG00000017359	RUNDC3A	0.967613	1.95e-05	6.64868e-05
MSTRG.5199	ENSSSCG00000032889	ASB12	0.967579	1.96e-05	6.66479e-05
MSTRG.14579	ENSSSCG00000038915	TMEM132D	0.967547	1.96e-05	6.65583e-05
MSTRG.10732	ENSSSCG00000032889	ASB12	0.967539	1.97e-05	6.68081e-05
MSTRG.7020	ENSSSCG00000013545	TUBB4A	0.96749	1.98e-05	6.64339e-05
MSTRG.27	ENSSSCG00000013617	ELAVL3	0.967456	1.98e-05	6.66996e-05
MSTRG.438	ENSSSCG00000008809	GABRG1	0.96744	1.99e-05	6.64166e-05
MSTRG.438	ENSSSCG00000005781	TARS3	0.967401	1.99e-05	6.6198e-05
MSTRG.11149	ENSSSCG00000001453	SLA-DRA	0.967376	2e-05	6.61387e-05
MSTRG.5732	ENSSSCG00000038864	UCMA	0.967368	2e-05	6.60955e-05
MSTRG.243	ENSSSCG00000036132	CKM	0.967356	2e-05	6.63123e-05
MSTRG.5387	ENSSSCG00000017282	SCN4A	0.967355	2e-05	6.61821e-05
MSTRG.11688	ENSSSCG00000022865	GRM8	0.967346	2.01e-05	6.62959e-05
MSTRG.14579	ENSSSCG00000031746	KCNQ2	0.967344	2.01e-05	6.62526e-05
MSTRG.2	ENSSSCG00000001252	UBD	0.967283	2.02e-05	6.62796e-05
MSTRG.11688	ENSSSCG00000002991	TTC9B	0.967227	2.03e-05	6.60502e-05
MSTRG.5387	ENSSSCG00000003975	KCNQ4	0.967201	2.04e-05	6.61625e-05
MSTRG.12042	ENSSSCG00000014813	PHOX2A	0.967198	2.04e-05	6.61201e-05
MSTRG.438	ENSSSCG00000010392	CHAT	0.967195	2.04e-05	6.62476e-05
MSTRG.9190	ENSSSCG00000016606	ASB15	0.967181	2.04e-05	6.62902e-05
MSTRG.14579	ENSSSCG00000017019	ENSSSCG00000017019	0.96716	2.05e-05	6.60207e-05
MSTRG.10732	ENSSSCG00000026111	MIR133A1	0.967141	2.05e-05	6.61472e-05
MSTRG.4603	ENSSSCG00000033553	ENSSSCG00000033553	0.967091	2.06e-05	6.59226e-05
MSTRG.11688	ENSSSCG00000004232	CLVS2	0.967075	2.06e-05	6.62583e-05
MSTRG.4602	ENSSSCG00000036452	LRRC17	0.967041	2.07e-05	6.59087e-05
MSTRG.14579	ENSSSCG00000037634	FOXA1	0.966955	2.09e-05	6.62117e-05
MSTRG.7542	ENSSSCG00000001775	MINAR1	0.966953	2.09e-05	6.61288e-05
MSTRG.7020	ENSSSCG00000037079	SYT4	0.966895	2.1e-05	6.61965e-05
MSTRG.5387	ENSSSCG00000006312	GPA33	0.966841	2.12e-05	6.64951e-05
MSTRG.27	ENSSSCG00000033188	ENSSSCG00000033188	0.96684	2.12e-05	6.62074e-05
MSTRG.27	ENSSSCG00000038658	ENSSSCG00000038658	0.966823	2.12e-05	6.61665e-05
MSTRG.10732	ENSSSCG00000026453	ACSM5	0.966779	2.13e-05	6.64376e-05
MSTRG.11756	ENSSSCG00000000749	SLC6A12	0.966736	2.14e-05	6.65032e-05
MSTRG.12499	ENSSSCG00000007114	FOXA2	0.966714	2.14e-05	6.65441e-05
MSTRG.12499	ENSSSCG00000031957	RIMS2	0.966707	2.15e-05	6.66909e-05
MSTRG.5199	ENSSSCG00000017282	SCN4A	0.966658	2.16e-05	6.65112e-05
MSTRG.27	ENSSSCG00000004119	GRM1	0.966611	2.17e-05	6.66161e-05
MSTRG.1905	ENSSSCG00000003256	PRKCG	0.966594	2.17e-05	6.64949e-05
MSTRG.388	ENSSSCG00000037485	ENSSSCG00000037485	0.966507	2.19e-05	6.63831e-05
MSTRG.7542	ENSSSCG00000015610	SYT14	0.966506	2.19e-05	6.66229e-05
MSTRG.27	ENSSSCG00000029186	SEZ6L2	0.966502	2.19e-05	6.66631e-05
MSTRG.388	ENSSSCG00000023571	SLC22A6	0.966457	2.2e-05	6.63678e-05
MSTRG.12647	ENSSSCG00000015913	SCN9A	0.966395	2.22e-05	6.6064e-05
MSTRG.4602	ENSSSCG00000021220	CKB	0.966387	2.22e-05	6.62982e-05
MSTRG.388	ENSSSCG00000009527	FGF14	0.966375	2.22e-05	6.62591e-05
MSTRG.7020	ENSSSCG00000022233	GAD1	0.966343	2.23e-05	6.59344e-05
MSTRG.388	ENSSSCG00000011412	CACNA2D2	0.966238	2.25e-05	6.58705e-05
MSTRG.4603	ENSSSCG00000017307	MYL4	0.966229	2.25e-05	6.57182e-05
MSTRG.17490	ENSSSCG00000016239	NYAP2	0.966218	2.26e-05	6.57064e-05
MSTRG.7542	ENSSSCG00000036502	ENSSSCG00000036502	0.966186	2.26e-05	6.54804e-05
MSTRG.10732	ENSSSCG00000003218	MYBPC2	0.96618	2.27e-05	6.55446e-05
MSTRG.10703	ENSSSCG00000017863	TRPV1	0.966116	2.28e-05	6.52739e-05
MSTRG.14579	ENSSSCG00000039498	RBFOX3	0.966102	2.28e-05	6.5385e-05
MSTRG.27	ENSSSCG00000039501	NEUROD6	0.966032	2.3e-05	6.51452e-05
MSTRG.1905	ENSSSCG00000003807	DNAJC6	0.966024	2.3e-05	6.52183e-05
MSTRG.4602	ENSSSCG00000013667	COL5A3	0.965987	2.31e-05	6.52091e-05
MSTRG.388	ENSSSCG00000007106	ENSSSCG00000007106	0.96597	2.32e-05	6.49112e-05
MSTRG.4602	ENSSSCG00000011646	KY	0.965969	2.32e-05	6.51276e-05
MSTRG.7020	ENSSSCG00000039340	CCDC184	0.965968	2.32e-05	6.52e-05
MSTRG.27	ENSSSCG00000009648	ENSSSCG00000009648	0.965916	2.33e-05	6.46895e-05
MSTRG.14579	ENSSSCG00000016314	TRPM8	0.965907	2.33e-05	6.47963e-05
MSTRG.388	ENSSSCG00000006415	CADM3	0.965891	2.33e-05	6.51189e-05
MSTRG.7020	ENSSSCG00000006836	ELAPOR1	0.965787	2.36e-05	6.45996e-05
MSTRG.1905	ENSSSCG00000006464	NTRK1	0.965779	2.36e-05	6.44599e-05
MSTRG.4842	ENSSSCG00000036235	ENSSSCG00000036235	0.965738	2.37e-05	6.42124e-05
MSTRG.14579	ENSSSCG00000035781	ENSSSCG00000035781	0.965516	2.42e-05	6.41903e-05
MSTRG.14579	ENSSSCG00000022896	CRMP1	0.965509	2.43e-05	6.44218e-05
MSTRG.12499	ENSSSCG00000037104	ENSSSCG00000037104	0.96547	2.44e-05	6.38164e-05
MSTRG.4602	ENSSSCG00000033539	CRYBG2	0.965441	2.44e-05	6.44502e-05
MSTRG.388	ENSSSCG00000016151	MAP2	0.965361	2.46e-05	6.37129e-05
MSTRG.27	ENSSSCG00000013024	ENSSSCG00000013024	0.965355	2.46e-05	6.35825e-05
MSTRG.1905	ENSSSCG00000033551	CACNG2	0.965344	2.47e-05	6.37757e-05
MSTRG.17490	ENSSSCG00000005781	TARS3	0.965337	2.47e-05	6.34838e-05
MSTRG.1905	ENSSSCG00000029865	GRM5	0.965301	2.48e-05	6.35146e-05
MSTRG.4602	ENSSSCG00000001786	CFAP161	0.965235	2.49e-05	6.35453e-05
MSTRG.4602	ENSSSCG00000013614	CNN1	0.96521	2.5e-05	6.35118e-05
MSTRG.438	ENSSSCG00000002011	CPNE6	0.965186	2.51e-05	6.33518e-05
MSTRG.4602	ENSSSCG00000023181	ZNF385B	0.965183	2.51e-05	6.3194e-05
MSTRG.388	ENSSSCG00000026661	PTPRN2	0.965147	2.52e-05	6.31625e-05
MSTRG.4602	ENSSSCG00000017135	ENSSSCG00000017135	0.965121	2.52e-05	6.30374e-05
MSTRG.27	ENSSSCG00000006666	SV2A	0.965093	2.53e-05	6.29138e-05
MSTRG.388	ENSSSCG00000015526	NPHS2	0.965039	2.54e-05	6.2884e-05
MSTRG.7542	ENSSSCG00000005268	RORB	0.965038	2.54e-05	6.28224e-05
MSTRG.1905	ENSSSCG00000033688	ZDHHC22	0.965036	2.54e-05	6.2669e-05
MSTRG.17490	ENSSSCG00000002011	CPNE6	0.965026	2.55e-05	6.27931e-05
MSTRG.7542	ENSSSCG00000031796	RAB3C	0.965021	2.55e-05	6.27015e-05
MSTRG.10886	ENSSSCG00000001252	UBD	0.96497	2.56e-05	6.25819e-05
MSTRG.14579	ENSSSCG00000000131	ELFN2	0.964929	2.57e-05	6.25841e-05
MSTRG.388	ENSSSCG00000038602	ENSSSCG00000038602	0.964924	2.57e-05	6.24337e-05
MSTRG.1905	ENSSSCG00000003481	PADI1	0.964885	2.58e-05	6.25263e-05
MSTRG.14579	ENSSSCG00000039834	GRIN1	0.964877	2.58e-05	6.25563e-05
MSTRG.438	ENSSSCG00000005068	SLC35F4	0.96486	2.59e-05	6.22314e-05
MSTRG.1905	ENSSSCG00000033397	KCNK9	0.964856	2.59e-05	6.24095e-05
MSTRG.4602	ENSSSCG00000016277	NMUR1	0.964826	2.6e-05	6.20879e-05
MSTRG.11155	ENSSSCG00000034304	ENSSSCG00000034304	0.964822	2.6e-05	6.19415e-05
MSTRG.1905	ENSSSCG00000006545	CHRNB2	0.964817	2.6e-05	6.23235e-05
MSTRG.11688	ENSSSCG00000014422	SPINK5	0.964817	2.6e-05	6.2e-05
MSTRG.388	ENSSSCG00000039053	VGF	0.964687	2.63e-05	6.16677e-05
MSTRG.17490	ENSSSCG00000040093	ENSSSCG00000040093	0.964679	2.63e-05	6.16391e-05
MSTRG.12647	ENSSSCG00000036502	ENSSSCG00000036502	0.964671	2.64e-05	6.14743e-05
MSTRG.7020	ENSSSCG00000015395	GRM3	0.964649	2.64e-05	6.18161e-05
MSTRG.388	ENSSSCG00000038405	STMN3	0.964636	2.65e-05	6.1537e-05
MSTRG.7020	ENSSSCG00000007238	XKR7	0.9646	2.65e-05	6.15087e-05
MSTRG.4602	ENSSSCG00000005780	KCNG2	0.964555	2.67e-05	6.1577e-05
MSTRG.1595	ENSSSCG00000010522	ANKRD2	0.964519	2.68e-05	6.16107e-05
MSTRG.1905	ENSSSCG00000007605	TMEM130	0.964474	2.69e-05	6.12278e-05
MSTRG.14579	ENSSSCG00000023571	SLC22A6	0.964445	2.7e-05	6.09067e-05
MSTRG.14579	ENSSSCG00000012658	RAB33A	0.964426	2.7e-05	6.09611e-05
MSTRG.438	ENSSSCG00000009499	ENSSSCG00000009499	0.964416	2.7e-05	6.07981e-05
MSTRG.4602	ENSSSCG00000040603	SGTB	0.964399	2.71e-05	6.06987e-05
MSTRG.4602	ENSSSCG00000030305	SLC15A2	0.964392	2.71e-05	6.06718e-05
MSTRG.4602	ENSSSCG00000004509	LIPG	0.964357	2.72e-05	6.06538e-05
MSTRG.4602	ENSSSCG00000032843	PDCD6-AHRR	0.964321	2.73e-05	6.03178e-05
MSTRG.4602	ENSSSCG00000011880	EAF2	0.964321	2.73e-05	6.045e-05
MSTRG.4602	ENSSSCG00000003756	LPAR3	0.964305	2.73e-05	6.03442e-05
MSTRG.7020	ENSSSCG00000021584	CDK5R2	0.96429	2.74e-05	6.03541e-05
MSTRG.14579	ENSSSCG00000037292	PLA2G4E	0.964258	2.74e-05	6.01966e-05
MSTRG.388	ENSSSCG00000015371	FERD3L	0.964242	2.75e-05	6.0233e-05
MSTRG.4603	ENSSSCG00000011059	ENSSSCG00000011059	0.964238	2.75e-05	5.9973e-05
MSTRG.14579	ENSSSCG00000000082	CACNA1I	0.964219	2.76e-05	5.9984e-05
MSTRG.27	ENSSSCG00000036884	ENSSSCG00000036884	0.964218	2.76e-05	5.9676e-05
MSTRG.4602	ENSSSCG00000025020	PCSK9	0.9642	2.76e-05	5.97783e-05
MSTRG.388	ENSSSCG00000000216	ASIC1	0.964139	2.78e-05	5.98778e-05
MSTRG.14579	ENSSSCG00000015636	VSTM2A	0.964092	2.79e-05	5.95601e-05
MSTRG.9177	ENSSSCG00000034726	KCNH5	0.964084	2.79e-05	5.97367e-05
MSTRG.27	ENSSSCG00000039193	HOXB9	0.964077	2.79e-05	5.97621e-05
MSTRG.7020	ENSSSCG00000006266	ST18	0.964002	2.81e-05	5.93601e-05
MSTRG.7020	ENSSSCG00000016219	ENSSSCG00000016219	0.963984	2.82e-05	5.90529e-05
MSTRG.7020	ENSSSCG00000000748	IQSEC3	0.963972	2.82e-05	5.9274e-05
MSTRG.17490	ENSSSCG00000004540	ONECUT2	0.963962	2.82e-05	5.92493e-05
MSTRG.12499	ENSSSCG00000017863	TRPV1	0.963956	2.83e-05	5.88235e-05
MSTRG.1905	ENSSSCG00000031917	KCNS2	0.963915	2.84e-05	5.88136e-05
MSTRG.4602	ENSSSCG00000037206	ENSSSCG00000037206	0.963894	2.84e-05	5.86214e-05
MSTRG.14579	ENSSSCG00000038405	STMN3	0.963872	2.85e-05	5.83747e-05
MSTRG.4603	ENSSSCG00000015340	ASNS	0.963832	2.86e-05	5.84138e-05
MSTRG.27	ENSSSCG00000039537	TMEM179	0.963672	2.9e-05	5.76463e-05
MSTRG.11149	ENSSSCG00000013513	PLIN5	0.963671	2.9e-05	5.77827e-05
MSTRG.9177	ENSSSCG00000033062	ENSSSCG00000033062	0.963654	2.91e-05	5.73488e-05
MSTRG.27	ENSSSCG00000032878	SHISA9	0.963629	2.92e-05	5.73223e-05
MSTRG.10732	ENSSSCG00000006390	CASQ1	0.963599	2.92e-05	5.74339e-05
MSTRG.7020	ENSSSCG00000005130	ELAVL2	0.963579	2.93e-05	5.72738e-05
MSTRG.14579	ENSSSCG00000012541	ENSSSCG00000012541	0.963544	2.94e-05	5.70062e-05
MSTRG.7020	ENSSSCG00000009855	KSR2	0.963505	2.95e-05	5.68945e-05
MSTRG.7020	ENSSSCG00000005591	ADGRD2	0.96346	2.96e-05	5.68271e-05
MSTRG.14579	ENSSSCG00000014293	FSTL4	0.963442	2.97e-05	5.67173e-05
MSTRG.4602	ENSSSCG00000035935	C3orf80	0.963327	3e-05	5.62904e-05
MSTRG.27	ENSSSCG00000013545	TUBB4A	0.963316	3e-05	5.61444e-05
MSTRG.1905	ENSSSCG00000016979	NSG2	0.963313	3e-05	5.62277e-05
MSTRG.10703	ENSSSCG00000038864	UCMA	0.963291	3.01e-05	5.5938e-05
MSTRG.98	ENSSSCG00000011053	ENSSSCG00000011053	0.963276	3.01e-05	5.58968e-05
MSTRG.5387	ENSSSCG00000016606	ASB15	0.963195	3.04e-05	5.5818e-05
MSTRG.1905	ENSSSCG00000009662	STMN4	0.963171	3.04e-05	5.5737e-05
MSTRG.4602	ENSSSCG00000022592	FIBIN	0.963122	3.06e-05	5.56594e-05
MSTRG.14579	ENSSSCG00000009754	ENSSSCG00000009754	0.963115	3.06e-05	5.54797e-05
MSTRG.98	ENSSSCG00000037954	CAVIN4	0.96311	3.06e-05	5.56995e-05
MSTRG.4602	ENSSSCG00000036044	ENSSSCG00000036044	0.963089	3.07e-05	5.53038e-05
MSTRG.2	ENSSSCG00000031614	SMCO1	0.963069	3.07e-05	5.5363e-05
MSTRG.388	ENSSSCG00000037292	PLA2G4E	0.963065	3.08e-05	5.51888e-05
MSTRG.16842	ENSSSCG00000003481	PADI1	0.963051	3.08e-05	5.52084e-05
MSTRG.9177	ENSSSCG00000037751	OTOF	0.962999	3.09e-05	5.50168e-05
MSTRG.27	ENSSSCG00000004078	VIP	0.962935	3.11e-05	5.47555e-05
MSTRG.3996	ENSSSCG00000001841	RHCG	0.962907	3.12e-05	5.47028e-05
MSTRG.5959	ENSSSCG00000007226	DEFB123	0.962866	3.13e-05	5.46884e-05
MSTRG.4602	ENSSSCG00000012110	MID1	0.962861	3.13e-05	5.45752e-05
MSTRG.4603	ENSSSCG00000005923	SPATC1	0.962858	3.14e-05	5.43743e-05
MSTRG.7020	ENSSSCG00000028942	NRXN3	0.962853	3.14e-05	5.44116e-05
MSTRG.9190	ENSSSCG00000009134	EGF	0.962839	3.14e-05	5.45238e-05
MSTRG.27	ENSSSCG00000035252	SMIM17	0.96281	3.15e-05	5.42685e-05
MSTRG.5167	ENSSSCG00000013512	PLIN4	0.96275	3.17e-05	5.41515e-05
MSTRG.4602	ENSSSCG00000015507	TNN	0.962704	3.18e-05	5.39032e-05
MSTRG.14579	ENSSSCG00000022919	KIF5C	0.962678	3.19e-05	5.38559e-05
MSTRG.16842	ENSSSCG00000039931	ENSSSCG00000039931	0.962673	3.19e-05	5.35339e-05
MSTRG.27	ENSSSCG00000016416	SHH	0.962652	3.2e-05	5.34709e-05
MSTRG.438	ENSSSCG00000002262	SV2B	0.962623	3.2e-05	5.34179e-05
MSTRG.5387	ENSSSCG00000030395	ASB5	0.9626	3.21e-05	5.3426e-05
MSTRG.27	ENSSSCG00000033348	ISL2	0.962501	3.24e-05	5.271e-05
MSTRG.4602	ENSSSCG00000005278	ENSSSCG00000005278	0.962462	3.25e-05	5.16261e-05
MSTRG.388	ENSSSCG00000033067	ENSSSCG00000033067	0.962447	3.26e-05	5.13491e-05
MSTRG.11688	ENSSSCG00000023582	GPR149	0.962444	3.26e-05	5.16388e-05
MSTRG.4602	ENSSSCG00000005474	SAL1	0.962435	3.26e-05	5.15096e-05
MSTRG.1905	ENSSSCG00000004858	SALL3	0.962427	3.26e-05	5.14935e-05
MSTRG.17252	ENSSSCG00000010947	FBP2	0.962392	3.27e-05	5.14104e-05
MSTRG.11688	ENSSSCG00000008970	CDKL2	0.962363	3.28e-05	5.12804e-05
MSTRG.4602	ENSSSCG00000014448	ARSI	0.962347	3.29e-05	5.10733e-05
MSTRG.4439	ENSSSCG00000038419	ENSSSCG00000038419	0.962341	3.29e-05	5.08546e-05
MSTRG.4602	ENSSSCG00000014079	ANKRD31	0.962336	3.29e-05	5.1089e-05
MSTRG.14579	ENSSSCG00000040687	CDH8	0.962333	3.29e-05	5.1042e-05
MSTRG.17803	ENSSSCG00000021315	ENSSSCG00000021315	0.962294	3.3e-05	5.07298e-05
MSTRG.14579	ENSSSCG00000025072	C16orf89	0.962267	3.31e-05	5.08526e-05
MSTRG.7020	ENSSSCG00000003423	DRAXIN	0.962256	3.31e-05	5.08217e-05
MSTRG.4602	ENSSSCG00000005494	TNC	0.962241	3.32e-05	5.05452e-05
MSTRG.15854	ENSSSCG00000031336	ENSSSCG00000031336	0.962135	3.35e-05	4.99633e-05
MSTRG.4603	ENSSSCG00000006021	KCNV1	0.962135	3.35e-05	5.02003e-05
MSTRG.4034	ENSSSCG00000001453	SLA-DRA	0.962134	3.35e-05	5.00815e-05
MSTRG.11688	ENSSSCG00000006173	GDAP1	0.962131	3.35e-05	5.02301e-05
MSTRG.4602	ENSSSCG00000034731	ENSSSCG00000034731	0.962108	3.36e-05	4.98183e-05
MSTRG.14579	ENSSSCG00000000040	SEPTIN3	0.962095	3.36e-05	4.98769e-05
MSTRG.388	ENSSSCG00000017055	ENSSSCG00000017055	0.962084	3.37e-05	4.97331e-05
MSTRG.17490	ENSSSCG00000039779	CHGB	0.962083	3.37e-05	4.99373e-05
MSTRG.4602	ENSSSCG00000002373	PROX2	0.962078	3.37e-05	4.98788e-05
MSTRG.4602	ENSSSCG00000036744	ALX1	0.962055	3.38e-05	4.98225e-05
MSTRG.12499	ENSSSCG00000006173	GDAP1	0.962055	3.38e-05	4.97209e-05
MSTRG.4602	ENSSSCG00000037514	ENSSSCG00000037514	0.962003	3.39e-05	4.9294e-05
MSTRG.5167	ENSSSCG00000001252	UBD	0.961984	3.4e-05	4.91706e-05
MSTRG.4602	ENSSSCG00000002260	ENSSSCG00000002260	0.961982	3.4e-05	4.91565e-05
MSTRG.4602	ENSSSCG00000008852	MAP9	0.961946	3.41e-05	4.91464e-05
MSTRG.12499	ENSSSCG00000004232	CLVS2	0.961913	3.42e-05	4.91224e-05
MSTRG.12499	ENSSSCG00000005068	SLC35F4	0.961909	3.42e-05	4.89138e-05
MSTRG.4602	ENSSSCG00000034547	ENSSSCG00000034547	0.961903	3.42e-05	4.88171e-05
MSTRG.4602	ENSSSCG00000032786	ZC3HAV1L	0.961898	3.42e-05	4.88447e-05
MSTRG.2696	ENSSSCG00000037193	TLCD3B	0.961805	3.45e-05	4.86408e-05
MSTRG.10703	ENSSSCG00000005068	SLC35F4	0.961787	3.46e-05	4.8619e-05
MSTRG.14579	ENSSSCG00000006506	SYT11	0.961766	3.47e-05	4.83828e-05
MSTRG.4602	ENSSSCG00000011625	CHST13	0.961759	3.47e-05	4.86378e-05
MSTRG.11688	ENSSSCG00000015401	PCLO	0.961749	3.47e-05	4.85166e-05
MSTRG.3996	ENSSSCG00000036132	CKM	0.96172	3.48e-05	4.84153e-05
MSTRG.6732	ENSSSCG00000001453	SLA-DRA	0.96172	3.48e-05	4.82559e-05
MSTRG.4602	ENSSSCG00000016286	PRSS56	0.961711	3.48e-05	4.82956e-05
MSTRG.4602	ENSSSCG00000039204	SOST	0.961678	3.49e-05	4.80779e-05
MSTRG.4602	ENSSSCG00000008949	AFP	0.961658	3.5e-05	4.81107e-05
MSTRG.14579	ENSSSCG00000027654	NETO1	0.961639	3.51e-05	4.78835e-05
MSTRG.4602	ENSSSCG00000004436	COL10A1	0.961608	3.52e-05	4.78262e-05
MSTRG.4602	ENSSSCG00000016204	IHH	0.961604	3.52e-05	4.7762e-05
MSTRG.12647	ENSSSCG00000040797	ENSSSCG00000040797	0.961592	3.52e-05	4.75322e-05
MSTRG.4602	ENSSSCG00000015194	PANX3	0.961581	3.52e-05	4.77107e-05
MSTRG.11688	ENSSSCG00000023032	SCG2	0.961566	3.53e-05	4.74896e-05
MSTRG.4602	ENSSSCG00000031616	FOSB	0.961564	3.53e-05	4.75656e-05
MSTRG.4602	ENSSSCG00000034328	SP7	0.961499	3.55e-05	4.72679e-05
MSTRG.4602	ENSSSCG00000038838	DLX5	0.96147	3.56e-05	4.7202e-05
MSTRG.11688	ENSSSCG00000011260	SCN10A	0.96145	3.57e-05	4.69527e-05
MSTRG.14579	ENSSSCG00000014169	PCSK1	0.961438	3.57e-05	4.69771e-05
MSTRG.388	ENSSSCG00000031746	KCNQ2	0.961436	3.57e-05	4.70261e-05
MSTRG.12499	ENSSSCG00000038864	UCMA	0.961422	3.58e-05	4.67556e-05
MSTRG.7542	ENSSSCG00000034834	ENSSSCG00000034834	0.961414	3.58e-05	4.66591e-05
MSTRG.243	ENSSSCG00000010947	FBP2	0.961385	3.59e-05	4.67292e-05
MSTRG.4602	ENSSSCG00000002476	SERPINA1	0.961377	3.59e-05	4.66331e-05
MSTRG.12647	ENSSSCG00000022865	GRM8	0.961368	3.59e-05	4.67051e-05
MSTRG.12647	ENSSSCG00000015401	PCLO	0.961346	3.6e-05	4.65357e-05
MSTRG.7542	ENSSSCG00000036089	ENSSSCG00000036089	0.961322	3.61e-05	4.63331e-05
MSTRG.14579	ENSSSCG00000007061	PAK5	0.961283	3.62e-05	4.63085e-05
MSTRG.17803	ENSSSCG00000039142	ENSSSCG00000039142	0.961279	3.62e-05	4.6145e-05
MSTRG.14579	ENSSSCG00000015711	DPP10	0.961272	3.62e-05	4.64025e-05
MSTRG.438	ENSSSCG00000037104	ENSSSCG00000037104	0.961262	3.63e-05	4.60864e-05
MSTRG.4602	ENSSSCG00000000717	ENSSSCG00000000717	0.961212	3.64e-05	4.60283e-05
MSTRG.7020	ENSSSCG00000038547	GABRB3	0.961204	3.65e-05	4.60281e-05
MSTRG.27	ENSSSCG00000016239	NYAP2	0.961198	3.65e-05	4.59478e-05
MSTRG.27	ENSSSCG00000012040	OLIG1	0.961185	3.65e-05	4.59364e-05
MSTRG.5732	ENSSSCG00000007114	FOXA2	0.961144	3.67e-05	4.55751e-05
MSTRG.5732	ENSSSCG00000015913	SCN9A	0.961141	3.67e-05	4.543e-05
MSTRG.4602	ENSSSCG00000011799	AHSG	0.961128	3.67e-05	4.56761e-05
MSTRG.4602	ENSSSCG00000039074	TNFRSF13C	0.961128	3.67e-05	4.53855e-05
MSTRG.16842	ENSSSCG00000035458	ENSSSCG00000035458	0.961111	3.68e-05	4.52214e-05
MSTRG.11688	ENSSSCG00000035689	NEXMIF	0.96111	3.68e-05	4.53427e-05
MSTRG.4602	ENSSSCG00000016288	CHRNG	0.961094	3.68e-05	4.53759e-05
MSTRG.4602	ENSSSCG00000008944	NPFFR2	0.96107	3.69e-05	4.52123e-05
MSTRG.12499	ENSSSCG00000001775	MINAR1	0.961068	3.69e-05	4.52453e-05
MSTRG.14579	ENSSSCG00000012540	SLC25A53	0.961061	3.69e-05	4.51139e-05
MSTRG.1905	ENSSSCG00000006477	BCAN	0.961046	3.7e-05	4.51161e-05
MSTRG.15854	ENSSSCG00000013513	PLIN5	0.961045	3.7e-05	4.49642e-05
MSTRG.10732	ENSSSCG00000033542	VSTM1	0.961031	3.7e-05	4.48886e-05
MSTRG.388	ENSSSCG00000016319	GBX2	0.961031	3.7e-05	4.50183e-05
MSTRG.14579	ENSSSCG00000022951	NFASC	0.960983	3.72e-05	4.47551e-05
MSTRG.388	ENSSSCG00000013031	KCNK4	0.960968	3.72e-05	4.47658e-05
MSTRG.17490	ENSSSCG00000010392	CHAT	0.960945	3.73e-05	4.46628e-05
MSTRG.4602	ENSSSCG00000011800	FETUB	0.960929	3.74e-05	4.45398e-05
MSTRG.4602	ENSSSCG00000009219	IBSP	0.960907	3.74e-05	4.45188e-05
MSTRG.4602	ENSSSCG00000016256	SPHKAP	0.960901	3.75e-05	4.44181e-05
MSTRG.9190	ENSSSCG00000017282	SCN4A	0.960889	3.75e-05	4.44493e-05
MSTRG.4602	ENSSSCG00000007515	APCDD1L	0.960857	3.76e-05	4.44324e-05
MSTRG.1905	ENSSSCG00000012072	DSCAM	0.960821	3.77e-05	4.42607e-05
MSTRG.14579	ENSSSCG00000009942	DAO	0.9608	3.78e-05	4.41422e-05
MSTRG.27	ENSSSCG00000016151	MAP2	0.960787	3.78e-05	4.40506e-05
MSTRG.438	ENSSSCG00000017863	TRPV1	0.960786	3.78e-05	4.39695e-05
MSTRG.4602	ENSSSCG00000008073	OMD	0.960758	3.79e-05	4.3924e-05
MSTRG.4439	ENSSSCG00000004956	SKOR1	0.960757	3.79e-05	4.39039e-05
MSTRG.7020	ENSSSCG00000000439	KIF5A	0.960756	3.79e-05	4.39442e-05
MSTRG.2	ENSSSCG00000040401	EEF1A2	0.960742	3.8e-05	4.38088e-05
MSTRG.4602	ENSSSCG00000015355	DGKB	0.960728	3.8e-05	4.38188e-05
MSTRG.4602	ENSSSCG00000012754	GABRE	0.960671	3.82e-05	4.34642e-05
MSTRG.1905	ENSSSCG00000026754	ATCAY	0.960669	3.82e-05	4.35525e-05
MSTRG.2	ENSSSCG00000036029	SLC26A10	0.960576	3.85e-05	4.28126e-05
MSTRG.12647	ENSSSCG00000033062	ENSSSCG00000033062	0.960574	3.85e-05	4.27186e-05
MSTRG.388	ENSSSCG00000008563	KCNK3	0.960564	3.86e-05	4.27076e-05
MSTRG.2	ENSSSCG00000040145	SNAI3	0.96053	3.87e-05	4.25481e-05
MSTRG.4602	ENSSSCG00000032398	VGLL3	0.960525	3.87e-05	4.25019e-05
MSTRG.4602	ENSSSCG00000021971	DPEP1	0.960494	3.88e-05	4.25101e-05
MSTRG.7542	ENSSSCG00000015401	PCLO	0.960463	3.89e-05	4.23259e-05
MSTRG.14579	ENSSSCG00000036011	ISLR2	0.960437	3.9e-05	4.22528e-05
MSTRG.4034	ENSSSCG00000009631	PEBP4	0.960429	3.9e-05	4.22166e-05
MSTRG.4602	ENSSSCG00000034965	ENSSSCG00000034965	0.960341	3.93e-05	4.18069e-05
MSTRG.14579	ENSSSCG00000017781	PIPOX	0.960304	3.95e-05	4.1608e-05
MSTRG.7542	ENSSSCG00000026185	VWA5B2	0.960263	3.96e-05	4.15401e-05
MSTRG.12499	ENSSSCG00000014037	ENSSSCG00000014037	0.960206	3.98e-05	4.1304e-05
MSTRG.14579	ENSSSCG00000003222	SYT3	0.960198	3.98e-05	4.13635e-05
MSTRG.4602	ENSSSCG00000017448	ENSSSCG00000017448	0.960197	3.98e-05	4.12956e-05
MSTRG.4602	ENSSSCG00000014256	FBN2	0.960172	3.99e-05	4.13399e-05
MSTRG.10732	ENSSSCG00000017904	ENO3	0.960156	4e-05	4.11901e-05
MSTRG.14579	ENSSSCG00000036086	PAX5	0.960091	4.02e-05	4.09125e-05
MSTRG.17490	ENSSSCG00000037104	ENSSSCG00000037104	0.960078	4.03e-05	4.06702e-05
MSTRG.1905	ENSSSCG00000016391	AMER3	0.960064	4.03e-05	4.08825e-05
MSTRG.1905	ENSSSCG00000005742	DBH	0.960035	4.04e-05	4.07061e-05
MSTRG.7420	ENSSSCG00000026211	NRN1	-0.960112	4.01e-05	4.10339e-05
MSTRG.7420	ENSSSCG00000012658	RAB33A	-0.960192	3.99e-05	4.12047e-05
MSTRG.7420	ENSSSCG00000013505	FSD1	-0.960297	3.95e-05	4.16949e-05
MSTRG.7420	ENSSSCG00000033493	CACNA1B	-0.960419	3.91e-05	4.22705e-05
MSTRG.7420	ENSSSCG00000006666	SV2A	-0.960606	3.84e-05	4.29471e-05
MSTRG.15750	ENSSSCG00000025993	SGPP2	-0.960626	3.84e-05	4.29567e-05
MSTRG.7420	ENSSSCG00000003777	SLC44A5	-0.960879	3.75e-05	4.44285e-05
MSTRG.15750	ENSSSCG00000000601	PTPRO	-0.961056	3.69e-05	4.51795e-05
MSTRG.7420	ENSSSCG00000004119	GRM1	-0.961693	3.49e-05	4.82225e-05
MSTRG.15750	ENSSSCG00000026318	NETO2	-0.961833	3.45e-05	4.86815e-05
MSTRG.7420	ENSSSCG00000008970	CDKL2	-0.961901	3.42e-05	4.91364e-05
MSTRG.7420	ENSSSCG00000026185	VWA5B2	-0.962029	3.38e-05	4.95622e-05
MSTRG.7420	ENSSSCG00000015636	VSTM2A	-0.962046	3.38e-05	4.95766e-05
MSTRG.7420	ENSSSCG00000011416	DOCK3	-0.962177	3.34e-05	5.02891e-05
MSTRG.7420	ENSSSCG00000002262	SV2B	-0.96246	3.25e-05	5.17073e-05
MSTRG.11719	ENSSSCG00000012547	SERPINA7	-0.963151	3.05e-05	5.57383e-05
MSTRG.17490	ENSSSCG00000010640	NRAP	-0.963827	2.86e-05	5.83666e-05
MSTRG.7420	ENSSSCG00000026850	SNCG	-0.96405	2.8e-05	5.94221e-05
MSTRG.7420	ENSSSCG00000040797	ENSSSCG00000040797	-0.964552	2.67e-05	6.14088e-05
MSTRG.7420	ENSSSCG00000010015	OSBP2	-0.96512	2.52e-05	6.32252e-05
MSTRG.7420	ENSSSCG00000038857	TMIE	-0.966063	2.29e-05	6.51908e-05
MSTRG.7420	ENSSSCG00000011412	CACNA2D2	-0.966161	2.27e-05	6.56948e-05
MSTRG.7420	ENSSSCG00000008709	ENSSSCG00000008709	-0.966528	2.19e-05	6.6423e-05
MSTRG.7420	ENSSSCG00000017003	KCNIP1	-0.966581	2.17e-05	6.65757e-05
MSTRG.7420	ENSSSCG00000036502	ENSSSCG00000036502	-0.966847	2.11e-05	6.63875e-05
MSTRG.15750	ENSSSCG00000030361	PRKCZ	-0.967231	2.03e-05	6.60927e-05
MSTRG.7420	ENSSSCG00000004540	ONECUT2	-0.968166	1.84e-05	6.69368e-05
MSTRG.7420	ENSSSCG00000000716	KCNA1	-0.968415	1.79e-05	6.69494e-05
MSTRG.7420	ENSSSCG00000004234	FABP7	-0.968494	1.77e-05	6.7348e-05
MSTRG.15750	ENSSSCG00000006415	CADM3	-0.968528	1.77e-05	6.73987e-05
MSTRG.7420	ENSSSCG00000006415	CADM3	-0.968889	1.7e-05	6.75854e-05
MSTRG.6533	ENSSSCG00000000633	YBX3	-0.970112	1.48e-05	6.7617e-05
MSTRG.15750	ENSSSCG00000011412	CACNA2D2	-0.971093	1.31e-05	6.71342e-05
MSTRG.6533	ENSSSCG00000016157	MYL1	-0.971134	1.31e-05	6.69983e-05
MSTRG.7420	ENSSSCG00000012454	POU3F4	-0.972385	1.12e-05	6.52752e-05
MSTRG.7420	ENSSSCG00000009485	SLITRK1	-0.972967	1.04e-05	6.49582e-05
MSTRG.7420	ENSSSCG00000038405	STMN3	-0.973031	1.03e-05	6.48951e-05
MSTRG.7420	ENSSSCG00000035781	ENSSSCG00000035781	-0.973189	1.01e-05	6.44385e-05
MSTRG.7420	ENSSSCG00000016151	MAP2	-0.973783	9.36e-06	6.4524e-05
MSTRG.7420	ENSSSCG00000016726	ADCY1	-0.973841	9.29e-06	6.43046e-05
MSTRG.7420	ENSSSCG00000009845	SRRM4	-0.973953	9.15e-06	6.40373e-05
MSTRG.7420	ENSSSCG00000023338	CHRNA6	-0.974133	8.94e-06	6.38951e-05
MSTRG.7420	ENSSSCG00000022865	GRM8	-0.974882	8.07e-06	6.10445e-05
MSTRG.7420	ENSSSCG00000002991	TTC9B	-0.97503	7.91e-06	6.04678e-05
MSTRG.7420	ENSSSCG00000025993	SGPP2	-0.975141	7.78e-06	6.00188e-05
MSTRG.7420	ENSSSCG00000032702	CXADR	-0.975276	7.64e-06	6.02261e-05
MSTRG.7420	ENSSSCG00000034062	SV2C	-0.975444	7.46e-06	6.02163e-05
MSTRG.7420	ENSSSCG00000024233	RAB39B	-0.975468	7.43e-06	6.02629e-05
MSTRG.7420	ENSSSCG00000014169	PCSK1	-0.975809	7.08e-06	5.93288e-05
MSTRG.7420	ENSSSCG00000031222	ENSSSCG00000031222	-0.975942	6.95e-06	5.88247e-05
MSTRG.7420	ENSSSCG00000015401	PCLO	-0.976036	6.85e-06	5.82711e-05
MSTRG.7420	ENSSSCG00000002398	TMEM63C	-0.976086	6.8e-06	5.8238e-05
MSTRG.7420	ENSSSCG00000030652	ENSSSCG00000030652	-0.976534	6.37e-06	5.58813e-05
MSTRG.7420	ENSSSCG00000023571	SLC22A6	-0.978098	5.01e-06	5.03291e-05
MSTRG.7420	ENSSSCG00000033829	ENSSSCG00000033829	-0.978267	4.88e-06	4.95153e-05
MSTRG.7420	ENSSSCG00000020736	ADD2	-0.978305	4.85e-06	4.95092e-05
MSTRG.7420	ENSSSCG00000021036	RAB3B	-0.978635	4.6e-06	4.85257e-05
MSTRG.7420	ENSSSCG00000023032	SCG2	-0.979641	3.89e-06	4.5712e-05
MSTRG.7420	ENSSSCG00000014037	ENSSSCG00000014037	-0.979995	3.66e-06	4.49975e-05
MSTRG.7420	ENSSSCG00000031244	GAP43	-0.980039	3.63e-06	4.49568e-05
MSTRG.7420	ENSSSCG00000023328	GPM6A	-0.980201	3.53e-06	4.43709e-05
MSTRG.7420	ENSSSCG00000029468	P2RX3	-0.980261	3.49e-06	4.40874e-05
MSTRG.7420	ENSSSCG00000005025	TRIM9	-0.980273	3.48e-06	4.40713e-05
MSTRG.7420	ENSSSCG00000037292	PLA2G4E	-0.980317	3.46e-06	4.41499e-05
MSTRG.7420	ENSSSCG00000016883	ISL1	-0.980728	3.21e-06	4.43173e-05
MSTRG.7420	ENSSSCG00000011489	ENSSSCG00000011489	-0.981369	2.85e-06	4.2356e-05
MSTRG.7420	ENSSSCG00000006506	SYT11	-0.981646	2.71e-06	4.14958e-05
MSTRG.7420	ENSSSCG00000012292	SYP	-0.982617	2.24e-06	3.69893e-05
MSTRG.7420	ENSSSCG00000000601	PTPRO	-0.982701	2.2e-06	3.68099e-05
MSTRG.7420	ENSSSCG00000007010	ZMAT4	-0.983392	1.91e-06	3.47167e-05
MSTRG.7420	ENSSSCG00000000940	PPFIA2	-0.983516	1.86e-06	3.46811e-05
MSTRG.7420	ENSSSCG00000010344	NRG3	-0.983672	1.8e-06	3.47153e-05
MSTRG.7420	ENSSSCG00000009527	FGF14	-0.983865	1.73e-06	3.42811e-05
MSTRG.7420	ENSSSCG00000017055	ENSSSCG00000017055	-0.984078	1.65e-06	3.34837e-05
MSTRG.7420	ENSSSCG00000011260	SCN10A	-0.984473	1.51e-06	3.19248e-05
MSTRG.7420	ENSSSCG00000038602	ENSSSCG00000038602	-0.984593	1.47e-06	3.14742e-05
MSTRG.7420	ENSSSCG00000033067	ENSSSCG00000033067	-0.985441	1.21e-06	2.89769e-05
MSTRG.7420	ENSSSCG00000001775	MINAR1	-0.985664	1.15e-06	2.83461e-05
MSTRG.7420	ENSSSCG00000025072	C16orf89	-0.985709	1.13e-06	2.81275e-05
MSTRG.7420	ENSSSCG00000026318	NETO2	-0.985937	1.07e-06	2.74452e-05
MSTRG.7420	ENSSSCG00000004232	CLVS2	-0.98617	1.01e-06	2.65809e-05
MSTRG.7420	ENSSSCG00000035689	NEXMIF	-0.987006	8.13e-07	2.32095e-05
MSTRG.7420	ENSSSCG00000023592	TAC1	-0.988967	4.59e-07	1.7841e-05
MSTRG.7420	ENSSSCG00000031957	RIMS2	-0.989633	3.7e-07	1.64001e-05
MSTRG.7420	ENSSSCG00000006173	GDAP1	-0.990957	2.3e-07	1.35138e-05
MSTRG.7420	ENSSSCG00000023582	GPR149	-0.991277	2.02e-07	1.37933e-05
