# Supplementary material for: Analysis of long intergenic non-coding RNAs transcriptomic profiling in skeletal muscle growth during porcine embryonic development
Source: Sci Rep. 2021 Jul 27;11:15240. doi: 10.1038/s41598-021-94014-w (PMC8316452; doi:10.1038/s41598-021-94014-w)
Supplement: Supplementary file 7 — Supplementary Table 7. [file 41598_2021_94014_MOESM7_ESM.xlsx]

## Sheet: Sheet1
Table S7: Primers for qRT-PCR
Genes	Primer sequence (5'to3')	Number of bases
MSTRG.98-F	TGACAAGCCTCATGACCCAA	20
MSTRG.98-R	TCGGGAATGGTTTGTTGCAC	20
MSTRG.243-F	TATCACCGCTGTGAGCAGAC	20
MSTRG.243-R	GGTAGGTGTTCTCAGGCTTGG	21
MSTRG.4602-F	GCTCTGCTCCCCACCTCT	18
MSTRG.4602-R	ACCCCACCACCTTCTGC	17
MSTRG.17803-F	CGGAGGAGGCTGGTCTGT	18
MSTRG.17803-R	CCCTGGCTTTGCTGGAAC	18
MSTRG.4034-F	GCAGAAGAGGAGGCAACAG	18
MSTRG.4034-R	CCAGAAGGGTAGCAGGTAAGT	18
CA4-F	CACGAAGCAGAAGTGGGCTA	20
CA4-R	CTGAGCCCATATCCAGCACA	20
MYOZ1-F	TCATCATCAGGGGTCTGGGT	20
MYOZ1-R	CCAGCAGATCAATGCCAAGC	20
MYOG-F	CCAGTGAATGCAGTTCCCAC	20
MYOG-R	AGGTGAGGGAGTGCAGATTG	20
TGFB2-F	GCGCTACATCGACAGCAAAG	20
TGFB2-R	TGCAGCAGGGACAGTGTAAG	20
MAPK14-F	AACAGGATGCCAAGCCATGA	20
MAPK14-R	TCCAGCAAGTCAACAGCCAA	20
FOXO3-F	TGGCTGACAACCTCATGGAC	20
FOXO3-R	GAAGAGAAGGTGGCTGGCTT	20
FAIM2-F	ACCAGAAAGTTCGCCGAGTC	20
FAIM2-R	GGTCAGGTAGGTCGCAAAGA	20
